# Supplementary material for: Cysteine S-acetylation is a widespread post-translational modification on metabolic proteins
Source: NPJ Metab Health Dis. 2025 Nov 7;3:43. doi: 10.1038/s44324-025-00081-2 (PMC12594830; doi:10.1038/s44324-025-00081-2)
Supplement: Supplementary file 2 — Supplemental Table 1 [file 44324_2025_81_MOESM2_ESM.xlsx]

## Sheet: PeptideGroups
Checked	Confidence	PSM Ambiguity	Sequence	Annotated Sequence	Modifications	Modifications (all possible sites)	Qvality PEP	Qvality q-value	SVM_Score	# Protein Groups	# Proteins	# PSMs	Master Protein Accessions	Positions in Master Proteins	Modifications in Master Proteins (all Sites)	Modifications in Master Proteins	Master Protein Descriptions	Protein Accessions	# Missed Cleavages	Theo. MH+ [Da]	Sequence Length	Abundance Ratio: (F4) / (F1)	Abundance Ratio: (F5) / (F2)	Abundance Ratio: (F6) / (F3)	Abundance Ratio (log2): (F4) / (F1)	Abundance Ratio (log2): (F5) / (F2)	Abundance Ratio (log2): (F6) / (F3)	Abundance Ratio P-Value: (F4) / (F1)	Abundance Ratio P-Value: (F5) / (F2)	Abundance Ratio P-Value: (F6) / (F3)	Abundance Ratio Adj. P-Value: (F4) / (F1)	Abundance Ratio Adj. P-Value: (F5) / (F2)	Abundance Ratio Adj. P-Value: (F6) / (F3)	Abundance Ratio Variability [%]: (F4) / (F1)	Abundance Ratio Variability [%]: (F5) / (F2)	Abundance Ratio Variability [%]: (F6) / (F3)	Abundance Ratio Weight: (F4) / (F1)	Abundance Ratio Weight: (F5) / (F2)	Abundance Ratio Weight: (F6) / (F3)	Abundances (Grouped): F1	Abundances (Grouped): F2	Abundances (Grouped): F3	Abundances (Grouped): F4	Abundances (Grouped): F5	Abundances (Grouped): F6	Abundances (Grouped) CV [%]: F1	Abundances (Grouped) CV [%]: F2	Abundances (Grouped) CV [%]: F3	Abundances (Grouped) CV [%]: F4
FALSE	High	Unambiguous	AAGCDFNNVVKTTVLLADMNDFGTVNEIYKTYFQGSLPAR	[K].AAGCDFNNVVKTTVLLADMNDFGTVNEIYKTYFQGSLPAR.[A]	1xAcetyl [C/K]; 1xOxidation [M19]	1xAcetyl [C4; K11]; 1xOxidation [M19]	4.0307e-05	5.87748e-05	2.366	1	1	7	P52760	P52760 [68-107]	P52760 1xAcetyl [C71; K78]	P52760 1xAcetyl [C/K]	2-iminobutanoate/2-iminopropanoate deaminase OS=Mus musculus OX=10090 GN=Rida PE=1 SV=3	P52760	2	4441.15	40	0.829	1.969	1.602	-0.27	0.98	0.68	0.757015	0.336981	0.508512	0.999999	0.894534	0.990884	0	0	0	20.5708	20.082	19.5456	158.8	63.1	46.9	131.7	124.3	75.2
FALSE	High	Unambiguous	AAICSGKVEIVAINDPFIDLNYMVYMFQYDSTHGKFNGTVK	[R].AAICSGKVEIVAINDPFIDLNYMVYMFQYDSTHGKFNGTVK.[A]	1xAcetyl [K/C]; 1xOxidation [M23]	1xAcetyl [C4; K7]; 1xOxidation [M23]	0.000180733	0.000105969	1.921	2	3	10	P16858; S4R1W1	P16858 [19-59]; S4R1W1 [19-59]	P16858 1xAcetyl [C22; K25]; S4R1W1 1xAcetyl [C22; K25]	P16858 1xAcetyl [K/C]; S4R1W1 1xAcetyl [K/C]	Glyceraldehyde-3-phosphate dehydrogenase OS=Mus musculus OX=10090 GN=Gapdh PE=1 SV=2 Glyceraldehyde-3-phosphate dehydrogenase OS=Mus musculus OX=10090 GN=Gm3839 PE=1 SV=1	A0A0A0MQF6; P16858; S4R1W1	2	4657.25	41	0.263	46.832	0.641	-1.92	5.55	-0.64	0.00232629	8.88178e-16	0.418088	0.0305235	1.16249e-13	0.951251	0	0	0	21.4966	21.6553	20.7399	190.9	5.1	69.3	50.3	239.9	44.5
FALSE	High	Unambiguous	AAPTEPPEAPEATAAGGVTSKQMALVLDRICTTLIGLEEHLNALDR	[R].AAPTEPPEAPEATAAGGVTSKQMALVLDRICTTLIGLEEHLNALDR.[A]	1xAcetyl [K/C]; 1xOxidation [M23]	1xAcetyl [K21; C31]; 1xOxidation [M23]	0.000176211	0.000105969	1.929	1	2	2	Q8VC30	Q8VC30 [352-397]	Q8VC30 1xAcetyl [K372; C382]	Q8VC30 1xAcetyl [K/C]	Triokinase/FMN cyclase OS=Mus musculus OX=10090 GN=Tkfc PE=1 SV=1	Q8VC30; Q3UTZ4	2	4828.45	46	0.133	0.174	0.136	-2.91	-2.53	-2.88	0.00479495	0.0423471	0.0293397	0.0557007	0.296839	0.233789	0	0	0	19.1125	16.2311	16.2105	429.7	46.4	51.8	57	8	7.1
FALSE	High	Unambiguous	ADEFKKLNCQVIGASVDSHFCHLAWINTPK	[R].ADEFKKLNCQVIGASVDSHFCHLAWINTPK.[K]	1xAcetyl [C9]; 1xCarbamidomethyl [C21]	1xAcetyl [K6; C9]; 1xCarbamidomethyl [C21]	0.0354664	0.00237414	0.701	1	4	1	P35700	P35700 [63-92]	P35700 1xAcetyl [C71]	P35700 1xAcetyl [C71]	Peroxiredoxin-1 OS=Mus musculus OX=10090 GN=Prdx1 PE=1 SV=1	P35700; B1AXW4; B1AXW6; B1AXW5	2	3470.7	30	2.338	0.835	2.274	1.23	-0.26	1.19	0.21308	0.693231	0.113459	0.744832	0.999995	0.546717	0	0	0	19.7425	21.7185	21.6473	22	148.5	77.6	51.5	124	176.4
FALSE	High	Unambiguous	ADIVENQVMDTRMQLIMLCYNPDFEKQKPEFLK	[R].ADIVENQVMDTRMQLIMLCYNPDFEKQKPEFLK.[T]	1xAcetyl [C19]; 1xOxidation [M17]	1xAcetyl [C19]; 1xOxidation [M17]	6.29185e-05	5.87748e-05	2.239	1	1	1	P10649	P10649 [97-129]	P10649 1xAcetyl [C115]	P10649 1xAcetyl [C115]	Glutathione S-transferase Mu 1 OS=Mus musculus OX=10090 GN=Gstm1 PE=1 SV=2	P10649	2	4044.96	33	1.927	2.335	1.163	0.95	1.22	0.22	0.4254	0.253205	0.833643	0.952741	0.800841	0.999948	0	0	0	19.1796	19.8384	19.6885	53.1	72	94.4	102.4	168.2	109.8
FALSE	High	Unambiguous	AEDASKFELCQLLPLFLPPTTVPPECHRDLQAGLAR	[R].AEDASKFELCQLLPLFLPPTTVPPECHRDLQAGLAR.[I]	1xAcetyl [C26]	1xAcetyl [C26]	0.0554954	0.00346682	0.612	1	2	2	Q9Z0E0	Q9Z0E0 [232-267]	Q9Z0E0 1xAcetyl [C257]	Q9Z0E0 1xAcetyl [C257]	Neurochondrin OS=Mus musculus OX=10090 GN=Ncdn PE=1 SV=1	Q9Z0E0-2; Q9Z0E0	2	4018.06	36	0.681	1.07	0.491	-0.55	0.1	-1.03	0.422181	0.941974	0.14744	0.952036	0.999995	0.631704	0	0	0	21.5809	21.7605	21.5676	126	100.1	121.3	85.8	107.2	59.5
FALSE	High	Unambiguous	AFITHSGSHGIYEGICNGVPMVMMPLFGDQMDNAKRMETR	[R].AFITHSGSHGIYEGICNGVPMVMMPLFGDQMDNAKRMETR.[G]	1xAcetyl [C16]; 1xOxidation [M21]	1xAcetyl [C16]; 1xOxidation [M21]	1.28289e-05	5.87748e-05	2.686	2	13	2	Q63886; B2RT14	Q63886 [370-409]; B2RT14 [364-403]	Q63886 1xAcetyl [C385]; B2RT14 1xAcetyl [C379]	Q63886 1xAcetyl [C385]; B2RT14 1xAcetyl [C379]	UDP-glucuronosyltransferase 1-1 OS=Mus musculus OX=10090 GN=Ugt1a1 PE=1 SV=2 UDP-glucuronosyltransferase OS=Mus musculus OX=10090 GN=Ugt1a5 PE=1 SV=1	P70691; E9PXN7; D3Z748; Q63886; G3UZC9; D3YZE6; D3Z7G0; D3YZ96; Q6ZQM8; Q64435; K9J7B2; Q62452; B2RT14	2	4499.05	40	0.012	6.133	1.512	-6.36	2.62	0.6	0.000408896	0.00242787	0.505836	0.00701728	0.0381078	0.989809	0	0	0	17.1174	20.7467	19.798	38.8	53.5	71.4	0.5	328	107.9
FALSE	High	Unambiguous	AGASIVGVNCHFDPSVSLQTVKLMKEGLEAAR	[K].AGASIVGVNCHFDPSVSLQTVKLMKEGLEAAR.[L]	1xAcetyl [K/C]; 1xOxidation [M24]	1xAcetyl [C10; K22]; 1xOxidation [M24]	0.0046223	0.000404377	1.12	1	1	2	O35490	O35490 [208-239]	O35490 1xAcetyl [C217; K229]	O35490 1xAcetyl [K/C]	Betaine--homocysteine S-methyltransferase 1 OS=Mus musculus OX=10090 GN=Bhmt PE=1 SV=1	O35490	2	3385.72	32	1.683	0.064	0.573	0.75	-3.97	-0.8	0.289094			0.848065			0	0	0	21.8143			212.7	7.3	13.7	358	0.5	7.8
FALSE	High	Unambiguous	AGLLALSALTFAGLCYFNYHDVGICRAVAMLWKL	[R].AGLLALSALTFAGLCYFNYHDVGICRAVAMLWKL.[-]	1xAcetyl [C25]; 1xCarbamidomethyl [C15]; 1xOxidation [M30]	1xAcetyl [C25]; 1xCarbamidomethyl [C15]; 1xOxidation [M30]	0.0516681	0.00338251	0.626	1	1	1	Q9CXV1	Q9CXV1 [126-159]	Q9CXV1 1xAcetyl [C150]	Q9CXV1 1xAcetyl [C150]	Succinate dehydrogenase [ubiquinone] cytochrome b small subunit, mitochondrial OS=Mus musculus OX=10090 GN=Sdhd PE=1 SV=2	Q9CXV1	2	3815.95	34	0.129	1.845	5.103	-2.96	0.88	2.35	0.0122876	0.875996	0.255353	0.115461	0.999995	0.812968	0	0	0	13.0182	16.948	17.52	74.2	91.6	41.9	9.6	169	213.8
FALSE	High	Unambiguous	AKCELSSSVQTDINLPYLTMDASGPKHLNMK	[K].AKCELSSSVQTDINLPYLTMDASGPKHLNMK.[L]	1xAcetyl [C3]; 1xOxidation [M20]	1xAcetyl [C3]; 1xOxidation [M20]	0.107984	0.00586172	0.485	1	1	1	P38647	P38647 [315-345]	P38647 1xAcetyl [C317]	P38647 1xAcetyl [C317]	Stress-70 protein, mitochondrial OS=Mus musculus OX=10090 GN=Hspa9 PE=1 SV=3	P38647	2	3449.67	31
FALSE	High	Unambiguous	AKIDMSSNNGCMRDPTLYR	[R].AKIDMSSNNGCMRDPTLYR.[C]	1xAcetyl [C11]; 1xOxidation [M12]	1xAcetyl [C11]; 1xOxidation [M5; M12]	0.0287508	0.00205188	0.744	1	1	5	Q8CGC7	Q8CGC7 [340-358]	Q8CGC7 1xAcetyl [C350]	Q8CGC7 1xAcetyl [C350]	Bifunctional glutamate/proline--tRNA ligase OS=Mus musculus OX=10090 GN=Eprs PE=1 SV=4	Q8CGC7	2	2230	19
FALSE	High	Unambiguous	ALKDLKGQMEAIPCVVGDEEVWTSDIQYQLSPFNHAHK	[K].ALKDLKGQMEAIPCVVGDEEVWTSDIQYQLSPFNHAHK.[V]	1xAcetyl [C14]; 1xOxidation [M9]	1xAcetyl [C14]; 1xOxidation [M9]	0.00334097	0.000275325	1.185	1	1	3	Q8CHT0	Q8CHT0 [52-89]	Q8CHT0 1xAcetyl [C65]	Q8CHT0 1xAcetyl [C65]	Delta-1-pyrroline-5-carboxylate dehydrogenase, mitochondrial OS=Mus musculus OX=10090 GN=Aldh4a1 PE=1 SV=3	Q8CHT0	2	4355.11	38	19.824	1.428	2.619	4.31	0.51	1.39	4.86098e-06	0.592911	0.0751265	0.000141765	0.999995	0.429496	0	0	0	19.2815	20.8414	21.3025	3.7	93.5	82.1	72.5	133.4	214.9
FALSE	High	Unambiguous	AILITGCDSGFGFSLAKHLHSKGFLVFAGCLMK	[K].AILITGCDSGFGFSLAKHLHSKGFLVFAGCLMK.[D]	1xAcetyl [C30]; 1xCarbamidomethyl [C7]; 1xOxidation [M32]	1xAcetyl [C30]; 1xCarbamidomethyl [C7]; 1xOxidation [M32]	0.0560661	0.00346682	0.61	1	2	1	Q80XN0	Q80XN0 [57-89]	Q80XN0 1xAcetyl [C86]	Q80XN0 1xAcetyl [C86]	D-beta-hydroxybutyrate dehydrogenase, mitochondrial OS=Mus musculus OX=10090 GN=Bdh1 PE=1 SV=2	Q80XN0; D3Z2Y8	2	3583.83	33	1.112	0.197	5.77	0.15	-2.35	2.53		0.106085	0.0451088		0.518669	0.313629	0	0	0		18.4826	18.958	23.9	189.7	47.6	26.5	37.3	274.9
FALSE	High	Unambiguous	ALNDHHVYLEGTLLKPNMVTAGHACTKKYTPEQVAMATVTALHR	[K].ALNDHHVYLEGTLLKPNMVTAGHACTKKYTPEQVAMATVTALHR.[T]	1xAcetyl [K/C]; 1xOxidation [M]	1xAcetyl [K15; C25; K28]; 1xOxidation [M18; M36]	0.000747503	0.000144991	1.513	1	1	3	Q91Y97	Q91Y97 [216-259]	Q91Y97 1xAcetyl [K230; K243]	Q91Y97 1xAcetyl [K]	Fructose-bisphosphate aldolase B OS=Mus musculus OX=10090 GN=Aldob PE=1 SV=3	Q91Y97	2	4888.47	44	0.442	1.395	7.478	-1.18	0.48	2.9	0.468301	0.560486	0.00107675	0.975811	0.999995	0.0175679	0	0	0	17.0916	21.6207	20.9756	20.6	148.8	25.2	9.1	207.5	188.8
FALSE	High	Unambiguous	ARGQALPEVVAKYQALGAELNVLPFCSQFIPMEVINAPR	[R].ARGQALPEVVAKYQALGAELNVLPFCSQFIPMEVINAPR.[H]	1xAcetyl [C26]; 1xOxidation [M32]	1xAcetyl [C26]; 1xOxidation [M32]	9.76261e-09	5.87748e-05	4.666	1	3	6	Q8R0Y6	Q8R0Y6 [61-99]	Q8R0Y6 1xAcetyl [C86]	Q8R0Y6 1xAcetyl [C86]	Cytosolic 10-formyltetrahydrofolate dehydrogenase OS=Mus musculus OX=10090 GN=Aldh1l1 PE=1 SV=1	A0A0N4SW56; Q8R0Y6; A0A0N4SVT2	2	4298.25	39	0.066	1.212	0.59	-3.92	0.28	-0.76	1.45981e-05	0.744616	0.482452	0.000384645	0.999995	0.981757	0	0	0	19.2718	20.9844	19.4527	138.3	152.5	72.4	9.1	184.8	42.8
FALSE	High	Unambiguous	AVLLGPPGAGKGTQAPKLAENFCVCHLATGDMLR	[R].AVLLGPPGAGKGTQAPKLAENFCVCHLATGDMLR.[A]	1xAcetyl [C25]; 1xCarbamidomethyl [C23]; 1xOxidation [M32]	1xAcetyl [C25]; 1xCarbamidomethyl [C23]; 1xOxidation [M32]	0.00151956	0.000144991	1.349	1	3	2	Q9WTP6-2	Q9WTP6-2 [18-51]	Q9WTP6-2 1xAcetyl [C42]	Q9WTP6-2 1xAcetyl [C42]	Isoform 2 of Adenylate kinase 2, mitochondrial OS=Mus musculus OX=10090 GN=Ak2	F7BP55; Q9WTP6-2; Q9WTP6	2	3550.8	34	1.137	0.067	86.646	0.19	-3.9	6.44		5.83051e-06			0.00022062		0	0	0		20.291		27.6	476.3	0.4	31.3	31.9	32.5
FALSE	High	Unambiguous	CCTLPEDQRLPCVEDYLSAILNRVCLLHEK	[K].CCTLPEDQRLPCVEDYLSAILNRVCLLHEK.[T]	1xAcetyl [C1]; 3xCarbamidomethyl [C2; C12; C25]	1xAcetyl [C1]; 3xCarbamidomethyl [C2; C12; C25]	0.00875442	0.000606283	0.991	1	1	1	P07724	P07724 [461-490]	P07724 1xAcetyl [C461]	P07724 1xAcetyl [C461]	Serum albumin OS=Mus musculus OX=10090 GN=Alb PE=1 SV=3	P07724	2	3686.78	30
FALSE	High	Selected	CIGAIAMTEPGAGSDLQGVRTNAKR	[K].CIGAIAMTEPGAGSDLQGVRTNAKR.[S]	1xAcetyl [C1]; 1xOxidation [M7]	1xAcetyl [C1]; 1xOxidation [M7]	0.0532731	0.00341348	0.62	1	2	1	A0A0R4J083	A0A0R4J083 [166-190]	A0A0R4J083 1xAcetyl [C166]	A0A0R4J083 1xAcetyl [C166]	Long-chain-specific acyl-CoA dehydrogenase, mitochondrial OS=Mus musculus OX=10090 GN=Acadl PE=1 SV=1	A0A0R4J083; P51174	2	2574.28	25
FALSE	High	Unambiguous	CIIVMPEKMSMEKVDVLR	[R].CIIVMPEKMSMEKVDVLR.[A-]	1xAcetyl [C1]; 1xOxidation [M5]	1xAcetyl [C1]; 1xOxidation [M5]	0.000111073	5.87748e-05	2.072	1	5	2	Q91WT9	Q91WT9 [162-179]	Q91WT9 1xAcetyl [C162]	Q91WT9 1xAcetyl [C162]	Cystathionine beta-synthase OS=Mus musculus OX=10090 GN=Cbs PE=1 SV=3	Q91WT9-2; Q91WT9; A0A494BAQ7; D3YUF2; D3Z4K2	2	2179.1	18
FALSE	High	Unambiguous	CMALSTAILVGEAKKWLPELVDR	[R].CMALSTAILVGEAKKWLPELVDR.[A]	1xAcetyl [C1]; 1xOxidation [M2]	1xAcetyl [C1]; 1xOxidation [M2]	1.0893e-06	5.87748e-05	3.367	1	1	1	Q9EQ20	Q9EQ20 [317-339]	Q9EQ20 1xAcetyl [C317]	Q9EQ20 1xAcetyl [C317]	Methylmalonate-semialdehyde dehydrogenase [acylating], mitochondrial OS=Mus musculus OX=10090 GN=Aldh6a1 PE=1 SV=1	Q9EQ20	2	2601.38	23
FALSE	High	Unambiguous	CPEALFQPSFLGMESCGIHETTFNSIMKCDVDIRK	[R].CPEALFQPSFLGMESCGIHETTFNSIMKCDVDIRK.[D]	1xAcetyl [C/K]; 2xCarbamidomethyl [C1; C16]; 1xOxidation [M27]	1xAcetyl [K28; C29]; 2xCarbamidomethyl [C1; C16]; 1xOxidation [M27]	0.000330689	0.000105969	1.735	1	4	3	P60710	P60710 [257-291]	P60710 1xAcetyl [K284; C285]	P60710 1xAcetyl [C/K]	Actin, cytoplasmic 1 OS=Mus musculus OX=10090 GN=Actb PE=1 SV=1	E9Q1F2; P60710; F8WGM8; P63260	2	4118.88	35	1.827	6.967	22.392	0.87	2.8	4.48		0.0478317	1.79132e-07		0.321725	7.83875e-06	0	0	0		18.971	20.5439	7.9	21.9	17.2	14.5	152.5	386
FALSE	High	Unambiguous	CVLIFGVPSRVPKDEQGSAADSEDSPTIEAVR	[R].CVLIFGVPSRVPKDEQGSAADSEDSPTIEAVR.[L]	2xAcetyl [C1; K13]	2xAcetyl [C1; K13]	0.172007	0.00891258	0.402	1	1	3	P10518	P10518 [75-106]	P10518 2xAcetyl [C75; K87]	P10518 2xAcetyl [C75; K87]	Delta-aminolevulinic acid dehydratase OS=Mus musculus OX=10090 GN=Alad PE=1 SV=1	P10518	2	3456.7	32	3.489	6.784	16.921	1.8	2.76	4.08	0.0115937	0.00061845	7.6989e-07	0.110755	0.0126069	3.03773e-05	0	0	0	21.3321	21.4963	20.8572	46.9	32	7.8	163.7	216.9	132.7
FALSE	High	Unambiguous	DGLTDVYNKIHMGNCAENTAKK	[K].DGLTDVYNKIHMGNCAENTAKK.[M]	1xAcetyl [C15]; 1xOxidation [M12]	1xAcetyl [C15]; 1xOxidation [M12]	4.28017e-05	5.87748e-05	2.349	1	1	4	Q8QZT1	Q8QZT1 [179-200]	Q8QZT1 1xAcetyl [C193]	Q8QZT1 1xAcetyl [C193]	Acetyl-CoA acetyltransferase, mitochondrial OS=Mus musculus OX=10090 GN=Acat1 PE=1 SV=1	Q8QZT1	2	2480.15	22	1.901	69.151	0.045	0.93	6.11	-4.48	0.222491	1.92291e-13	2.77333e-07	0.75927	2.2467e-11	1.17874e-05	0	0	0	21.028	20.6014	20.5464	82.4	2.7	165.3	156.7	185.5	7.4
FALSE	High	Unambiguous	EIAQDFKTDLRFQSSAVMALQEACEAYLVGLFEDTNLCAIHAK	[R].EIAQDFKTDLRFQSSAVMALQEACEAYLVGLFEDTNLCAIHAK.[R]	1xAcetyl [C/K]	1xAcetyl [C24; C38; K43]	2.64017e-05	5.87748e-05	2.485	1	1	8	P68433	P68433 [74-116]	P68433 1xAcetyl [C97; C111]	P68433 1xAcetyl [C]	Histone H3.1 OS=Mus musculus OX=10090 GN=Hist1h3a PE=1 SV=2	P68433	2	4831.34	43	1.6	0.081	1.422	0.68	-3.62	0.51	0.569121	0.000829887	0.849732	0.999999	0.0161605	0.999948	0	0	0	18.9928	19.0522	17.5997	103.4	220.7	38.3	165.3	18	54.4
FALSE	High	Unambiguous	EIAQDFKTDLRFQSSAVMALQEACEAYLVGLFEDTNLCAIHAK	[R].EIAQDFKTDLRFQSSAVMALQEACEAYLVGLFEDTNLCAIHAK.[R]	1xAcetyl [C24]; 1xOxidation [M18]	1xAcetyl [C24]; 1xOxidation [M18]	0.183047	0.00944772	0.391	1	1	2	P68433	P68433 [74-116]	P68433 1xAcetyl [C97]	P68433 1xAcetyl [C97]	Histone H3.1 OS=Mus musculus OX=10090 GN=Hist1h3a PE=1 SV=2	P68433	2	4847.34	43	1.881	0.249	0.023	0.91	-2.01	-5.43	0.448829	0.176343	0.000999396	0.96365	0.683015	0.0165568	0	0	0	15.9514	18.4446	18.2624	19.2	219.8	264.2	36	54.6	6.1
FALSE	High	Unambiguous	EIAQDFKTDLRFQSSAVMALQEACEAYLVGLFEDTNLCAIHAK	[R].EIAQDFKTDLRFQSSAVMALQEACEAYLVGLFEDTNLCAIHAK.[R]	1xAcetyl [C24]; 1xCarbamidomethyl [C38]; 1xOxidation [M18]	1xAcetyl [C24]; 1xCarbamidomethyl [C38]; 1xOxidation [M18]	5.62834e-06	5.87748e-05	2.914	1	1	5	P68433	P68433 [74-116]	P68433 1xAcetyl [C97]	P68433 1xAcetyl [C97]	Histone H3.1 OS=Mus musculus OX=10090 GN=Hist1h3a PE=1 SV=2	P68433	2	4904.36	43	0.401	39.707	0.822	-1.32	5.31	-0.28	0.213269	2.66789e-07	0.789755	0.744832	1.32027e-05	0.999948	0	0	0	18.8452	19.6905	19.5671	106.1	6.2	109.8	42.6	245	90.3
FALSE	High	Unambiguous	EILVGDVGATITDPFKHFVGMLPEKDCR	[K].EILVGDVGATITDPFKHFVGMLPEKDCR.[Y]	1xAcetyl [C27]; 1xOxidation [M21]	1xAcetyl [K25; C27]; 1xOxidation [M21]	0.00988318	0.000683536	0.966	1	1	1	Q9R0P5	Q9R0P5 [54-81]	Q9R0P5 1xAcetyl [C80]	Q9R0P5 1xAcetyl [C80]	Destrin OS=Mus musculus OX=10090 GN=Dstn PE=1 SV=3	Q9R0P5	2	3145.57	28	6.475	0.177	1.455	2.69	-2.5	0.54	0.0130487	0.0507036		0.120906	0.335059		0	0	0	18.9906	18.6962		42.6	213.3	12.4	276.1	37.7	18
FALSE	High	Unambiguous	ESNPALGIDCLHKGSNDMQYQHVIETLIGKK	[K].ESNPALGIDCLHKGSNDMQYQHVIETLIGKK.[Q]	1xAcetyl [C10]; 1xOxidation [M18]	1xAcetyl [C10]; 1xOxidation [M18]	0.126797	0.00671099	0.456	1	1	1	P80316	P80316 [484-514]	P80316 1xAcetyl [C493]	P80316 1xAcetyl [C493]	T-complex protein 1 subunit epsilon OS=Mus musculus OX=10090 GN=Cct5 PE=1 SV=1	P80316	2	3496.72	31
FALSE	High	Unambiguous	FVFTPHMEAECLSESTALQKELQLCKGLAR	[K].FVFTPHMEAECLSESTALQKELQLCKGLAR.[A]	1xAcetyl [C11]; 1xCarbamidomethyl [C25]; 1xOxidation [M7]	1xAcetyl [C11]; 1xCarbamidomethyl [C25]; 1xOxidation [M7]	0.000569731	0.000144991	1.583	1	2	1	P19096	P19096 [1118-1147]	P19096 1xAcetyl [C1128]	P19096 1xAcetyl [C1128]	Fatty acid synthase OS=Mus musculus OX=10090 GN=Fasn PE=1 SV=2	P19096; A0A0U1RNJ1	2	3494.71	30	9.353	1.287	3.2	3.23	0.36	1.68	0.00372125	0.930318	0.277667	0.0452428	0.999995	0.83903	0	0	0	19.128	17.5742	16.9206	36.7	54	22.9	343.4	69.5	73.4
FALSE	High	Unambiguous	GAVHQLCQSLAGKNSGMPPGAAAIAVLPVTLDTPMNRK	[K].GAVHQLCQSLAGKNSGMPPGAAAIAVLPVTLDTPMNRK.[S]	1xAcetyl [C/K]; 1xOxidation [M17]	1xAcetyl [C7; K13]; 1xOxidation [M17]	1.51812e-07	5.87748e-05	3.91	1	3	12	Q8BVI4	Q8BVI4 [152-189]	Q8BVI4 1xAcetyl [C158; K164]	Q8BVI4 1xAcetyl [K/C]	Dihydropteridine reductase OS=Mus musculus OX=10090 GN=Qdpr PE=1 SV=2	D3YWR7; A0A0G2JGY0; Q8BVI4	2	3872	38	0.487	1.935	0.336	-1.04	0.95	-1.58	0.0802659	0.204117	0.0274114	0.439562	0.731768	0.221783	0	0	0	23.7226	23.6104	22.6943	182.3	73.9	83.9	88.7	143	28.2
FALSE	High	Unambiguous	GFFLGCGFNSAGMMLGGGCGQELAHWIVHGRPEKDMYSYDIRR	[R].GFFLGCGFNSAGMMLGGGCGQELAHWIVHGRPEKDMYSYDIRR.[F]	1xAcetyl [C6]; 1xCarbamidomethyl [C19]; 1xOxidation [M14]	1xAcetyl [C6]; 1xCarbamidomethyl [C19]; 1xOxidation [M14]	0.000192559	0.000105969	1.901	1	1	2	Q99LB7	Q99LB7 [403-445]	Q99LB7 1xAcetyl [C408]	Q99LB7 1xAcetyl [C408]	Sarcosine dehydrogenase, mitochondrial OS=Mus musculus OX=10090 GN=Sardh PE=1 SV=1	Q99LB7	2	4878.23	43
FALSE	High	Unambiguous	GFFLGCGFNSAGMMLGGGCGQELAHWIVHGRPEKDMYSYDIRR	[R].GFFLGCGFNSAGMMLGGGCGQELAHWIVHGRPEKDMYSYDIRR.[F]	2xAcetyl [C6; C19]; 2xOxidation [M13; M14]	2xAcetyl [C6; C19]; 2xOxidation [M13; M14]	0.0321535	0.00216101	0.721	1	1	2	Q99LB7	Q99LB7 [403-445]	Q99LB7 2xAcetyl [C408; C421]	Q99LB7 2xAcetyl [C408; C421]	Sarcosine dehydrogenase, mitochondrial OS=Mus musculus OX=10090 GN=Sardh PE=1 SV=1	Q99LB7	2	4879.21	43	0.179	0.645	13.997	-2.49	-0.63	3.81		0.462274	0.000806841		0.974196	0.0137726	0	0	0		19.0332	19.3321	25.7	152.2	21.3	4.6	98.2	298
FALSE	High	Unambiguous	GGETTLKCPVMLVVGDQAPHEDAVVECNSKLDPTQTSFLK	[R].GGETTLKCPVMLVVGDQAPHEDAVVECNSKLDPTQTSFLK.[M-]	1xAcetyl [K/C]; 1xCarbamidomethyl [C27]; 1xOxidation [M11]	1xAcetyl [K7; C8]; 1xCarbamidomethyl [C27]; 1xOxidation [M11]	9.42138e-07	5.87748e-05	3.407	1	3	7	Q9QYG0	Q9QYG0 [248-287]	Q9QYG0 1xAcetyl [K254; C255]	Q9QYG0 1xAcetyl [K/C]	Protein NDRG2 OS=Mus musculus OX=10090 GN=Ndrg2 PE=1 SV=1	Q9QYG0-2; A0A2I3BPW0; Q9QYG0	2	4372.11	40	2.088	1.531	8.217	1.06	0.61	3.04	0.124512	0.450225	3.19056e-05	0.566452	0.968427	0.000862251	0	0	0	22.2868	22.4572	22.2509	65.5	86.8	19.3	136.9	132.9	158.6
FALSE	High	Unambiguous	GRMECIRWLLAAAGVEFEEK	[R].GRMECIRWLLAAAGVEFEEK.[F]	1xAcetyl [C5]	1xAcetyl [C5]	0.00910163	0.000683536	0.983	1	6	2	P10648	P10648 [14-33]	P10648 1xAcetyl [C18]	P10648 1xAcetyl [C18]	Glutathione S-transferase A2 OS=Mus musculus OX=10090 GN=Gsta2 PE=1 SV=3	P13745; E9Q6L7; Q6P8Q0; D3Z6A6; P10648; D3YZV3	2	2350.17	20	0.705	7.153	0.356	-0.5	2.84	-1.49	0.48862	0.218465	0.442756	0.983415	0.752755	0.967712	0	0	0	19.7507	17.0559	17.8435	236.2	8.3	95.4	166.4	59.7	33.9
FALSE	High	Unambiguous	GSVLPNSDKKADCTITMADSDLLALMTGK	[K].GSVLPNSDKKADCTITMADSDLLALMTGK.[M]	1xAcetyl [K/C]; 1xOxidation [M17]	1xAcetyl [K9; C13]; 1xOxidation [M17]	0.00123763	0.000144991	1.394	1	2	4	P32020	P32020 [483-511]	P32020 1xAcetyl [K491; C495]	P32020 1xAcetyl [K/C]	Non-specific lipid-transfer protein OS=Mus musculus OX=10090 GN=Scp2 PE=1 SV=3	P32020; P32020-2	2	3053.48	29	4.873	0.062	1.018	2.28	-4.01	0.03	0.00238322			0.0311358			0	0	0	21.6049			95.3	9.6	14.8	464.5	0.6	15.1
FALSE	High	Unambiguous	GSVSLKELNARPLEVFMCSVLKR	[K].GSVSLKELNARPLEVFMCSVLKR.[Q]	1xAcetyl [C18]; 1xOxidation [M17]	1xAcetyl [C18]; 1xOxidation [M17]	0.00167603	0.000144991	1.328	1	1	2	Q9CQC9	Q9CQC9 [161-183]	Q9CQC9 1xAcetyl [C178]	Q9CQC9 1xAcetyl [C178]	GTP-binding protein SAR1b OS=Mus musculus OX=10090 GN=Sar1b PE=1 SV=1	Q9CQC9	2	2634.41	23	1.074	2.937	0.965	0.1	1.55	-0.05	0.965405	0.129622	0.979741	0.999999	0.580427	0.999948	0	0	0	20.2844	19.7584	19.917	123.7	42.6	89.4	132.8	125.2	86.3
FALSE	High	Unambiguous	GVTIIGPATVGGIKPGCFKIGNTGGMLDNILASKLYRPGSVAYVSR	[K].GVTIIGPATVGGIKPGCFKIGNTGGMLDNILASKLYRPGSVAYVSR.[S]	1xAcetyl [C17]; 1xOxidation [M26]	1xAcetyl [C17]; 1xOxidation [M26]	0.015906	0.00111519	0.867	1	2	1	Q3V117	Q3V117 [617-662]	Q3V117 1xAcetyl [C633]	Q3V117 1xAcetyl [C633]	ATP-citrate synthase OS=Mus musculus OX=10090 GN=Acly PE=1 SV=1	Q3V117; Q91V92	2	4706.52	46	18.696	0.012	10.677	4.22	-6.33	3.42	1.50094e-07	1.52282e-05	0.0127272	5.85341e-06	0.000530153	0.12753	0	0	0	20.2029	18.8938	18.7464	17.5	125.1	11	327.1	1.6	117.7
FALSE	High	Unambiguous	HVGPGVLSMANAGPNTNGSQFFICTIKTDWLDGKHVVFGHVK	[K].HVGPGVLSMANAGPNTNGSQFFICTIKTDWLDGKHVVFGHVK.[E]	1xAcetyl [C/K]; 1xOxidation [M9]	1xAcetyl [C24; K27]; 1xOxidation [M9]	0.0376328	0.00244342	0.689	1	1	3	Q99KR7	Q99KR7 [133-174]	Q99KR7 1xAcetyl [C156; K159]	Q99KR7 1xAcetyl [C/K]	Peptidyl-prolyl cis-trans isomerase F, mitochondrial OS=Mus musculus OX=10090 GN=Ppif PE=1 SV=1	Q99KR7	2	4537.25	42	2.715	0.633	7.751	1.44	-0.66	2.95	0.119889		0.0265151	0.554716		0.21638	0	0	0	19.4298		18.6999	89.3	38.5	23.5	242.5	24.4	181.9
FALSE	High	Unambiguous	KAHCLSEVEHDTMPADLPAIAADFVEDQEVCKNYAEAK	[K].KAHCLSEVEHDTMPADLPAIAADFVEDQEVCKNYAEAK.[D]	1xAcetyl [C4]; 1xCarbamidomethyl [C31]; 1xOxidation [M13]	1xAcetyl [C4]; 1xCarbamidomethyl [C31]; 1xOxidation [M13]	1.17907e-08	5.87748e-05	4.614	1	1	6	P07724	P07724 [310-347]	P07724 1xAcetyl [C313]	P07724 1xAcetyl [C313]	Serum albumin OS=Mus musculus OX=10090 GN=Alb PE=1 SV=3	P07724	2	4302.96	38	8.168	3.904	2.508	3.03	1.96	1.33	4.5608e-06	0.00834304	0.113199	0.000133509	0.0965374	0.545902	0	0	0	22.3145	21.6465	20.4068	33.8	42.7	23	276	166.7	57.7
FALSE	High	Unambiguous	KAQLNIGNVLPVGTMPEGTIVCCLEEKPGDRGK	[K].KAQLNIGNVLPVGTMPEGTIVCCLEEKPGDRGK.[L]	1xAcetyl [K/C]; 1xCarbamidomethyl [C]; 1xOxidation [M15]	1xAcetyl [C22; C23; K27; K33]; 1xCarbamidomethyl [C22; C23]; 1xOxidation [M15]	5.64821e-05	5.87748e-05	2.27	1	1	5	P62918	P62918 [93-125]	P62918 1xAcetyl [C115; K119; K125]	P62918 1xAcetyl [K/C]	60S ribosomal protein L8 OS=Mus musculus OX=10090 GN=Rpl8 PE=1 SV=2	P62918	2	3581.81	33	1.626	0.614	3.502	0.7	-0.7	1.81	0.329417	0.429692	0.0345487	0.88697	0.959299	0.261866	0	0	0	21.5358	19.4472	20.6913	133.6	46.2	38.8	217.2	28.4	135.7
FALSE	High	Unambiguous	KFIQDSIFGLCPHMTEDNKDLIQGK	[K].KFIQDSIFGLCPHMTEDNKDLIQGK.[D]	1xAcetyl [C11]; 1xOxidation [M14]	1xAcetyl [C11]; 1xOxidation [M14]	8.03111e-07	5.87748e-05	3.451	1	1	2	P27773	P27773 [234-258]	P27773 1xAcetyl [C244]	P27773 1xAcetyl [C244]	Protein disulfide-isomerase A3 OS=Mus musculus OX=10090 GN=Pdia3 PE=1 SV=2	P27773	2	2935.43	25
FALSE	High	Selected	KKLDSLGLCPVSCSMEFIPHSK	[R].KKLDSLGLCPVSCSMEFIPHSK.[V]	1xAcetyl [C13]; 1xCarbamidomethyl [C9]; 1xOxidation [M15]	1xAcetyl [C13]; 1xCarbamidomethyl [C9]; 1xOxidation [M15]	0.0186369	0.00130573	0.834	1	1	1	Q8K0Z7	Q8K0Z7 [241-262]	Q8K0Z7 1xAcetyl [C253]	Q8K0Z7 1xAcetyl [C253]	Translational activator of cytochrome c oxidase 1 OS=Mus musculus OX=10090 GN=Taco1 PE=1 SV=1	Q8K0Z7	2	2534.25	22
FALSE	High	Unambiguous	KLCMAALSHQPQEFPTYVEPTNDEICEAFRR	[R].KLCMAALSHQPQEFPTYVEPTNDEICEAFRR.[D]	1xAcetyl [C3]; 1xCarbamidomethyl [C26]; 1xOxidation [M4]	1xAcetyl [C3]; 1xCarbamidomethyl [C26]; 1xOxidation [M4]	0.000446695	0.000105969	1.649	1	1	1	P21614	P21614 [120-150]	P21614 1xAcetyl [C122]	P21614 1xAcetyl [C122]	Vitamin D-binding protein OS=Mus musculus OX=10090 GN=Gc PE=1 SV=2	P21614	2	3738.73	31	1.409	0.783	6.259	0.49	-0.35	2.65			0.203067			0.734948	0	0	0			17.8289	72.8	85.2	37.6	102.5	66.7	235.3
FALSE	High	Unambiguous	KRGFEVVYMTEPIDEYCVQQLK	[R].KRGFEVVYMTEPIDEYCVQQLK.[E]	1xAcetyl [C17]; 1xOxidation [M9]	1xAcetyl [C17]; 1xOxidation [M9]	0.112833	0.00613514	0.477	1	1	2	P11499	P11499 [505-526]	P11499 1xAcetyl [C521]	P11499 1xAcetyl [C521]	Heat shock protein HSP 90-beta OS=Mus musculus OX=10090 GN=Hsp90ab1 PE=1 SV=3	P11499	2	2733.33	22
FALSE	High	Unambiguous	ICKHPESNFCSRSDLLMPR	[R].ICKHPESNFCSRSDLLMPR.[G]	1xAcetyl [C10]; 1xCarbamidomethyl [C2]; 1xOxidation [M17]	1xAcetyl [C10]; 1xCarbamidomethyl [C2]; 1xOxidation [M17]	0.0804877	0.00467022	0.54	1	1	4	P00329	P00329 [103-121]	P00329 1xAcetyl [C112]	P00329 1xAcetyl [C112]	Alcohol dehydrogenase 1 OS=Mus musculus OX=10090 GN=Adh1 PE=1 SV=2	P00329	2	2348.09	19
FALSE	High	Unambiguous	IFLQDIKKPDRDDWESGLNAMECALHLEK	[R].IFLQDIKKPDRDDWESGLNAMECALHLEK.[S]	1xAcetyl [C23]; 1xOxidation [M21]	1xAcetyl [C23]; 1xOxidation [M21]	0.00296854	0.000275325	1.209	1	4	8	P09528	P09528 [81-109]	P09528 1xAcetyl [C103]	P09528 1xAcetyl [C103]	Ferritin heavy chain OS=Mus musculus OX=10090 GN=Fth1 PE=1 SV=2	A0A494BAP3; P09528; A0A494B9D4; A0A494BA92	2	3472.69	29	0.417	1.264	16.416	-1.26	0.34	4.04	0.056719	0.739762	1.39174e-06	0.350036	0.999995	5.09245e-05	0	0	0	21.9652	20.3625	20.5022	268.6	46.3	6.6	111.9	58.5	108
FALSE	High	Unambiguous	LGNTQGIISAFSTIMSVHRGEVPCTVTTASPLDDAVLSELKTVLK	[R].LGNTQGIISAFSTIMSVHRGEVPCTVTTASPLDDAVLSELKTVLK.[S]	1xAcetyl [C24]; 1xOxidation [M15]	1xAcetyl [C24]; 1xOxidation [M15]	1.87636e-08	5.87748e-05	4.486	1	2	2	Q9DB20	Q9DB20 [118-162]	Q9DB20 1xAcetyl [C141]	Q9DB20 1xAcetyl [C141]	ATP synthase subunit O, mitochondrial OS=Mus musculus OX=10090 GN=Atp5po PE=1 SV=1	Q9DB20; A0A338P7G3	2	4757.47	45	0.033	12.824	0.534	-4.92	3.68	-0.9	1.02149e-05	0.000364314	0.397351	0.000278388	0.00812481	0.939129	0	0	0	18.8297	19.6583	19.6946	157.6	16.3	137.7	5.2	209.5	73.6
FALSE	High	Unambiguous	LKAYLMSQPLAYHTPDCGKQGFIDLPEFPFGLEPR	[R].LKAYLMSQPLAYHTPDCGKQGFIDLPEFPFGLEPR.[V]	1xAcetyl [K/C]; 1xOxidation [M6]	1xAcetyl [K2; C17; K19]; 1xOxidation [M6]	7.80132e-07	5.87748e-05	3.459	1	1	12	O35490	O35490 [240-274]	O35490 1xAcetyl [C256; K258]	O35490 1xAcetyl [K/C]	Betaine--homocysteine S-methyltransferase 1 OS=Mus musculus OX=10090 GN=Bhmt PE=1 SV=1	O35490	2	4037	35	11.009	36.851	1.436	3.46	5.2	0.52	2.19839e-08	3.9672e-11	0.536098	9.73802e-07	3.55889e-09	0.999948	0	0	0	22.8377	21.3787	20.9375	29.8	3.9	39.2	328.1	142.7	56.3
FALSE	High	Unambiguous	LMCPQEIVDYIADKKDVYE	[K].LMCPQEIVDYIADKKDVYE.[-]	1xAcetyl [C3]; 1xOxidation [M2]	1xAcetyl [C3]; 1xOxidation [M2]	0.00797927	0.000606283	1.01	1	3	2	F8WJ64	F8WJ64 [110-128]	F8WJ64 1xAcetyl [C112]	F8WJ64 1xAcetyl [C112]	Acyl carrier protein (Fragment) OS=Mus musculus OX=10090 GN=Ndufab1 PE=1 SV=1	F8WJ64; F6ZFT1; Q9CR21	2	2330.09	19	28.21	0.202	0.823	4.82	-2.31	-0.28	2.97986e-08	0.0595374		1.29552e-06	0.369345		0	0	0	19.859	18.705		13	156.6	17	367.7	31.6	14
FALSE	High	Selected	IMQNFSFQPCKETQIPLKLSR	[K].IMQNFSFQPCKETQIPLKLSR.[Q]	1xAcetyl [C10]; 1xOxidation [M2]	1xAcetyl [C10; K11]; 1xOxidation [M2]	7.40136e-05	5.87748e-05	2.192	1	1	1	Q64459	Q64459 [460-480]	Q64459 1xAcetyl [C469]	Q64459 1xAcetyl [C469]	Cytochrome P450 3A11 OS=Mus musculus OX=10090 GN=Cyp3a11 PE=1 SV=1	Q64459	2	2566.32	21
FALSE	High	Unambiguous	LNCQVIGASVDSHFCHLAWINTPKKQGGLGPMNIPLISDPK	[K].LNCQVIGASVDSHFCHLAWINTPKKQGGLGPMNIPLISDPK.[R]	1xAcetyl [K/C]; 1xCarbamidomethyl [C3]; 1xOxidation [M32]	1xAcetyl [C15; K24; K25]; 1xCarbamidomethyl [C3]; 1xOxidation [M32]	0.00623746	0.000531193	1.06	1	4	3	P35700	P35700 [69-109]	P35700 1xAcetyl [C83; K92; K93]	P35700 1xAcetyl [K/C]	Peroxiredoxin-1 OS=Mus musculus OX=10090 GN=Prdx1 PE=1 SV=1	P35700; B1AXW4; B1AXW6; B1AXW5	2	4514.28	41	3.861	1.076	7.136	1.95	0.11	2.84	0.00256763	0.997256	0.019884	0.0331029	0.999995	0.177635	0	0	0	21.4624	17.8102	16.0816	111.8	20.5	1.7	431.8	22.1	12.1
FALSE	High	Unambiguous	LPVDKTTSCCFGGKDYSEMYVTCAR	[K].LPVDKTTSCCFGGKDYSEMYVTCAR.[D]	1xAcetyl [K/C]; 2xCarbamidomethyl [C10; C23]; 1xOxidation [M19]	1xAcetyl [K5; C9; K14]; 2xCarbamidomethyl [C10; C23]; 1xOxidation [M19]	0.0226979	0.00153086	0.793	1	1	5	Q64374	Q64374 [240-264]	Q64374 1xAcetyl [K244; C248; K253]	Q64374 1xAcetyl [C/K]	Regucalcin OS=Mus musculus OX=10090 GN=Rgn PE=1 SV=1	Q64374	2	2946.28	25
FALSE	High	Unambiguous	IRADIVENQVMDTRMQLIMLCYNPDFEK	[R].IRADIVENQVMDTRMQLIMLCYNPDFEK.[Q]	1xAcetyl [C21]; 1xOxidation [M19]	1xAcetyl [C21]; 1xOxidation [M19]	0.000532566	0.000105969	1.601	1	1	2	P10649	P10649 [95-122]	P10649 1xAcetyl [C115]	P10649 1xAcetyl [C115]	Glutathione S-transferase Mu 1 OS=Mus musculus OX=10090 GN=Gstm1 PE=1 SV=2	P10649	2	3443.65	28	0.044	1.694	3.735	-4.51	0.76	1.9	0.000494604	0.63615	0.260015	0.00828824	0.999995	0.818245	0	0	0	18.4841	18.7938	18.269	231.4	80.6	29.9	10.1	136.4	111.6
FALSE	High	Unambiguous	LRGIRNIETFAMNICEHFLSSFNHVTR	[K].LRGIRNIETFAMNICEHFLSSFNHVTR.[A]	1xAcetyl [C15]; 1xOxidation [M12]	1xAcetyl [C15]; 1xOxidation [M12]	4.28968e-06	5.87748e-05	2.989	1	2	11	P25688	P25688 [81-107]	P25688 1xAcetyl [C95]	P25688 1xAcetyl [C95]	Uricase OS=Mus musculus OX=10090 GN=Uox PE=1 SV=2	A0A0G2JG44; P25688	2	3263.62	27	4.606	12.333	4.623	2.2	3.62	2.21	0.00371037	6.70952e-05	0.0140379	0.0451572	0.00192925	0.13773	0	0	0	21.7266	20.0249	20.6007	60.6	8.5	26.3	278.9	104.4	121.4
FALSE	High	Unambiguous	LTITYGPKVVRNEFTLGEECELETMTGEK	[K].LTITYGPKVVRNEFTLGEECELETMTGEK.[V]	1xAcetyl [C20]; 1xOxidation [M25]	1xAcetyl [C20]; 1xOxidation [M25]	0.113457	0.00613514	0.476	1	1	3	P12710	P12710 [50-78]	P12710 1xAcetyl [C69]	P12710 1xAcetyl [C69]	Fatty acid-binding protein, liver OS=Mus musculus OX=10090 GN=Fabp1 PE=1 SV=2	P12710	2	3345.62	29	11.87	0.609	5.986	3.57	-0.72	2.58		0.596816	0.0549991		0.999995	0.353904	0	0	0		17.2312	18.7251	2.3	113.3	55.5	27.5	69	332.5
FALSE	High	Unambiguous	MADSGGQPQLTQPGKLTEAFKYFLQGMGYMASSCMTR	[K].MADSGGQPQLTQPGKLTEAFKYFLQGMGYMASSCMTR.[L]	1xAcetyl [C/K]; 1xOxidation [M]	1xAcetyl [K15; C34]; 1xOxidation [M27; M35]	7.87284e-05	5.87748e-05	2.174	1	2	6	Q9QYG0	Q9QYG0 [288-324]	Q9QYG0 1xAcetyl [K302; C321]	Q9QYG0 1xAcetyl [C/K]	Protein NDRG2 OS=Mus musculus OX=10090 GN=Ndrg2 PE=1 SV=1	Q9QYG0-2; Q9QYG0	2	4088.87	37	0.075	5.029	1.75	-3.73	2.33	0.81	2.41899e-07	0.00556448	0.309766	9.21927e-06	0.0717332	0.874408	0	0	0	21.6037	21.1898	20.8699	271.5	29.6	47.2	20.4	148.7	82.6
FALSE	High	Unambiguous	MGEVPLADSILCDGLTDAFHNYHMGITAENVAKKWQVSR	[R].MGEVPLADSILCDGLTDAFHNYHMGITAENVAKKWQVSR.[E]	1xAcetyl [C/K]; 1xOxidation [M]	1xAcetyl [C12; K33]; 1xOxidation [M1; M24]	0.0075236	0.000606283	1.022	1	2	3	Q8CAY6	Q8CAY6 [137-175]	Q8CAY6 1xAcetyl [C148; K169]	Q8CAY6 1xAcetyl [C/K]	Acetyl-CoA acetyltransferase, cytosolic OS=Mus musculus OX=10090 GN=Acat2 PE=1 SV=2	G3XA25; Q8CAY6	2	4375.09	39	78.222	0.153	0.754	6.29	-2.71	-0.41	6.08402e-13	0.051646	0.74049	4.60757e-11	0.338818	0.999948	0	0	0	19.4161	18.9178	18.8814	3.2	148.1	101.2	248.5	22.7	76.3
FALSE	High	Unambiguous	MKGNFTLPEVAECFDEITYVELQKEEAQK	[K].MKGNFTLPEVAECFDEITYVELQKEEAQK.[L]	1xAcetyl [K/C]; 1xOxidation [M1]	1xAcetyl [K2; C13]; 1xOxidation [M1]	4.41822e-05	5.87748e-05	2.34	1	2	3	Q8VEK3	Q8VEK3 [612-640]	Q8VEK3 1xAcetyl [K613; C624]	Q8VEK3 1xAcetyl [K/C]	Heterogeneous nuclear ribonucleoprotein U OS=Mus musculus OX=10090 GN=Hnrnpu PE=1 SV=1	Q8VEK3-2; Q8VEK3	2	3447.63	29
FALSE	High	Unambiguous	MSIFGHSMGGHGALICALKNPGKYR	[R].MSIFGHSMGGHGALICALKNPGKYR.[SA]	1xAcetyl [C16]; 1xOxidation [M8]	1xAcetyl [C16]; 1xOxidation [M8]	0.00102472	0.000144991	1.437	1	6	3	Q9R0P3	Q9R0P3 [143-167]	Q9R0P3 1xAcetyl [C158]	Q9R0P3 1xAcetyl [C158]	S-formylglutathione hydrolase OS=Mus musculus OX=10090 GN=Esd PE=1 SV=1	Q9R0P3; H3BJP2; H3BK43; H3BKH6; H3BLJ9; H3BJL6	2	2703.33	25	0.745	0.384	0.157	-0.42	-1.38	-2.67			0.171357			0.682257	0	0	0			17.8143	59.3	69.1	346.5	44.2	26.5	54.5
FALSE	High	Unambiguous	MSLIEEEGGKRINMAHLCIVGCHAVNGVAK	[R].MSLIEEEGGKRINMAHLCIVGCHAVNGVAK.[I]	1xAcetyl [C18]; 1xCarbamidomethyl [C22]; 1xOxidation [M14]	1xAcetyl [C18]; 1xCarbamidomethyl [C22]; 1xOxidation [M14]	0.0164495	0.00115179	0.86	1	2	1	Q9ET01	Q9ET01 [429-458]	Q9ET01 1xAcetyl [C446]	Q9ET01 1xAcetyl [C446]	Glycogen phosphorylase, liver form OS=Mus musculus OX=10090 GN=Pygl PE=1 SV=4	Q9ET01; Q3UEJ6	2	3294.62	30
FALSE	High	Unambiguous	NALPTPSDDPTALMTDPKYIIWSPVCRNDIAWNFEK	[R].NALPTPSDDPTALMTDPKYIIWSPVCRNDIAWNFEK.[F]	1xAcetyl [K/C]; 1xOxidation [M14]	1xAcetyl [K18; C26]; 1xOxidation [M14]	0.00705775	0.000569854	1.035	1	3	4	P11352	P11352 [129-164]	P11352 1xAcetyl [K146; C154]	P11352 1xAcetyl [K/C]	Glutathione peroxidase 1 OS=Mus musculus OX=10090 GN=Gpx1 PE=1 SV=2	A0A0A6YY34; A0A0A6YVV2; P11352	2	4177	36
FALSE	High	Unambiguous	NASNPLAHYDDTAEEILQQCDGKLDMLVASAGTGGTITGIARK	[R].NASNPLAHYDDTAEEILQQCDGKLDMLVASAGTGGTITGIARK.[L]	1xAcetyl [C/K]; 1xOxidation [M26]	1xAcetyl [C20; K23]; 1xOxidation [M26]	2.94963e-07	5.87748e-05	3.727	1	3	4	Q91WT9	Q91WT9 [222-264]	Q91WT9 1xAcetyl [C241; K244]	Q91WT9 1xAcetyl [C/K]	Cystathionine beta-synthase OS=Mus musculus OX=10090 GN=Cbs PE=1 SV=3	Q91WT9-2; Q91WT9; A0A494BAQ7	2	4503.18	43	1.34	0.07	5.958	0.42	-3.83	2.57	0.670555	0.00450703	0.0586867	0.999999	0.061059	0.369311	0	0	0	19.9294	18.8302	18.7715	139.1	119.1	21.1	186.4	8.3	126
FALSE	High	Unambiguous	NEFTLGEECELETMTGEKVKAVVK	[R].NEFTLGEECELETMTGEKVKAVVK.[L]	1xAcetyl [C9]; 1xOxidation [M14]	1xAcetyl [C9]; 1xOxidation [M14]	0.00123211	0.000144991	1.395	1	1	2	P12710	P12710 [61-84]	P12710 1xAcetyl [C69]	P12710 1xAcetyl [C69]	Fatty acid-binding protein, liver OS=Mus musculus OX=10090 GN=Fabp1 PE=1 SV=2	P12710	2	2742.32	24
FALSE	High	Unambiguous	NKVVTTPAFMCETALHHIHDGIGAMVKNVLELTGK	[K].NKVVTTPAFMCETALHHIHDGIGAMVKNVLELTGK.[-]	1xAcetyl [C11]; 1xOxidation [M10]	1xAcetyl [C11]; 1xOxidation [M10]	1.18505e-05	5.87748e-05	2.708	1	1	5	Q9D172	Q9D172 [232-266]	Q9D172 1xAcetyl [C242]	Q9D172 1xAcetyl [C242]	Glutamine amidotransferase-like class 1 domain-containing protein 3A, mitochondrial OS=Mus musculus OX=10090 GN=Gatd3a PE=1 SV=1	Q9D172	2	3832.95	35	0.35	1.734	5.115	-1.51	0.79	2.35		0.614234	0.259815		0.999995	0.817998	0	0	0		18.5815	17.5342	59.4	131	26.4	20.8	227.1	135.2
FALSE	High	Unambiguous	NILGGTVFREAIICKNIPR	[R].NILGGTVFREAIICKNIPR.[L]	2xAcetyl [C14; K15]	2xAcetyl [C14; K15]	0.0378198	0.00244342	0.688	1	4	3	O88844	O88844 [101-119]	O88844 2xAcetyl [C114; K115]	O88844 2xAcetyl [C114; K115]	Isocitrate dehydrogenase [NADP] cytoplasmic OS=Mus musculus OX=10090 GN=Idh1 PE=1 SV=2	O88844; A0A087WPT4; A0A087WRS9; D3YVY3	2	2198.21	19
FALSE	High	Unambiguous	QAIDDDCNQTGQMTAGLLDWPQGTFASQVTLEGDKVKVER	[K].QAIDDDCNQTGQMTAGLLDWPQGTFASQVTLEGDKVKVER.[E]	1xAcetyl [C7]; 1xOxidation [M13]	1xAcetyl [C7]; 1xOxidation [M13]	0.000490975	0.000105969	1.623	1	4	2	Q9DCW4	Q9DCW4 [125-164]	Q9DCW4 1xAcetyl [C131]	Q9DCW4 1xAcetyl [C131]	Electron transfer flavoprotein subunit beta OS=Mus musculus OX=10090 GN=Etfb PE=1 SV=3	A0A0N4SVE0; A0A0U1RNP5; A0A0U1RNR3; Q9DCW4	2	4423.08	40	1.229	0.441	0.106	0.3	-1.18	-3.23	0.707452		0.0129817	0.999999		0.129327	0	0	0	20.1006		18.8926	178.6	16.7	160.7	219.6	7.4	17.1
FALSE	High	Unambiguous	QGIKDYSNWPTIPQVYLNGEFVGGCDILLQMHQNGDLVEELKK	[R].QGIKDYSNWPTIPQVYLNGEFVGGCDILLQMHQNGDLVEELKK.[L]	1xAcetyl [C25]; 1xOxidation [M31]	1xAcetyl [C25]; 1xOxidation [M31]	1.59232e-05	5.87748e-05	2.626	1	1	2	Q80Y14	Q80Y14 [94-136]	Q80Y14 1xAcetyl [C118]	Q80Y14 1xAcetyl [C118]	Glutaredoxin-related protein 5, mitochondrial OS=Mus musculus OX=10090 GN=Glrx5 PE=1 SV=2	Q80Y14	2	4947.43	43
FALSE	High	Unambiguous	QMALVLDRICTTLIGLEEHLNALDRAAGDGDCGSTHSR	[K].QMALVLDRICTTLIGLEEHLNALDRAAGDGDCGSTHSR.[A]	1xAcetyl [C10]; 1xCarbamidomethyl [C32]; 1xOxidation [M2]	1xAcetyl [C10]; 1xCarbamidomethyl [C32]; 1xOxidation [M2]	1.00741e-05	5.87748e-05	2.753	1	2	2	Q8VC30	Q8VC30 [373-410]	Q8VC30 1xAcetyl [C382]	Q8VC30 1xAcetyl [C382]	Triokinase/FMN cyclase OS=Mus musculus OX=10090 GN=Tkfc PE=1 SV=1	Q8VC30; Q3UTZ4	2	4167	38	1.604	0.681	7.527	0.68	-0.56	2.91		0.521665	0.00789579		0.990717	0.0882971	0	0	0		14.3498	19.3716	17.9	24.1	60.2	28.7	16.4	452.8
FALSE	High	Unambiguous	QQEQLVPTLEKFVFTPHMEAECLSESTALQKELQLCK	[R].QQEQLVPTLEKFVFTPHMEAECLSESTALQKELQLCK.[G]	1xAcetyl [C22]; 1xCarbamidomethyl [C36]; 1xOxidation [M18]	1xAcetyl [C22]; 1xCarbamidomethyl [C36]; 1xOxidation [M18]	0.00345887	0.000275325	1.178	1	2	1	P19096	P19096 [1107-1143]	P19096 1xAcetyl [C1128]	P19096 1xAcetyl [C1128]	Fatty acid synthase OS=Mus musculus OX=10090 GN=Fasn PE=1 SV=2	P19096; A0A0U1RNJ1	2	4391.16	37
FALSE	High	Unambiguous	RCWSGNPKAYEIICQTMQENSGLVVTLPHEVADEQVLQQALRP	[R].RCWSGNPKAYEIICQTMQENSGLVVTLPHEVADEQVLQQALRP.[-]	1xAcetyl [C14]; 1xCarbamidomethyl [C2]; 1xOxidation [M17]	1xAcetyl [C14]; 1xCarbamidomethyl [C2]; 1xOxidation [M17]	5.01062e-07	5.87748e-05	3.581	1	2	6	Q3UEL5	Q3UEL5 [668-710]	Q3UEL5 1xAcetyl [C681]	Q3UEL5 1xAcetyl [C681]	Urocanate hydratase OS=Mus musculus OX=10090 GN=Uroc1 PE=1 SV=1	Q3UEL5; Q8VC12	2	4966.43	43	2.339	8.884	0.392	1.23	3.15	-1.35		0.0083923	0.207617		0.0970606	0.743055	0	0	0		19.4116	13.9108	22.2	50.2	21.4	51.9	445.9	8.4
FALSE	High	Unambiguous	RGSVSLGNKVLVCGAGPVGMVTLLVAK	[R].RGSVSLGNKVLVCGAGPVGMVTLLVAK.[A]	1xAcetyl [C13]; 1xOxidation [M20]	1xAcetyl [C13]; 1xOxidation [M20]	2.36738e-06	5.87748e-05	3.153	1	1	6	Q64442	Q64442 [167-193]	Q64442 1xAcetyl [C179]	Q64442 1xAcetyl [C179]	Sorbitol dehydrogenase OS=Mus musculus OX=10090 GN=Sord PE=1 SV=3	Q64442	2	2683.5	27
FALSE	High	Unambiguous	RISAKTHHQAVNFNIFEGMVCHGVPLVTISR	[R].RISAKTHHQAVNFNIFEGMVCHGVPLVTISR.[G]	1xAcetyl [C21]; 1xOxidation [M19]	1xAcetyl [C21]; 1xOxidation [M19]	0.000380806	0.000105969	1.694	1	1	2	Q9EQF5	Q9EQF5 [413-443]	Q9EQF5 1xAcetyl [C433]	Q9EQF5 1xAcetyl [C433]	Dihydropyrimidinase OS=Mus musculus OX=10090 GN=Dpys PE=1 SV=2	Q9EQF5	2	3519.81	31	0.899	0.08	11.841	-0.15	-3.65	3.57		0.070592	0.0831751		0.410094	0.456443	0	0	0		17.8875	17.524	81.3	227.5	15.6	73.1	18.1	184.3
FALSE	High	Unambiguous	RTSVNVVRHLGIVGECNIQFALHPTSMEYCIIEVNAR	[R].RTSVNVVRHLGIVGECNIQFALHPTSMEYCIIEVNAR.[L]	1xAcetyl [C30]; 1xCarbamidomethyl [C16]; 1xOxidation [M27]	1xAcetyl [C30]; 1xCarbamidomethyl [C16]; 1xOxidation [M27]	0.000417331	0.000105969	1.668	1	1	2	Q8C196	Q8C196 [682-718]	Q8C196 1xAcetyl [C711]	Q8C196 1xAcetyl [C711]	Carbamoyl-phosphate synthase [ammonia], mitochondrial OS=Mus musculus OX=10090 GN=Cps1 PE=1 SV=2	Q8C196	2	4284.15	37	1.018	0.434	2.969	0.03	-1.2	1.57	0.982663	0.15101	0.124147	0.999999	0.631678	0.576514	0	0	0	21.5445	20.4413	19.6013	183.2	102.8	20.9	186.5	44.7	61.9
FALSE	High	Unambiguous	SHFEQWGTLTDCVVMRDPNTKR	[R].SHFEQWGTLTDCVVMRDPNTKR.[S]	1xAcetyl [C12]; 1xOxidation [M15]	1xAcetyl [C12]; 1xOxidation [M15]	0.000567587	0.000144991	1.584	1	3	5	P49312	P49312 [32-53]	P49312 1xAcetyl [C43]	P49312 1xAcetyl [C43]	Heterogeneous nuclear ribonucleoprotein A1 OS=Mus musculus OX=10090 GN=Hnrnpa1 PE=1 SV=2	P49312; P49312-2; Q5EBP8	2	2678.24	22
FALSE	High	Unambiguous	SHSNQLVTDCISAMNPDTVLRVGGAGNKIIQLIEGK	[R].SHSNQLVTDCISAMNPDTVLRVGGAGNKIIQLIEGK.[A]	1xAcetyl [C10]; 1xOxidation [M14]	1xAcetyl [C10]; 1xOxidation [M14]	0.00846091	0.000606283	0.998	1	3	1	Q9Z0S1	Q9Z0S1 [197-232]	Q9Z0S1 1xAcetyl [C206]	Q9Z0S1 1xAcetyl [C206]	3'(2'),5'-bisphosphate nucleotidase 1 OS=Mus musculus OX=10090 GN=Bpnt1 PE=1 SV=2	Q9Z0S1; A0A1B0GRV0; D3Z0E6	2	3836.96	36
FALSE	High	Unambiguous	SLGKFGIICMEDLIHEIYTVGKR	[R].SLGKFGIICMEDLIHEIYTVGKR.[F]	1xAcetyl [C9]; 1xOxidation [M10]	1xAcetyl [C9]; 1xOxidation [M10]	7.07737e-05	5.87748e-05	2.205	1	2	6	P14148	P14148 [200-222]	P14148 1xAcetyl [C208]	P14148 1xAcetyl [C208]	60S ribosomal protein L7 OS=Mus musculus OX=10090 GN=Rpl7 PE=1 SV=2	P14148; F6XI62	2	2680.38	23	4.414	0.502	0.543	2.14	-0.99	-0.88	0.0293574			0.224044			0	0	0	19.6223			89.2	27.7	48.9	393.7	13.9	26.6
FALSE	High	Unambiguous	SIYGEKFEDENFILKHTGPGILSMANAGPNTNGSQFFICTAK	[R].SIYGEKFEDENFILKHTGPGILSMANAGPNTNGSQFFICTAK.[T]	1xAcetyl [C39]; 1xOxidation [M24]	1xAcetyl [K15; C39]; 1xOxidation [M24]	0.0587114	0.00346682	0.601	1	2	3	P17742	P17742 [77-118]	P17742 1xAcetyl [C115]	P17742 1xAcetyl [C115]	Peptidyl-prolyl cis-trans isomerase A OS=Mus musculus OX=10090 GN=Ppia PE=1 SV=2	P17742; A0A1L1SST0	2	4605.21	42	1.188	1.562	0.045	0.25	0.64	-4.46	0.820356	0.504176	0.000888656	0.999999	0.984563	0.0149737	0	0	0	20.2668	20.4261	18.7104	116.1	102.3	80.3	137.9	159.7	3.6
FALSE	High	Unambiguous	SPQYSQVIHRLPMPYLKDELHHSGWNTCSSCFGDSTK	[K].SPQYSQVIHRLPMPYLKDELHHSGWNTCSSCFGDSTK.[S]	1xAcetyl [K/C]; 1xCarbamidomethyl [C31]; 1xOxidation [M13]	1xAcetyl [K17; C28]; 1xCarbamidomethyl [C31]; 1xOxidation [M13]	0.0189985	0.00130573	0.83	2	6	8	A0A0R4J135; P17563	A0A0R4J135 [53-89]; P17563 [53-89]	A0A0R4J135 1xAcetyl [K69; C80]; P17563 1xAcetyl [K69; C80]	A0A0R4J135 1xAcetyl [K/C]; P17563 1xAcetyl [K/C]	Selenium-binding protein 2 OS=Mus musculus OX=10090 GN=Selenbp2 PE=1 SV=1 Methanethiol oxidase OS=Mus musculus OX=10090 GN=Selenbp1 PE=1 SV=2	G3UWK0; Q63836; D6RHN2; A0A0R4J135; P17563; G3UZT2	2	4364	37	1.975	2.717	2.936	0.98	1.44	1.55	0.234548	0.0944055	0.0344232	0.779556	0.484094	0.261172	0	0	0	21.6184	20.8068	22.2536	67.8	30.5	72.4	134	82.9	212.4
FALSE	High	Unambiguous	TDGKGISCMNTTVSESPFKCDPDAAK	[K].TDGKGISCMNTTVSESPFKCDPDAAK.[A]	1xAcetyl [C8]; 1xCarbamidomethyl [C20]; 1xOxidation [M9]	1xAcetyl [C8]; 1xCarbamidomethyl [C20]; 1xOxidation [M9]	0.0112578	0.000807662	0.939	1	1	4	Q9D819	Q9D819 [235-260]	Q9D819 1xAcetyl [C242]	Q9D819 1xAcetyl [C242]	Inorganic pyrophosphatase OS=Mus musculus OX=10090 GN=Ppa1 PE=1 SV=1	Q9D819	2	2817.24	26	12.581	1.799	1.343	3.65	0.85	0.43	0.0539441	0.800891	0.767663	0.339803	0.999995	0.999948	0	0	0	17.1522	17.2317	16.3736	11.9	102.5	64.4	150.3	184.3	86.5
FALSE	High	Unambiguous	TGVRVGEVPLADSILCDGLTDAFHNYHMGITAENVAKK	[R].TGVRVGEVPLADSILCDGLTDAFHNYHMGITAENVAKK.[W]	1xAcetyl [C16]; 1xOxidation [M28]	1xAcetyl [C16]; 1xOxidation [M28]	0.105078	0.00576499	0.49	1	1	1	Q80X81	Q80X81 [133-170]	Q80X81 1xAcetyl [C148]	Q80X81 1xAcetyl [C148]	Acetyl-Coenzyme A acetyltransferase 3 OS=Mus musculus OX=10090 GN=Acat3 PE=1 SV=1	Q80X81	2	4100.02	38	0.025	32.032	20.266	-5.33	5	4.34	1.00715e-05	0.000781051	4.24055e-05	0.00027526	0.0153847	0.0011032	0	0	0	18.3847	18.6079	19.756	153.6	4.6	13.7	3.8	147	277.2
FALSE	High	Unambiguous	TRAFITHSGSHGIYEGICNGVPMVMMPLFGDQMDNAKR	[K].TRAFITHSGSHGIYEGICNGVPMVMMPLFGDQMDNAKR.[M]	1xAcetyl [C18]; 1xOxidation [M23]	1xAcetyl [C18]; 1xOxidation [M23]	0.0290309	0.00205188	0.742	2	13	1	Q63886; B2RT14	Q63886 [368-405]; B2RT14 [362-399]	Q63886 1xAcetyl [C385]; B2RT14 1xAcetyl [C379]	Q63886 1xAcetyl [C385]; B2RT14 1xAcetyl [C379]	UDP-glucuronosyltransferase 1-1 OS=Mus musculus OX=10090 GN=Ugt1a1 PE=1 SV=2 UDP-glucuronosyltransferase OS=Mus musculus OX=10090 GN=Ugt1a5 PE=1 SV=1	P70691; E9PXN7; D3Z748; Q63886; G3UZC9; D3YZE6; D3Z7G0; D3YZ96; Q6ZQM8; Q64435; K9J7B2; Q62452; B2RT14	2	4238.97	38	0.072	0.028	0.18	-3.8	-5.16	-2.48	2.53317e-06	2.76094e-07	0.0680933	7.83547e-05	1.36351e-05	0.406056	0	0	0	19.8913	19.7061	18.8703	283.3	166.7	105.9	20.4	4.7	19
FALSE	High	Unambiguous	TSFYSKEVPQMCIPGKIEEVVLEAR	[K].TSFYSKEVPQMCIPGKIEEVVLEAR.[T]	1xAcetyl [C12]; 1xOxidation [M11]	1xAcetyl [C12]; 1xOxidation [M11]	9.75018e-05	5.87748e-05	2.111	1	3	1	F8VPN4	F8VPN4 [756-780]	F8VPN4 1xAcetyl [C767]	F8VPN4 1xAcetyl [C767]	Amylo-1,6-glucosidase, 4-alpha-glucanotransferase OS=Mus musculus OX=10090 GN=Agl PE=1 SV=1	A0A0G2JGI9; F6XXE6; F8VPN4	2	2911.46	25	1.051	0.998	2.489	0.07	0	1.32		0.975573	0.166011		0.999995	0.670671	0	0	0		20.2402	20.2925	15.5	141.9	81.6	16.3	141.6	203.2
FALSE	High	Unambiguous	TSVNVVRHLGIVGECNIQFALHPTSMEYCIIEVNARLSR	[R].TSVNVVRHLGIVGECNIQFALHPTSMEYCIIEVNARLSR.[S]	1xAcetyl [C29]; 1xCarbamidomethyl [C15]; 1xOxidation [M26]	1xAcetyl [C29]; 1xCarbamidomethyl [C15]; 1xOxidation [M26]	0.000580597	0.000144991	1.578	1	1	5	Q8C196	Q8C196 [683-721]	Q8C196 1xAcetyl [C711]	Q8C196 1xAcetyl [C711]	Carbamoyl-phosphate synthase [ammonia], mitochondrial OS=Mus musculus OX=10090 GN=Cps1 PE=1 SV=2	Q8C196	2	4484.26	39	6.22	4.306	3.924	2.64	2.11	1.97	0.00124286	0.0562577	0.197659	0.0182054	0.357612	0.724854	0	0	0	20.3597	19.1861	18.4183	46.6	30	21.2	289.9	129.3	83
FALSE	High	Unambiguous	TVMDDFAQFLDTCCKAADKDTCFSTEGPNLVTR	[K].TVMDDFAQFLDTCCKAADKDTCFSTEGPNLVTR.[C]	1xAcetyl [C13]; 2xCarbamidomethyl [C14; C22]; 1xOxidation [M3]	1xAcetyl [C13; K15; K19]; 2xCarbamidomethyl [C13; C14; C22]; 1xOxidation [M3]	0.000391621	0.000105969	1.686	1	1	2	P07724	P07724 [570-602]	P07724 1xAcetyl [C582]	P07724 1xAcetyl [C582]	Serum albumin OS=Mus musculus OX=10090 GN=Alb PE=1 SV=3	P07724	2	3814.67	33	100	0.01	0.965	6.64	-6.64	-0.05	1e-17	1e-17		1.07693e-15	1.36869e-15		0	0	0				2.9	8.7	9.9	569	0	9.5
FALSE	High	Unambiguous	TVPAAVPGICFLSGGMSEEDATLNLNAINRCPLPRPWKLSFSYGR	[R].TVPAAVPGICFLSGGMSEEDATLNLNAINRCPLPRPWKLSFSYGR.[A]	1xAcetyl [C]; 1xCarbamidomethyl [C]; 1xOxidation [M16]	1xAcetyl [C10; C31]; 1xCarbamidomethyl [C10; C31]; 1xOxidation [M16]	0.00194075	0.000190225	1.297	1	1	6	Q91Y97	Q91Y97 [260-304]	Q91Y97 1xAcetyl [C269; C290]	Q91Y97 1xAcetyl [C]	Fructose-bisphosphate aldolase B OS=Mus musculus OX=10090 GN=Aldob PE=1 SV=3	Q91Y97	2	4963.47	45	0.033	0.196	0.15	-4.91	-2.35	-2.74	9.0473e-11	0.00432952	0.00125003	5.53134e-09	0.0592575	0.0199415	0	0	0	20.6899	20.7423	20.3811	254.8	152.5	134.2	8.5	29.9	20.1
FALSE	High	Unambiguous	VGEVPLADSILCDGLTDAFHNYHMGITAENVAKKWQVSR	[R].VGEVPLADSILCDGLTDAFHNYHMGITAENVAKKWQVSR.[E]	1xAcetyl [C12]; 1xOxidation [M24]	1xAcetyl [C12]; 1xOxidation [M24]	9.68182e-06	5.87748e-05	2.764	1	1	5	Q80X81	Q80X81 [137-175]	Q80X81 1xAcetyl [C148]	Q80X81 1xAcetyl [C148]	Acetyl-Coenzyme A acetyltransferase 3 OS=Mus musculus OX=10090 GN=Acat3 PE=1 SV=1	Q80X81	2	4343.12	39	4.878	0.898	2.37	2.29	-0.16	1.24	0.00172766	0.778777	0.0902958	0.0239577	0.999995	0.479727	0	0	0	22.626	22.1259	21.9111	44.7	96.6	45.7	218.2	86.7	108.2
FALSE	High	Unambiguous	VGSPPLEKFNIWGGSLSLGHPFGATGCRLVMAAANR	[K].VGSPPLEKFNIWGGSLSLGHPFGATGCRLVMAAANR.[L]	1xAcetyl [C27]; 1xOxidation [M31]	1xAcetyl [C27]; 1xOxidation [M31]	3.58826e-07	5.87748e-05	3.673	1	1	4	Q99JY0	Q99JY0 [410-445]	Q99JY0 1xAcetyl [C436]	Q99JY0 1xAcetyl [C436]	Trifunctional enzyme subunit beta, mitochondrial OS=Mus musculus OX=10090 GN=Hadhb PE=1 SV=1	Q99JY0	2	3768.91	36	1.432	0.75	3.061	0.52	-0.41	1.61	0.602257	0.619467	0.0285014	0.999999	0.999995	0.228959	0	0	0	21.213	21.0514	21.8851	76.6	86.1	64.8	109.7	64.6	198.2
FALSE	High	Unambiguous	VHLVGIDIFTGKKYEDICPSTHNMDVPNIK	[K].VHLVGIDIFTGKKYEDICPSTHNMDVPNIK.[R]	1xAcetyl [C/K]; 1xOxidation [M24]	1xAcetyl [K12; C18]; 1xOxidation [M24]	0.000414377	0.000105969	1.67	1	3	3	P63242	P63242 [56-85]	P63242 1xAcetyl [K67; C73]	P63242 1xAcetyl [C/K]	Eukaryotic translation initiation factor 5A-1 OS=Mus musculus OX=10090 GN=Eif5a PE=1 SV=2	Q8BGY2; A0A0A0MQM0; P63242	2	3441.72	30	0.465	3.721	10.125	-1.1	1.9	3.34	0.151972	0.0274416	0.00142504	0.629366	0.22183	0.0223222	0	0	0	20.2042	20.6753	19.7879	142.3	54.2	12.2	66.2	201.7	123.4
FALSE	High	Unambiguous	VKAHIMPAEFSSCPLNSDEAVNKWLHFYEMK	[K].VKAHIMPAEFSSCPLNSDEAVNKWLHFYEMK.[A]	1xAcetyl [C13]; 1xOxidation [M6]	1xAcetyl [C13]; 1xOxidation [M6]	0.000110705	5.87748e-05	2.073	1	2	2	Q91V76	Q91V76 [214-244]	Q91V76 1xAcetyl [C226]	Q91V76 1xAcetyl [C226]	Ester hydrolase C11orf54 homolog OS=Mus musculus OX=10090 PE=1 SV=1	A0A1L1SSF8; Q91V76	2	3679.74	31	2.344	0.195	2.237	1.23	-2.36	1.16	0.0960409	0.0230794	0.219646	0.488888	0.197006	0.76245	0	0	0	20.1039	19.0945	20.2923	71.9	89	78.2	168.6	17.4	174.9
FALSE	High	Unambiguous	VIISAPSADAPMFVMGVNHEKYDNSLKIVSNASCTTNCLAPLAK	[R].VIISAPSADAPMFVMGVNHEKYDNSLKIVSNASCTTNCLAPLAK.[V]	1xAcetyl [C/K]; 1xCarbamidomethyl [C]; 1xOxidation [M]	1xAcetyl [K21; K27; C34; C38]; 1xCarbamidomethyl [C34; C38]; 1xOxidation [M12; M15]	0.000398567	0.000105969	1.681	1	4	6	P16858	P16858 [117-160]	P16858 1xAcetyl [K137; K143; C150]	P16858 1xAcetyl [K/C]	Glyceraldehyde-3-phosphate dehydrogenase OS=Mus musculus OX=10090 GN=Gapdh PE=1 SV=2	A0A1D5RLD8; A0A0A0MQF6; P16858; S4R257	2	4735.32	44	0.784	100	0.01	-0.35	6.64	-6.64	0.408046	1e-17	1e-17	0.945023	1.36869e-15	1.17781e-15	0	0	0	24.8389			179.9	0.2	46.9	141	231.9	0.1
FALSE	High	Unambiguous	VIISAPSADAPMFVMGVNHEKYDNSLKIVSNASCTTNCLAPLAK	[R].VIISAPSADAPMFVMGVNHEKYDNSLKIVSNASCTTNCLAPLAK.[V]	2xAcetyl [K/C]; 2xOxidation [M12; M15]	2xAcetyl [K21; K27; C34; C38; K44]; 2xOxidation [M12; M15]	0.0780014	0.00445587	0.546	1	4	5	P16858	P16858 [117-160]	P16858 2xAcetyl [K137; K143; C154]	P16858 2xAcetyl [K137; K/C]	Glyceraldehyde-3-phosphate dehydrogenase OS=Mus musculus OX=10090 GN=Gapdh PE=1 SV=2	A0A1D5RLD8; A0A0A0MQF6; P16858; S4R257	2	4736.31	44
FALSE	High	Unambiguous	VIISAPSADAPMFVMGVNHEKYDNSLKIVSNASCTTNCLSPLAK	[R].VIISAPSADAPMFVMGVNHEKYDNSLKIVSNASCTTNCLSPLAK.[V]	2xAcetyl [C34; C38]; 2xOxidation [M12; M15]	2xAcetyl [K21; K27; C34; C38]; 2xOxidation [M12; M15]	0.0563538	0.00346682	0.609	1	1	2	S4R1W1	S4R1W1 [117-160]	S4R1W1 2xAcetyl [C150; C154]	S4R1W1 2xAcetyl [C150; C154]	Glyceraldehyde-3-phosphate dehydrogenase OS=Mus musculus OX=10090 GN=Gm3839 PE=1 SV=1	S4R1W1	2	4752.3	44	10.559	8.162	0.154	3.4	3.03	-2.7	0.00449471	0.158979		0.0527356	0.648726		0	0	0	18.7924	17.1742		32.3	15.8	70.5	341.4	129	10.9
FALSE	High	Unambiguous	VLVCGAGPVGMVTLLVAKAMGAAQVVVTDLSASRLTK	[K].VLVCGAGPVGMVTLLVAKAMGAAQVVVTDLSASRLTK.[A]	1xAcetyl [C4]; 1xOxidation [M11]	1xAcetyl [C4]; 1xOxidation [M11]	0.0156036	0.00111519	0.871	1	1	1	Q64442	Q64442 [176-212]	Q64442 1xAcetyl [C179]	Q64442 1xAcetyl [C179]	Sorbitol dehydrogenase OS=Mus musculus OX=10090 GN=Sord PE=1 SV=3	Q64442	2	3684.03	37	0.552	0.535	8.106	-0.86	-0.9	3.02	0.552822		0.152825	0.999999		0.642397	0	0	0	14.1623		17.5692	45.9	121.1	37.6	25.4	64.8	305.2
FALSE	High	Unambiguous	VPAMMDGGFTLCESVAILLYLAHKYKVPDHWYPQDLQAR	[R].VPAMMDGGFTLCESVAILLYLAHKYKVPDHWYPQDLQAR.[A]	1xAcetyl [C12]; 1xOxidation [M]	1xAcetyl [C12]; 1xOxidation [M4; M5]	5.13954e-07	5.87748e-05	3.574	1	3	5	Q64471	Q64471 [54-92]	Q64471 1xAcetyl [C65]	Q64471 1xAcetyl [C65]	Glutathione S-transferase theta-1 OS=Mus musculus OX=10090 GN=Gstt1 PE=1 SV=4	Q64471; D3Z3X5; D3Z5W7	2	4534.24	39	0.759	0.128	1.092	-0.4	-2.97	0.13	0.66239	0.00614828	0.852583	0.999999	0.0769402	0.999948	0	0	0	19.0986	19.3994	20.5658	76.4	130.7	152	58	16.7	166
FALSE	High	Unambiguous	VSVTIRPGMTLLMNKSTEPCAHLLVSSIGVVGTAEQNRTHSASFFK	[R].VSVTIRPGMTLLMNKSTEPCAHLLVSSIGVVGTAEQNRTHSASFFK.[F]	1xAcetyl [C20]; 1xOxidation [M9]	1xAcetyl [C20]; 1xOxidation [M9]	0.00437414	0.00031838	1.131	1	2	1	O35215	O35215 [38-83]	O35215 1xAcetyl [C57]	O35215 1xAcetyl [C57]	D-dopachrome decarboxylase OS=Mus musculus OX=10090 GN=Ddt PE=1 SV=3	G3UYJ7; O35215	2	4972.55	46
FALSE	High	Unambiguous	VVGYFVSGCDPTIMGIGPVPAINGALKKAGLSLK	[R].VVGYFVSGCDPTIMGIGPVPAINGALKKAGLSLK.[D]	1xAcetyl [C9]; 1xOxidation [M14]	1xAcetyl [C9]; 1xOxidation [M14]	2.68771e-06	5.87748e-05	3.118	1	1	4	Q8BWT1	Q8BWT1 [279-312]	Q8BWT1 1xAcetyl [C287]	Q8BWT1 1xAcetyl [C287]	3-ketoacyl-CoA thiolase, mitochondrial OS=Mus musculus OX=10090 GN=Acaa2 PE=1 SV=3	Q8BWT1	2	3430.85	34	8.48	0.934	0.013	3.08	-0.1	-6.27			4.58014e-10			2.97885e-08	0	0	0			19.8538	4.8	18.2	512.9	40.5	17	6.7
FALSE	High	Unambiguous	WGTLTDCVVMRDPQTKR	[K].WGTLTDCVVMRDPQTKR.[S]	1xAcetyl [C7]; 1xOxidation [M10]	1xAcetyl [C7]; 1xOxidation [M10]	0.0839408	0.00483595	0.532	2	3	8	Q8BG05-2; Q8BG05	Q8BG05-2 [36-52]; Q8BG05 [58-74]	Q8BG05-2 1xAcetyl [C42]; Q8BG05 1xAcetyl [C64]	Q8BG05-2 1xAcetyl [C42]; Q8BG05 1xAcetyl [C64]	Isoform 2 of Heterogeneous nuclear ribonucleoprotein A3 OS=Mus musculus OX=10090 GN=Hnrnpa3 Heterogeneous nuclear ribonucleoprotein A3 OS=Mus musculus OX=10090 GN=Hnrnpa3 PE=1 SV=1	Q8BG05-2; Q8BG05; A2AL12	2	2064	17	1.718	0.274	2.702	0.78	-1.87	1.43	0.648045			0.999999			0	0	0	17.8248			118.1	125	32.4	202.9	34.3	87.4
FALSE	High	Unambiguous	WLSEECMNAIMSFVSRKPKL	[R].WLSEECMNAIMSFVSRKPKL.[-]	1xAcetyl [C6]; 1xOxidation [M7]	1xAcetyl [C6]; 1xOxidation [M7]	0.000231677	0.000105969	1.843	1	3	2	Q9WUR2-2	Q9WUR2-2 [339-358]	Q9WUR2-2 1xAcetyl [C344]	Q9WUR2-2 1xAcetyl [C344]	Isoform 2 of Enoyl-CoA delta isomerase 2, mitochondrial OS=Mus musculus OX=10090 GN=Eci2	Q9WUR2; Q3TCD4; Q9WUR2-2	2	2427.19	20	16.085	2.214	5.967	4.01	1.15	2.58	0.000282557	0.805724	0.0188886	0.00512247	0.999995	0.171197	0	0	0	19.089	16.7276	19.4124	14.1	23.2	40.8	227.3	51.3	243.3
FALSE	High	Unambiguous	YMCENQATISSKLQTCCDKPLLKK	[K].YMCENQATISSKLQTCCDKPLLKK.[A]	1xAcetyl [C3]; 2xCarbamidomethyl [C16; C17]; 1xOxidation [M2]	1xAcetyl [C3]; 2xCarbamidomethyl [C16; C17]; 1xOxidation [M2]	0.0538197	0.00341348	0.618	1	1	1	P07724	P07724 [287-310]	P07724 1xAcetyl [C289]	P07724 1xAcetyl [C289]	Serum albumin OS=Mus musculus OX=10090 GN=Alb PE=1 SV=3	P07724	2	2917.39	24
FALSE	High	Unambiguous	ADCTITMADSDLLALMTGKMNPQSAFFQGK	[K].ADCTITMADSDLLALMTGKMNPQSAFFQGK.[L]	1xAcetyl [C3]; 1xOxidation [M]	1xAcetyl [C3]; 1xOxidation [M7; M16]	9.78728e-06	5.87748e-05	2.761	1	2	3	P32020	P32020 [493-522]	P32020 1xAcetyl [C495]	P32020 1xAcetyl [C495]	Non-specific lipid-transfer protein OS=Mus musculus OX=10090 GN=Scp2 PE=1 SV=3	P32020; P32020-2	1	3263.51	30	33.122	1.01	5.498	5.05	0.01	2.46	0.00397479	0.920667	0.239738	0.0477565	0.999995	0.79295	0	0	0	18.1205	17.5332	17.8775	6.7	76.5	33.6	221.3	77.3	184.7
FALSE	High	Unambiguous	AERPDGLILGMGGQTALNCGVELFKR	[K].AERPDGLILGMGGQTALNCGVELFKR.[G]	1xAcetyl [C19]; 1xOxidation [M11]	1xAcetyl [C19; K25]; 1xOxidation [M11]	0.000127116	5.87748e-05	2.031	1	1	6	Q8C196	Q8C196 [498-523]	Q8C196 1xAcetyl [C516]	Q8C196 1xAcetyl [C516]	Carbamoyl-phosphate synthase [ammonia], mitochondrial OS=Mus musculus OX=10090 GN=Cps1 PE=1 SV=2	Q8C196	1	2803.42	26	0.321	0.576	1.064	-1.64	-0.8	0.09	0.348364	0.40491		0.901315	0.944895		0	0	0	17.7447	14.3582		302.7	41.2	65.4	97.3	23.7	69.6
FALSE	High	Unambiguous	AFITHSGSHGIYEGICNGVPMVMMPLFGDQMDNAKR	[R].AFITHSGSHGIYEGICNGVPMVMMPLFGDQMDNAKR.[M]	1xAcetyl [C16]; 1xOxidation [M21]	1xAcetyl [C16]; 1xOxidation [M21; M23]	3.49499e-09	5.87748e-05	4.949	2	13	9	Q63886; B2RT14	Q63886 [370-405]; B2RT14 [364-399]	Q63886 1xAcetyl [C385]; B2RT14 1xAcetyl [C379]	Q63886 1xAcetyl [C385]; B2RT14 1xAcetyl [C379]	UDP-glucuronosyltransferase 1-1 OS=Mus musculus OX=10090 GN=Ugt1a1 PE=1 SV=2 UDP-glucuronosyltransferase OS=Mus musculus OX=10090 GN=Ugt1a5 PE=1 SV=1	P70691; E9PXN7; D3Z748; Q63886; G3UZC9; D3YZE6; D3Z7G0; D3YZ96; Q6ZQM8; Q64435; K9J7B2; Q62452; B2RT14	1	3981.82	36	100	2.068	0.033	6.64	1.05	-4.91	1e-17	0.237775	0.000266114	1.07693e-15	0.781555	0.0054101	0	0	0		20.6483	18.7719	4	39.2	32.5	442.2	81.1	1.1
FALSE	High	Unambiguous	AFITHSGSHGIYEGICNGVPMVMMPLFGDQMDNAKR	[R].AFITHSGSHGIYEGICNGVPMVMMPLFGDQMDNAKR.[M]	1xAcetyl [C16]; 2xOxidation [M]	1xAcetyl [C16]; 2xOxidation [M21; M23; M24; M31]	2.10037e-06	5.87748e-05	3.186	2	13	6	Q63886; B2RT14	Q63886 [370-405]; B2RT14 [364-399]	Q63886 1xAcetyl [C385]; B2RT14 1xAcetyl [C379]	Q63886 1xAcetyl [C385]; B2RT14 1xAcetyl [C379]	UDP-glucuronosyltransferase 1-1 OS=Mus musculus OX=10090 GN=Ugt1a1 PE=1 SV=2 UDP-glucuronosyltransferase OS=Mus musculus OX=10090 GN=Ugt1a5 PE=1 SV=1	P70691; E9PXN7; D3Z748; Q63886; G3UZC9; D3YZE6; D3Z7G0; D3YZ96; Q6ZQM8; Q64435; K9J7B2; Q62452; B2RT14	1	3997.82	36	0.923	0.267	4.234	-0.12	-1.9	2.08	0.819166	0.0123266	0.0340331	0.999999	0.127316	0.259151	0	0	0	21.5899	21.3246	19.9839	158	166.7	16.2	145.9	44.5	68.6
FALSE	High	Unambiguous	AGGMHHVCIEVDNISAAVMDLKK	[K].AGGMHHVCIEVDNISAAVMDLKK.[K]	1xAcetyl [C8]; 1xOxidation [M4]	1xAcetyl [C8]; 1xOxidation [M4]	2.33791e-05	5.87748e-05	2.519	1	1	5	Q9D1I5	Q9D1I5 [119-141]	Q9D1I5 1xAcetyl [C126]	Q9D1I5 1xAcetyl [C126]	Methylmalonyl-CoA epimerase, mitochondrial OS=Mus musculus OX=10090 GN=Mcee PE=1 SV=1	Q9D1I5	1	2496.2	23	14.235	0.077	3.455	3.83	-3.69	1.79	1.77832e-05	0.000202907	0.0681315	0.000460812	0.00500518	0.406181	0	0	0	19.7926	19.7144	20.2203	12.4	158.8	53.7	177	12.3	185.7
FALSE	High	Unambiguous	AHCLSEVEHDTMPADLPAIAADFVEDQEVCKNYAEAK	[K].AHCLSEVEHDTMPADLPAIAADFVEDQEVCKNYAEAK.[D]	1xAcetyl [C]; 1xCarbamidomethyl [C]; 1xOxidation [M12]	1xAcetyl [C3; C30]; 1xCarbamidomethyl [C3; C30]; 1xOxidation [M12]	1.16475e-07	5.87748e-05	3.983	1	1	3	P07724	P07724 [311-347]	P07724 1xAcetyl [C313; C340]	P07724 1xAcetyl [C]	Serum albumin OS=Mus musculus OX=10090 GN=Alb PE=1 SV=3	P07724	1	4174.87	37	0.889	0.737	100	-0.17	-0.44	6.64	0.764101	0.55224	1e-17	0.999999	0.999995	1.17781e-15	0	0	0	21.7281	21.2667		117.5	80.5	0.2	104.4	59.3	238.1
FALSE	High	Unambiguous	AHIMPAEFSSCPLNSDEAVNKWLHFYEMK	[K].AHIMPAEFSSCPLNSDEAVNKWLHFYEMK.[A]	1xAcetyl [C11]; 1xOxidation [M4]	1xAcetyl [C11]; 1xOxidation [M4]	0.000507506	0.000105969	1.614	1	2	1	Q91V76	Q91V76 [216-244]	Q91V76 1xAcetyl [C226]	Q91V76 1xAcetyl [C226]	Ester hydrolase C11orf54 homolog OS=Mus musculus OX=10090 PE=1 SV=1	A0A1L1SSF8; Q91V76	1	3452.57	29	0.189	6.938	1.801	-2.41	2.79	0.85	0.0395915	0.0189175	0.390518	0.276059	0.172943	0.93529	0	0	0	18.3462	19.0785	20.1238	115.2	22.6	101.3	21.7	156.9	182.4
FALSE	High	Unambiguous	AKVDEFPLCGHMVSDEYEQLSSEALEAAR	[K].AKVDEFPLCGHMVSDEYEQLSSEALEAAR.[I]	1xAcetyl [C9]; 1xOxidation [M12]	1xAcetyl [C9]; 1xOxidation [M12]	1.45084e-06	5.87748e-05	3.288	1	4	7	Q6ZWV3	Q6ZWV3 [41-69]	Q6ZWV3 1xAcetyl [C49]	Q6ZWV3 1xAcetyl [C49]	60S ribosomal protein L10 OS=Mus musculus OX=10090 GN=Rpl10 PE=1 SV=3	P86048; A0A1B0GXC3; I7HLV2; Q6ZWV3	1	3282.49	29	5.827	100	0.585	2.54	6.64	-0.77	7.31933e-06	1e-17	0.536826	0.000205792	1.36869e-15	0.999948	0	0	0	24.2949		19.2459	60.9	0.3	7.9	354.6	171.7	4.6
FALSE	High	Unambiguous	ALASLMTYKCAVVDVPFGGAK	[K].ALASLMTYKCAVVDVPFGGAK.[A]	1xAcetyl [C10]; 1xOxidation [M6]	1xAcetyl [C10]; 1xOxidation [M6]	2.25837e-06	5.87748e-05	3.166	1	1	2	P26443	P26443 [163-183]	P26443 1xAcetyl [C172]	P26443 1xAcetyl [C172]	Glutamate dehydrogenase 1, mitochondrial OS=Mus musculus OX=10090 GN=Glud1 PE=1 SV=1	P26443	1	2199.12	21
FALSE	High	Unambiguous	ALKPPCDLSMQSVEIAGTTDGIRR	[K].ALKPPCDLSMQSVEIAGTTDGIRR.[S]	1xAcetyl [C6]; 1xOxidation [M10]	1xAcetyl [C6]; 1xOxidation [M10]	0.0483644	0.00309313	0.639	1	4	1	D3Z041	D3Z041 [50-73]	D3Z041 1xAcetyl [C55]	D3Z041 1xAcetyl [C55]	Long-chain-fatty-acid--CoA ligase 1 OS=Mus musculus OX=10090 GN=Acsl1 PE=1 SV=1	D3Z041; P41216; D3Z457; D3YVF6	1	2616.31	24
FALSE	High	Unambiguous	ALNDHHVYLEGTLLKPNMVTAGHACTKK	[K].ALNDHHVYLEGTLLKPNMVTAGHACTKK.[Y]	1xAcetyl [C/K]; 1xOxidation [M18]	1xAcetyl [K15; C25; K27]; 1xOxidation [M18]	2.44591e-06	5.87748e-05	3.144	1	1	4	Q91Y97	Q91Y97 [216-243]	Q91Y97 1xAcetyl [K230; K242]	Q91Y97 1xAcetyl [K]	Fructose-bisphosphate aldolase B OS=Mus musculus OX=10090 GN=Aldob PE=1 SV=3	Q91Y97	1	3119.58	28	0.057	19.054	2.201	-4.14	4.25	1.14	0.0148188	0.000197864	0.315302	0.132786	0.00488582	0.879075	0	0	0	17.6083	19.2801	19.1328	102.3	14	65.8	5.8	267.2	144.8
FALSE	High	Unambiguous	ALNEGGLQSIPKLTFPGGLLIGCSPGFMNVPK	[R].ALNEGGLQSIPKLTFPGGLLIGCSPGFMNVPK.[I]	1xAcetyl [C23]; 1xOxidation [M28]	1xAcetyl [C23]; 1xOxidation [M28]	0.000186551	0.000105969	1.911	1	2	2	Q921G7	Q921G7 [364-395]	Q921G7 1xAcetyl [C386]	Q921G7 1xAcetyl [C386]	Electron transfer flavoprotein-ubiquinone oxidoreductase, mitochondrial OS=Mus musculus OX=10090 GN=Etfdh PE=1 SV=1	Q921G7; Q6PF96	1	3313.73	32	0.168	4.769	9.235	-2.57	2.25	3.21	0.134201	0.320199	0.0198085	0.589344	0.878353	0.177102	0	0	0	17.0356	17.7107	18.4965	123	33.8	25.6	20.7	161	236.1
FALSE	High	Unambiguous	AISESGVSLTAALITTDVKPIAGLVATLSGCKTTTSAVMVHCLR	[R].AISESGVSLTAALITTDVKPIAGLVATLSGCKTTTSAVMVHCLR.[Q]	1xAcetyl [C31]; 1xCarbamidomethyl [C42]; 1xOxidation [M39]	1xAcetyl [C31]; 1xCarbamidomethyl [C42]; 1xOxidation [M39]	0.0207154	0.00145718	0.812	1	1	1	Q8VCT4	Q8VCT4 [243-286]	Q8VCT4 1xAcetyl [C273]	Q8VCT4 1xAcetyl [C273]	Carboxylesterase 1D OS=Mus musculus OX=10090 GN=Ces1d PE=1 SV=1	Q8VCT4	1	4501.37	44
FALSE	High	Unambiguous	AITIAGVPQSVTECVKQICLVMLETLSQSPQGR	[R].AITIAGVPQSVTECVKQICLVMLETLSQSPQGR.[V]	1xAcetyl [C/K]; 1xCarbamidomethyl [C]; 1xOxidation [M22]	1xAcetyl [C14; K16; C19]; 1xCarbamidomethyl [C14; C19]; 1xOxidation [M22]	5.06547e-07	5.87748e-05	3.578	1	1	6	P60335	P60335 [145-177]	P60335 1xAcetyl [C158; K160; C163]	P60335 1xAcetyl [C/K]	Poly(rC)-binding protein 1 OS=Mus musculus OX=10090 GN=Pcbp1 PE=1 SV=1	P60335	1	3614.86	33	0.216	1.384	0.441	-2.21	0.47	-1.18	0.0633235	0.718569	0.546694	0.374659	0.999995	0.999948	0	0	0	14.1005	18.368	18.0054	66.6	123.2	156.3	14.4	170.5	69
FALSE	High	Unambiguous	AMKEVLLTCGEDTADRPQVPIFEYLGVKPGSQGVVLAPYGPEWR	[K].AMKEVLLTCGEDTADRPQVPIFEYLGVKPGSQGVVLAPYGPEWR.[E]	1xAcetyl [C9]; 1xOxidation [M2]	1xAcetyl [C9]; 1xOxidation [M2]	0.000166967	0.000105969	1.946	1	4	3	P24456	P24456 [89-132]	P24456 1xAcetyl [C97]	P24456 1xAcetyl [C97]	Cytochrome P450 2D10 OS=Mus musculus OX=10090 GN=Cyp2d10 PE=1 SV=2	A0A2R8W740; P24456; A0A2R8W6W2; A0A2R8VKK3	1	4874.45	44
FALSE	High	Unambiguous	ANIGDAQAMGQRPITFFRQVLALCVYPNLLSSPDFPEDAK	[R].ANIGDAQAMGQRPITFFRQVLALCVYPNLLSSPDFPEDAK.[R]	1xAcetyl [C24]; 1xOxidation [M9]	1xAcetyl [C24]; 1xOxidation [M9]	0.000437163	0.000105969	1.655	1	3	1	Q8QZR5	Q8QZR5 [66-105]	Q8QZR5 1xAcetyl [C89]	Q8QZR5 1xAcetyl [C89]	Alanine aminotransferase 1 OS=Mus musculus OX=10090 GN=Gpt PE=1 SV=3	A0A2R8VHV7; Q8QZR5; A0A2R8VHW0	1	4451.22	40
FALSE	High	Unambiguous	AQLNIGNVLPVGTMPEGTIVCCLEEKPGDRGK	[K].AQLNIGNVLPVGTMPEGTIVCCLEEKPGDRGK.[L]	1xAcetyl [C]; 1xCarbamidomethyl [C]; 1xOxidation [M14]	1xAcetyl [C21; C22]; 1xCarbamidomethyl [C21; C22]; 1xOxidation [M14]	3.50189e-06	5.87748e-05	3.045	1	1	4	P62918	P62918 [94-125]	P62918 1xAcetyl [C114; C115]	P62918 1xAcetyl [C]	60S ribosomal protein L8 OS=Mus musculus OX=10090 GN=Rpl8 PE=1 SV=2	P62918	1	3453.72	32	1.505	1.599	0.024	0.59	0.68	-5.4	0.377351		7.96819e-08	0.925057		3.67002e-06	0	0	0	22.9806		20.232	208.5	0.9	73.7	313.8	1.4	1.7
FALSE	High	Unambiguous	AVNTLNEALEFANSVGYPCLLRPSYVLSGSAMNVVFSEDEMKR	[K].AVNTLNEALEFANSVGYPCLLRPSYVLSGSAMNVVFSEDEMKR.[F]	1xAcetyl [C19]; 1xOxidation [M32]	1xAcetyl [C19]; 1xOxidation [M32]	6.26323e-11	5.87748e-05	6.057	1	1	6	Q8C196	Q8C196 [1108-1150]	Q8C196 1xAcetyl [C1126]	Q8C196 1xAcetyl [C1126]	Carbamoyl-phosphate synthase [ammonia], mitochondrial OS=Mus musculus OX=10090 GN=Cps1 PE=1 SV=2	Q8C196	1	4779.31	43	0.363	0.496	0.643	-1.46	-1.01	-0.64	0.262872	0.492813	0.615612	0.817521	0.984563	0.999948	0	0	0	18.6591	18.4362	19.2388	152	93.9	153.6	55.2	46.6	98.7
FALSE	High	Unambiguous	AYLMSQPLAYHTPDCGKQGFIDLPEFPFGLEPR	[K].AYLMSQPLAYHTPDCGKQGFIDLPEFPFGLEPR.[V]	1xAcetyl [C/K]; 1xOxidation [M4]	1xAcetyl [C15; K17]; 1xOxidation [M4]	1.50323e-05	5.87748e-05	2.642	1	1	7	O35490	O35490 [242-274]	O35490 1xAcetyl [C256; K258]	O35490 1xAcetyl [C/K]	Betaine--homocysteine S-methyltransferase 1 OS=Mus musculus OX=10090 GN=Bhmt PE=1 SV=1	O35490	1	3795.82	33	20.557	18.416	3.726	4.36	4.2	1.9	5.52949e-08	1.12396e-05	0.0941034	2.32229e-06	0.000400014	0.492224	0	0	0	20.1962	19.9653	19.113	11.4	12.6	23.5	233.9	231.3	87.4
FALSE	High	Unambiguous	CAFMGSLAPGHVADFLVADFRQR	[R].CAFMGSLAPGHVADFLVADFRQR.[G]	1xAcetyl [C1]; 1xOxidation [M4]	1xAcetyl [C1]; 1xOxidation [M4]	1.41907e-05	5.87748e-05	2.658	1	2	2	A0A0J9YU79	A0A0J9YU79 [57-79]	A0A0J9YU79 1xAcetyl [C57]	A0A0J9YU79 1xAcetyl [C57]	Ketohexokinase OS=Mus musculus OX=10090 GN=Khk PE=1 SV=1	P97328; A0A0J9YU79	1	2566.23	23
FALSE	High	Unambiguous	CMQLTDFILKFPHSAR	[K].CMQLTDFILKFPHSAR.[Q]	1xAcetyl [C1]; 1xOxidation [M2]	1xAcetyl [C1; K10]; 1xOxidation [M2]	6.1845e-07	5.87748e-05	3.523	1	1	7	Q9CR57	Q9CR57 [54-69]	Q9CR57 1xAcetyl [C54]	Q9CR57 1xAcetyl [C54]	60S ribosomal protein L14 OS=Mus musculus OX=10090 GN=Rpl14 PE=1 SV=3	Q9CR57	1	1964.97	16
FALSE	High	Unambiguous	CNACDYYTNSVDKLR	[K].CNACDYYTNSVDKLR.[L]	2xAcetyl [C4; K13]	2xAcetyl [C4; K13]	0.119918	0.00636745	0.466	1	3	2	Q9JJN2	Q9JJN2 [973-987]	Q9JJN2 2xAcetyl [C976; K985]	Q9JJN2 2xAcetyl [C976; K985]	Zinc finger homeobox protein 4 OS=Mus musculus OX=10090 GN=Zfhx4 PE=1 SV=1	Q9JJN2; E9Q5A7; H3BLK8	1	1848.79	15
FALSE	High	Unambiguous	CNPVQGAMYSFPQIQLPLKAVQR	[R].CNPVQGAMYSFPQIQLPLKAVQR.[A]	1xAcetyl [C1]; 1xOxidation [M8]	1xAcetyl [C1]; 1xOxidation [M8]	3.97542e-06	5.87748e-05	3.01	1	2	4	Q8QZR5	Q8QZR5 [405-427]	Q8QZR5 1xAcetyl [C405]	Q8QZR5 1xAcetyl [C405]	Alanine aminotransferase 1 OS=Mus musculus OX=10090 GN=Gpt PE=1 SV=3	Q8QZR5; A0A2R8VI31	1	2646.35	23	2.212	0.815	30.052	1.15	-0.3	4.91	0.125341		1.37377e-07	0.568003		6.07902e-06	0	0	0	20.5062		20.9871	78	13.9	10.4	172.6	11.3	313.7
FALSE	High	Unambiguous	CQHSVLGDFKPYKPGQAYVPCYFIHVLKK	[R].CQHSVLGDFKPYKPGQAYVPCYFIHVLKK.[T]	1xAcetyl [C1]; 1xCarbamidomethyl [C21]	1xAcetyl [C1]; 1xCarbamidomethyl [C21]	5.35977e-05	5.87748e-05	2.285	1	1	2	Q9QXF8	Q9QXF8 [263-291]	Q9QXF8 1xAcetyl [C263]	Q9QXF8 1xAcetyl [C263]	Glycine N-methyltransferase OS=Mus musculus OX=10090 GN=Gnmt PE=1 SV=3	Q9QXF8	1	3464.76	29	0.36	1.66	26.854	-1.47	0.73	4.75	0.3504	0.935392	6.55653e-09	0.903298	0.999995	3.62662e-07	0	0	0	16.3936	16.9321	20.3975	40.3	28.9	16.8	14.5	48	451.4
FALSE	High	Unambiguous	CSEGSFLLTTFPRPVTVEPMDQLDDEEGLPEKLVIK	[R].CSEGSFLLTTFPRPVTVEPMDQLDDEEGLPEKLVIK.[N]	1xAcetyl [C1]; 1xOxidation [M20]	1xAcetyl [C1]; 1xOxidation [M20]	0.00258961	0.000275325	1.237	1	1	1	Q99K48	Q99K48 [210-245]	Q99K48 1xAcetyl [C210]	Q99K48 1xAcetyl [C210]	Non-POU domain-containing octamer-binding protein OS=Mus musculus OX=10090 GN=Nono PE=1 SV=3	Q99K48	1	4091.02	36
FALSE	High	Unambiguous	CVIKHPNGTQETILLNHTFNETQIEWFR	[K].CVIKHPNGTQETILLNHTFNETQIEWFR.[A]	1xAcetyl [C1]	1xAcetyl [C1]	0.0114766	0.000849015	0.935	1	1	2	Q99KI0	Q99KI0 [740-767]	Q99KI0 1xAcetyl [C740]	Q99KI0 1xAcetyl [C740]	Aconitate hydratase, mitochondrial OS=Mus musculus OX=10090 GN=Aco2 PE=1 SV=1	Q99KI0	1	3410.7	28
FALSE	High	Unambiguous	DDNPSLPPFERPEAEAMCTSFKENPTTFMGHYLHEVAR	[K].DDNPSLPPFERPEAEAMCTSFKENPTTFMGHYLHEVAR.[R]	1xAcetyl [K/C]; 1xOxidation [M]	1xAcetyl [C18; K22]; 1xOxidation [M17; M29]	1.21455e-06	5.87748e-05	3.337	1	1	4	P07724	P07724 [131-168]	P07724 1xAcetyl [C148; K152]	P07724 1xAcetyl [K/C]	Serum albumin OS=Mus musculus OX=10090 GN=Alb PE=1 SV=3	P07724	1	4421.99	38	41.723	21.021	38.434	5.38	4.39	5.26	3.94573e-13	1.25968e-06	1.6958e-08	3.07754e-11	5.53612e-05	8.88193e-07	0	0	0	20.509	20.0366	20.995	4.3	7.2	6.5	180.8	151.2	250
FALSE	High	Unambiguous	DGLTDVYNKIHMGNCAENTAK	[K].DGLTDVYNKIHMGNCAENTAK.[K]	1xAcetyl [K/C]; 1xOxidation [M12]	1xAcetyl [K9; C15]; 1xOxidation [M12]	0.00537202	0.000488694	1.09	1	1	5	Q8QZT1	Q8QZT1 [179-199]	Q8QZT1 1xAcetyl [K187; C193]	Q8QZT1 1xAcetyl [K/C]	Acetyl-CoA acetyltransferase, mitochondrial OS=Mus musculus OX=10090 GN=Acat1 PE=1 SV=1	Q8QZT1	1	2352.06	21
FALSE	High	Unambiguous	DHHDVSGTDSPFRETSNIYDGSAFCADMAVQNFVGDACR	[R].DHHDVSGTDSPFRETSNIYDGSAFCADMAVQNFVGDACR.[G]	1xAcetyl [C25]; 1xCarbamidomethyl [C38]; 1xOxidation [M28]	1xAcetyl [C25]; 1xCarbamidomethyl [C38]; 1xOxidation [M28]	0.00161438	0.000144991	1.336	1	2	1	Q3UEL5	Q3UEL5 [578-616]	Q3UEL5 1xAcetyl [C602]	Q3UEL5 1xAcetyl [C602]	Urocanate hydratase OS=Mus musculus OX=10090 GN=Uroc1 PE=1 SV=1	Q3UEL5; Q8VC12	1	4349.82	39
FALSE	High	Unambiguous	DLLCVLALLAGCLLPVCRTR	[R].DLLCVLALLAGCLLPVCRTR.[V]	1xAcetyl [C]	1xAcetyl [C12; C17]	0.107395	0.0058299	0.486	1	2	7	Q04592	Q04592 [16-35]	Q04592 1xAcetyl [C27; C32]	Q04592 1xAcetyl [C]	Proprotein convertase subtilisin/kexin type 5 OS=Mus musculus OX=10090 GN=Pcsk5 PE=1 SV=3	Q04592; Q04592-2	1	2184.21	20	0.446	0.395	1.123	-1.17	-1.34	0.17	0.135628	0.148948	0.854527	0.59317	0.626225	0.999948	0	0	0	20.5438	20.9011	21.1632	126.7	133.9	108.4	56.4	52.9	121.7
FALSE	High	Unambiguous	DYWTYHGSFTTPPCEECIVWLLLKEPMTVSSDQMAK	[R].DYWTYHGSFTTPPCEECIVWLLLKEPMTVSSDQMAK.[L]	1xAcetyl [C/K]; 1xCarbamidomethyl [C14]; 2xOxidation [M27; M34]	1xAcetyl [C14; C17; K24]; 1xCarbamidomethyl [C14; C17]; 2xOxidation [M27; M34]	0.000332944	0.000105969	1.733	1	1	5	P16015	P16015 [189-224]	P16015 1xAcetyl [C205; K212]	P16015 1xAcetyl [K/C]	Carbonic anhydrase 3 OS=Mus musculus OX=10090 GN=Ca3 PE=1 SV=3	P16015	1	4336.96	36	0.01	3.201	3.047	-6.64	1.68	1.61	1e-17	0.159184		1.07693e-15	0.648726		0	0	0		19.3088		47.1	111.4	20.9	0.2	356.6	63.8
FALSE	High	Unambiguous	EAFEETHLTSLDPMKQFASWFDEAVQCPDIGEANAMCVATCTR	[R].EAFEETHLTSLDPMKQFASWFDEAVQCPDIGEANAMCVATCTR.[ID]	1xAcetyl [K/C]; 2xCarbamidomethyl [C37; C41]; 1xOxidation [M14]	1xAcetyl [K15; C27]; 2xCarbamidomethyl [C37; C41]; 1xOxidation [M14]	4.73041e-06	5.87748e-05	2.962	1	2	3	Q91XF0	Q91XF0 [46-88]	Q91XF0 1xAcetyl [K60; C72]	Q91XF0 1xAcetyl [K/C]	Pyridoxine-5'-phosphate oxidase OS=Mus musculus OX=10090 GN=Pnpo PE=1 SV=1	A2A6E7; Q91XF0	1	4964.16	43	8.152	1.18	1.356	3.03	0.24	0.44	0.0635587	0.86615		0.375482	0.999995		0	0	0	18.268	16.2995		35.7	73.1	48.4	291	86.3	65.6
FALSE	High	Unambiguous	EGICGSCAMNINGGNTLACTRR	[R].EGICGSCAMNINGGNTLACTRR.[I]	1xAcetyl [C19]; 2xCarbamidomethyl [C4; C7]; 1xOxidation [M9]	1xAcetyl [C4; C19]; 2xCarbamidomethyl [C4; C7; C19]; 1xOxidation [M9]	0.0340986	0.00230607	0.709	1	1	2	Q9CQA3	Q9CQA3 [97-118]	Q9CQA3 1xAcetyl [C115]	Q9CQA3 1xAcetyl [C115]	Succinate dehydrogenase [ubiquinone] iron-sulfur subunit, mitochondrial OS=Mus musculus OX=10090 GN=Sdhb PE=1 SV=1	Q9CQA3	1	2413.05	22	0.727	0.01	0.116	-0.46	-6.64	-3.1		1e-17	0.091102		1.36869e-15	0.482386	0	0	0			17.3384	126	110	243.1	91.6	1	28.3
FALSE	High	Unambiguous	ELNARPLEVFMCSVLKR	[K].ELNARPLEVFMCSVLKR.[Q]	1xAcetyl [C12]; 1xOxidation [M11]	1xAcetyl [C12]; 1xOxidation [M11]	0.0503698	0.00331362	0.631	1	1	2	Q9CQC9	Q9CQC9 [167-183]	Q9CQC9 1xAcetyl [C178]	Q9CQC9 1xAcetyl [C178]	GTP-binding protein SAR1b OS=Mus musculus OX=10090 GN=Sar1b PE=1 SV=1	Q9CQC9	1	2063.08	17	0.851	5.261	8.496	-0.23	2.4	3.09		0.121407	0.0212659		0.55922	0.185364	0	0	0		18.4444	18.7364	46.4	41.5	26.8	39.5	218.4	227.5
FALSE	High	Unambiguous	EMDSCPVVGEFPSQNDINLSEAPPLPQPEVIHNMTEFKR	[R].EMDSCPVVGEFPSQNDINLSEAPPLPQPEVIHNMTEFKR.[G]	1xAcetyl [C5]; 1xOxidation [M2]	1xAcetyl [C5]; 1xOxidation [M2]	0.000833918	0.000144991	1.486	1	2	2	Q9JHR7	Q9JHR7 [962-1000]	Q9JHR7 1xAcetyl [C966]	Q9JHR7 1xAcetyl [C966]	Insulin-degrading enzyme OS=Mus musculus OX=10090 GN=Ide PE=1 SV=1	Q9JHR7; F6RPJ9	1	4453.08	39
FALSE	High	Unambiguous	ESNTELAEDCEIKHLGQSLDCNANVYMRPWENK	[K].ESNTELAEDCEIKHLGQSLDCNANVYMRPWENK.[V]	1xAcetyl [C21]; 1xCarbamidomethyl [C10]; 1xOxidation [M27]	1xAcetyl [C21]; 1xCarbamidomethyl [C10]; 1xOxidation [M27]	0.000210479	0.000105969	1.873	1	5	3	A0A0R4J038	A0A0R4J038 [330-362]	A0A0R4J038 1xAcetyl [C350]	A0A0R4J038 1xAcetyl [C350]	Kininogen-1 OS=Mus musculus OX=10090 GN=Kng1 PE=1 SV=1	O08677; A0A0R4J038; O08677-2; O08677-3; D3YTY9	1	3951.76	33	19.729	100	35.355	4.3	6.64	5.14	1.27368e-08	1e-17	9.42191e-10	5.85168e-07	1.36869e-15	5.86985e-08	0	0	0	20.5402		21.1092	9.2	1.3	7.5	181.9	133.5	266.5
FALSE	High	Unambiguous	EVKCDMEVSCPEGYTCCR	[K].EVKCDMEVSCPEGYTCCR.[L]	1xAcetyl [C]; 2xCarbamidomethyl [C16; C17]	1xAcetyl [C4; C10]; 2xCarbamidomethyl [C16; C17]	0.104508	0.0057308	0.491	1	2	3	P28798	P28798 [279-296]	P28798 1xAcetyl [C282; C288]	P28798 1xAcetyl [C]	Progranulin OS=Mus musculus OX=10090 GN=Grn PE=1 SV=2	P28798; Q3U9N4	1	2207.85	18	3.617	2.505	12.064	1.85	1.32	3.59	0.338786	0.604507	0.0258531	0.89361	0.999995	0.211935	0	0	0	17.3957	17.1486	17.0335	48.5	68.5	10.4	175.6	171.7	125.3
FALSE	High	Unambiguous	FEDENFILKHTGPGILSMANAGPNTNGSQFFICTAK	[K].FEDENFILKHTGPGILSMANAGPNTNGSQFFICTAK.[T]	1xAcetyl [C33]; 1xOxidation [M18]	1xAcetyl [C33]; 1xOxidation [M18]	0.000360235	0.000105969	1.71	1	2	4	P17742	P17742 [83-118]	P17742 1xAcetyl [C115]	P17742 1xAcetyl [C115]	Peptidyl-prolyl cis-trans isomerase A OS=Mus musculus OX=10090 GN=Ppia PE=1 SV=2	P17742; A0A1L1SST0	1	3927.87	36	3.39	4.099	3.125	1.76	2.04	1.64	0.00938043	0.0137343	0.0518737	0.094355	0.138162	0.341222	0	0	0	22.3079	21.1242	21.1235	73.1	28.7	32.2	247.8	117.8	100.5
FALSE	High	Unambiguous	FGIICMEDLIHEIYTVGKR	[K].FGIICMEDLIHEIYTVGKR.[F]	1xAcetyl [C5]; 1xOxidation [M6]	1xAcetyl [C5]; 1xOxidation [M6]	9.28562e-07	5.87748e-05	3.411	1	2	10	P14148	P14148 [204-222]	P14148 1xAcetyl [C208]	P14148 1xAcetyl [C208]	60S ribosomal protein L7 OS=Mus musculus OX=10090 GN=Rpl7 PE=1 SV=2	P14148; F6XI62	1	2295.15	19
FALSE	High	Unambiguous	FLKSGDAAIVDMVPGKPMCVESFSDYPPLGR	[K].FLKSGDAAIVDMVPGKPMCVESFSDYPPLGR.[F]	1xAcetyl [C/K]; 1xOxidation [M18]	1xAcetyl [K16; C19]; 1xOxidation [M18]	1.64866e-09	5.87748e-05	5.156	1	1	9	P10126	P10126 [393-423]	P10126 1xAcetyl [K408; C411]	P10126 1xAcetyl [C/K]	Elongation factor 1-alpha 1 OS=Mus musculus OX=10090 GN=Eef1a1 PE=1 SV=3	P10126	1	3384.63	31	0.869	1.688	0.011	-0.2	0.76	-6.49	0.640385	0.430702	4.66294e-15	0.999999	0.959304	5.11066e-13	0	0	0	22.7602	20.851	21.2695	205	34.3	123.4	178.2	57.8	1.4
FALSE	High	Unambiguous	FIQDSIFGLCPHMTEDNKDLIQGK	[K].FIQDSIFGLCPHMTEDNKDLIQGK.[D]	1xAcetyl [C10]; 1xOxidation [M13]	1xAcetyl [C10]; 1xOxidation [M13]	6.27493e-07	5.87748e-05	3.519	1	1	6	P27773	P27773 [235-258]	P27773 1xAcetyl [C244]	P27773 1xAcetyl [C244]	Protein disulfide-isomerase A3 OS=Mus musculus OX=10090 GN=Pdia3 PE=1 SV=2	P27773	1	2807.34	24	0.743	0.236	0.331	-0.43	-2.08	-1.59	0.537784	0.105355	0.383576	0.998898	0.516383	0.930884	0	0	0	19.2797	18.6939	17.1789	178.8	163.5	64.8	132.8	38.6	21.5
FALSE	High	Unambiguous	FLVHNVKELEVLLMCNK	[K].FLVHNVKELEVLLMCNK.[S]	1xAcetyl [C15]; 1xOxidation [M14]	1xAcetyl [C15]; 1xOxidation [M14]	0.0671091	0.00399987	0.575	1	1	2	P62911	P62911 [77-93]	P62911 1xAcetyl [C91]	P62911 1xAcetyl [C91]	60S ribosomal protein L32 OS=Mus musculus OX=10090 GN=Rpl32 PE=1 SV=2	P62911	1	2087.1	17
FALSE	High	Unambiguous	FQSSAVMALQEACEAYLVGLFEDTNLCAIHAKR	[R].FQSSAVMALQEACEAYLVGLFEDTNLCAIHAKR.[V]	1xAcetyl [C13]	1xAcetyl [C13]	0.00809719	0.000606283	1.007	1	1	1	P68433	P68433 [85-117]	P68433 1xAcetyl [C97]	P68433 1xAcetyl [C97]	Histone H3.1 OS=Mus musculus OX=10090 GN=Hist1h3a PE=1 SV=2	P68433	1	3670.77	33
FALSE	High	Unambiguous	FQSSAVMALQEACEAYLVGLFEDTNLCAIHAKR	[R].FQSSAVMALQEACEAYLVGLFEDTNLCAIHAKR.[V]	1xAcetyl [C13]; 1xCarbamidomethyl [C27]; 1xOxidation [M7]	1xAcetyl [C13]; 1xCarbamidomethyl [C27]; 1xOxidation [M7]	8.28864e-06	5.87748e-05	2.807	1	1	2	P68433	P68433 [85-117]	P68433 1xAcetyl [C97]	P68433 1xAcetyl [C97]	Histone H3.1 OS=Mus musculus OX=10090 GN=Hist1h3a PE=1 SV=2	P68433	1	3743.79	33	0.046	0.326	4.921	-4.43	-1.62	2.3	4.45565e-07	0.214736	0.209183	1.61179e-05	0.74862	0.746108	0	0	0	19.6269	16.7326	17.3688	447.3	40.3	13.3	20.8	13.1	65.2
FALSE	High	Unambiguous	FRCPEALFQPSFLGMESCGIHETTFNSIMK	[R].FRCPEALFQPSFLGMESCGIHETTFNSIMK.[C]	1xAcetyl [C18]; 1xCarbamidomethyl [C3]; 1xOxidation [M15]	1xAcetyl [C18; K30]; 1xCarbamidomethyl [C3]; 1xOxidation [M15]	1.2271e-08	5.87748e-05	4.603	1	4	6	P60710	P60710 [255-284]	P60710 1xAcetyl [C272]	P60710 1xAcetyl [C272]	Actin, cytoplasmic 1 OS=Mus musculus OX=10090 GN=Actb PE=1 SV=1	E9Q1F2; P60710; F8WGM8; P63260	1	3535.62	30	100	0.037	0.171	6.64	-4.78	-2.55	1e-17	3.30919e-09	0.0046921	1.07693e-15	2.32439e-07	0.05896	0	0	0		20.7522	20.6237	2.1	101.3	88.6	389.1	3.7	15.1
FALSE	High	Unambiguous	FVFTPHMEAECLSESTALQKELQLCK	[K].FVFTPHMEAECLSESTALQKELQLCK.[G]	1xAcetyl [C11]; 1xCarbamidomethyl [C25]; 1xOxidation [M7]	1xAcetyl [C11]; 1xCarbamidomethyl [C25]; 1xOxidation [M7]	1.24579e-06	5.87748e-05	3.33	1	2	3	P19096	P19096 [1118-1143]	P19096 1xAcetyl [C1128]	P19096 1xAcetyl [C1128]	Fatty acid synthase OS=Mus musculus OX=10090 GN=Fasn PE=1 SV=2	P19096; A0A0U1RNJ1	1	3097.47	26
FALSE	High	Unambiguous	GAVHQLCQSLAGKNSGMPPGAAAIAVLPVTLDTPMNR	[K].GAVHQLCQSLAGKNSGMPPGAAAIAVLPVTLDTPMNR.[K]	1xAcetyl [C/K]; 1xOxidation [M17]	1xAcetyl [C7; K13]; 1xOxidation [M17]	1.01305e-06	5.87748e-05	3.387	1	3	6	Q8BVI4	Q8BVI4 [152-188]	Q8BVI4 1xAcetyl [C158; K164]	Q8BVI4 1xAcetyl [C/K]	Dihydropteridine reductase OS=Mus musculus OX=10090 GN=Qdpr PE=1 SV=2	D3YWR7; A0A0G2JGY0; Q8BVI4	1	3743.9	37	21.618	1.45	0.017	4.43	0.54	-5.85	3.36309e-08	0.510573	2.61329e-11	1.44607e-06	0.98624	2.00867e-09	0	0	0	20.1759	21.7017	21.0633	4.5	122.3	194.5	97.9	177.4	3.4
FALSE	High	Unambiguous	GFFLGCGFNSAGMMLGGGCGQELAHWIVHGRPEKDMYSYDIR	[R].GFFLGCGFNSAGMMLGGGCGQELAHWIVHGRPEKDMYSYDIR.[R]	1xAcetyl [C]; 1xCarbamidomethyl [C]; 1xOxidation [M14]	1xAcetyl [C6; C19]; 1xCarbamidomethyl [C6; C19]; 1xOxidation [M14]	0.000320765	0.000105969	1.744	1	1	4	Q99LB7	Q99LB7 [403-444]	Q99LB7 1xAcetyl [C408; C421]	Q99LB7 1xAcetyl [C]	Sarcosine dehydrogenase, mitochondrial OS=Mus musculus OX=10090 GN=Sardh PE=1 SV=1	Q99LB7	1	4722.12	42	28.156	2.775	14.039	4.82	1.47	3.81	3.5481e-07	0.253809	2.90058e-06	1.31386e-05	0.801573	9.89457e-05	0	0	0	19.6946	19.3484	20.8857	5.1	32.9	21.7	144.1	91.3	304.9
FALSE	High	Unambiguous	GFGFVTYSCVEEVDAAMCARPHKVDGR	[R].GFGFVTYSCVEEVDAAMCARPHKVDGR.[V]	1xAcetyl [C18]; 1xCarbamidomethyl [C9]; 1xOxidation [M17]	1xAcetyl [C9; C18; K23]; 1xCarbamidomethyl [C9; C18]; 1xOxidation [M17]	9.58745e-05	5.87748e-05	2.116	2	3	2	Q8BG05-2; Q8BG05	Q8BG05-2 [55-81]; Q8BG05 [77-103]	Q8BG05-2 1xAcetyl [C72]; Q8BG05 1xAcetyl [C94]	Q8BG05-2 1xAcetyl [C72]; Q8BG05 1xAcetyl [C94]	Isoform 2 of Heterogeneous nuclear ribonucleoprotein A3 OS=Mus musculus OX=10090 GN=Hnrnpa3 Heterogeneous nuclear ribonucleoprotein A3 OS=Mus musculus OX=10090 GN=Hnrnpa3 PE=1 SV=1	Q8BG05-2; Q8BG05; A2AL12	1	3059.38	27	6.966	0.893	6.217	2.8	-0.16	2.64	0.00289269		0.00243565	0.0366101		0.034715	0	0	0	19.7466		20.5618	26.3	19	49.1	183.2	17	305.4
FALSE	High	Unambiguous	GFSKEELETCMVNQSPGCPDYSILSFMGAFHGR	[R].GFSKEELETCMVNQSPGCPDYSILSFMGAFHGR.[T]	1xAcetyl [C10]; 1xCarbamidomethyl [C18]; 1xOxidation [M11]	1xAcetyl [C10]; 1xCarbamidomethyl [C18]; 1xOxidation [M11]	2.96443e-08	5.87748e-05	4.36	1	3	2	P61922	P61922 [188-220]	P61922 1xAcetyl [C197]	P61922 1xAcetyl [C197]	4-aminobutyrate aminotransferase, mitochondrial OS=Mus musculus OX=10090 GN=Abat PE=1 SV=1	P61922; P61922-2; F7C9G3	1	3752.65	33	0.832	6.413	4.721	-0.27	2.68	2.24			0.168229			0.676056	0	0	0			18.3161	87.1	10.1	63.9	72.4	64.6	301.8
FALSE	High	Unambiguous	GGETTLKCPVMLVVGDQAPHEDAVVECNSK	[R].GGETTLKCPVMLVVGDQAPHEDAVVECNSK.[L]	1xAcetyl [C8]; 1xCarbamidomethyl [C27]; 1xOxidation [M11]	1xAcetyl [C8]; 1xCarbamidomethyl [C27]; 1xOxidation [M11]	0.00358128	0.000275325	1.171	1	3	2	Q9QYG0	Q9QYG0 [248-277]	Q9QYG0 1xAcetyl [C255]	Q9QYG0 1xAcetyl [C255]	Protein NDRG2 OS=Mus musculus OX=10090 GN=Ndrg2 PE=1 SV=1	Q9QYG0-2; A0A2I3BPW0; Q9QYG0	1	3241.52	30	5.652	1.148	4.671	2.5	0.2	2.22	0.000965	0.848585	0.187974	0.0148268	0.999995	0.711029	0	0	0	20.513	20.8289	18.2777	36.2	140	10.3	204.5	160.7	48.2
FALSE	High	Unambiguous	GIRNIETFAMNICEHFLSSFNHVTR	[R].GIRNIETFAMNICEHFLSSFNHVTR.[A]	1xAcetyl [C13]; 1xOxidation [M10]	1xAcetyl [C13]; 1xOxidation [M10]	2.26089e-09	5.87748e-05	5.069	1	2	6	P25688	P25688 [83-107]	P25688 1xAcetyl [C95]	P25688 1xAcetyl [C95]	Uricase OS=Mus musculus OX=10090 GN=Uox PE=1 SV=2	A0A0G2JG44; P25688	1	2994.43	25	0.056	2.007	0.183	-4.16	1.01	-2.45	1.46695e-06		0.145474	4.83702e-05		0.627772	0	0	0	19.7986		16.9938	480.2	10.4	52.1	26.9	20.8	9.5
FALSE	High	Unambiguous	GISCMNTTVSESPFKCDPDAAK	[K].GISCMNTTVSESPFKCDPDAAK.[A]	1xAcetyl [C4]; 1xCarbamidomethyl [C16]; 1xOxidation [M5]	1xAcetyl [C4]; 1xCarbamidomethyl [C16]; 1xOxidation [M5]	0.00363516	0.000275325	1.168	1	1	1	Q9D819	Q9D819 [239-260]	Q9D819 1xAcetyl [C242]	Q9D819 1xAcetyl [C242]	Inorganic pyrophosphatase OS=Mus musculus OX=10090 GN=Ppa1 PE=1 SV=1	Q9D819	1	2416.05	22
FALSE	High	Unambiguous	GQMEAIPCVVGDEEVWTSDIQYQLSPFNHAHKVAK	[K].GQMEAIPCVVGDEEVWTSDIQYQLSPFNHAHKVAK.[F]	1xAcetyl [C8]; 1xOxidation [M3]	1xAcetyl [C8]; 1xOxidation [M3]	0.000969295	0.000144991	1.45	1	1	3	Q8CHT0	Q8CHT0 [58-92]	Q8CHT0 1xAcetyl [C65]	Q8CHT0 1xAcetyl [C65]	Delta-1-pyrroline-5-carboxylate dehydrogenase, mitochondrial OS=Mus musculus OX=10090 GN=Aldh4a1 PE=1 SV=3	Q8CHT0	1	3984.89	35	0.01	2.71	2.977	-6.64	1.44	1.57	1e-17	0.305528	0.103886	1.07693e-15	0.86097	0.521168	0	0	0		19.3694	19.8401	165.8	51.3	61.1	1.1	139	181.8
FALSE	High	Unambiguous	GVCTQAPCYCIIMEYCAHGQLYEVLRAGR	[K].GVCTQAPCYCIIMEYCAHGQLYEVLRAGR.[K]	1xAcetyl [C16]; 2xCarbamidomethyl [C8; C10]; 1xOxidation [M13]	1xAcetyl [C16]; 2xCarbamidomethyl [C8; C10]; 1xOxidation [M13]	0.0767901	0.00442025	0.549	1	1	1	Q1HKZ5	Q1HKZ5 [220-248]	Q1HKZ5 1xAcetyl [C235]	Q1HKZ5 1xAcetyl [C235]	Mitogen-activated protein kinase kinase kinase 13 OS=Mus musculus OX=10090 GN=Map3k13 PE=1 SV=1	Q1HKZ5	1	3419.55	29
FALSE	High	Unambiguous	GVKPITLELGGKSPLIIFSDCNMENAVK	[K].GVKPITLELGGKSPLIIFSDCNMENAVK.[G]	1xAcetyl [C21]; 1xOxidation [M23]	1xAcetyl [C21; K28]; 1xOxidation [M23]	1.1586e-06	5.87748e-05	3.35	1	2	4	Q9JLJ2	Q9JLJ2 [247-274]	Q9JLJ2 1xAcetyl [C267]	Q9JLJ2 1xAcetyl [C267]	4-trimethylaminobutyraldehyde dehydrogenase OS=Mus musculus OX=10090 GN=Aldh9a1 PE=1 SV=1	Q3U367; Q9JLJ2	1	3031.58	28	10.375	4.237	1.937	3.37	2.08	0.95	0.000219474	0.0194172	0.186341	0.00412066	0.175503	0.708635	0	0	0	19.4986	20.8206	22.6977	4.4	24.1	144.3	45.4	102.3	279.5
FALSE	High	Selected	HKLVCEGQVLPEMEIHLQTDAK	[R].HKLVCEGQVLPEMEIHLQTDAK.[K]	1xAcetyl [C5]; 1xOxidation [M13]	1xAcetyl [C5]; 1xOxidation [M13]	0.0813359	0.00477226	0.538	1	1	2	Q9CQN1	Q9CQN1 [131-152]	Q9CQN1 1xAcetyl [C135]	Q9CQN1 1xAcetyl [C135]	Heat shock protein 75 kDa, mitochondrial OS=Mus musculus OX=10090 GN=Trap1 PE=1 SV=1	Q9CQN1	1	2576.28	22	0.446	0.574	0.118	-1.16	-0.8	-3.08			0.00692673			0.0797973	0	0	0			19.1252	11.5	69.4	424.2	5.1	39.8	50
FALSE	High	Unambiguous	HQGVMVGMGQKDCYVGDEAQSK	[R].HQGVMVGMGQKDCYVGDEAQSK.[R]	1xAcetyl [C13]	1xAcetyl [C13]	0.00928007	0.000683536	0.979	1	1	1	Q8BFZ3	Q8BFZ3 [41-62]	Q8BFZ3 1xAcetyl [C53]	Q8BFZ3 1xAcetyl [C53]	Beta-actin-like protein 2 OS=Mus musculus OX=10090 GN=Actbl2 PE=1 SV=1	Q8BFZ3	1	2409.06	22	0.672	1.028	0.269	-0.57	0.04	-1.89	0.641343	0.907347	0.267515	0.999999	0.999995	0.827383	0	0	0	18.2624	19.8601	18.1164	81.7	175.6	84.5	54.9	180.5	22.8
FALSE	High	Unambiguous	HVQQHAKPGDPQSVLEAIDTYCSEKEWAMNVGDAK	[R].HVQQHAKPGDPQSVLEAIDTYCSEKEWAMNVGDAK.[G]	1xAcetyl [C/K]; 1xOxidation [M29]	1xAcetyl [C22; K25]; 1xOxidation [M29]	4.38717e-05	5.87748e-05	2.342	1	3	6	O88587	O88587 [55-89]	O88587 1xAcetyl [C76; K79]	O88587 1xAcetyl [C/K]	Catechol O-methyltransferase OS=Mus musculus OX=10090 GN=Comt PE=1 SV=2	D3Z227; O88587; O88587-2	1	3939.83	35	0.659	0.826	0.258	-0.6	-0.28	-1.95	0.425475	0.704548	0.0501712	0.952741	0.999995	0.33411	0	0	0	19.3903	20.1241	19.9163	98.7	126.8	162.7	65	104.7	42
FALSE	High	Unambiguous	KAAAPAPEEEMDECEQALAAEPK	[K].KAAAPAPEEEMDECEQALAAEPK.[A]	1xAcetyl [C14]; 1xOxidation [M11]	1xAcetyl [C14]; 1xOxidation [M11]	8.11081e-06	5.87748e-05	2.813	1	1	2	Q9D8N0	Q9D8N0 [253-275]	Q9D8N0 1xAcetyl [C266]	Q9D8N0 1xAcetyl [C266]	Elongation factor 1-gamma OS=Mus musculus OX=10090 GN=Eef1g PE=1 SV=3	Q9D8N0	1	2486.11	23
FALSE	High	Unambiguous	KAADWLFSADVNRPPGSTVYTCMLNQR	[R].KAADWLFSADVNRPPGSTVYTCMLNQR.[G]	1xAcetyl [C22]; 1xOxidation [M23]	1xAcetyl [C22]; 1xOxidation [M23]	0.000610033	0.000144991	1.565	1	1	3	Q99LB7	Q99LB7 [589-615]	Q99LB7 1xAcetyl [C610]	Q99LB7 1xAcetyl [C610]	Sarcosine dehydrogenase, mitochondrial OS=Mus musculus OX=10090 GN=Sardh PE=1 SV=1	Q99LB7	1	3098.48	27	3.924	1.138	2.251	1.97	0.19	1.17	0.149072	0.961268	0.228763	0.623956	0.999995	0.776133	0	0	0	18.3388	18.1952	19.9413	29	50.5	107.5	113.6	57.5	241.9
FALSE	High	Unambiguous	KADCTITMADSDLLALMTGK	[K].KADCTITMADSDLLALMTGK.[M]	1xAcetyl [K/C]; 1xOxidation [M8]	1xAcetyl [K1; C4]; 1xOxidation [M8]	0.00983549	0.000683536	0.967	1	2	5	P32020	P32020 [492-511]	P32020 1xAcetyl [K492; C495]	P32020 1xAcetyl [K/C]	Non-specific lipid-transfer protein OS=Mus musculus OX=10090 GN=Scp2 PE=1 SV=3	P32020; P32020-2	1	2156.03	20
FALSE	High	Unambiguous	KADCTITMADSDLLALMTGK	[K].KADCTITMADSDLLALMTGK.[M]	1xAcetyl [C4]; 2xOxidation [M8; M17]	1xAcetyl [C4]; 2xOxidation [M8; M17]	0.0262272	0.00183329	0.763	1	2	2	P32020	P32020 [492-511]	P32020 1xAcetyl [C495]	P32020 1xAcetyl [C495]	Non-specific lipid-transfer protein OS=Mus musculus OX=10090 GN=Scp2 PE=1 SV=3	P32020; P32020-2	1	2172.02	20
FALSE	High	Unambiguous	KAHCLSEVEHDTMPADLPAIAADFVEDQEVCK	[K].KAHCLSEVEHDTMPADLPAIAADFVEDQEVCK.[N]	1xAcetyl [C4]; 1xCarbamidomethyl [C31]; 1xOxidation [M13]	1xAcetyl [C4]; 1xCarbamidomethyl [C31]; 1xOxidation [M13]	1.36827e-08	5.87748e-05	4.573	1	1	11	P07724	P07724 [310-341]	P07724 1xAcetyl [C313]	P07724 1xAcetyl [C313]	Serum albumin OS=Mus musculus OX=10090 GN=Alb PE=1 SV=3	P07724	1	3626.64	32	43.678	1.96	4.702	5.45	0.97	2.23	6.66134e-16	0.256278	0.004247	6.57093e-14	0.804927	0.0543478	0	0	0	22.3652	21.1514	21.5199	6.7	46.4	28.9	291	91.1	135.9
FALSE	High	Unambiguous	KAQLNIGNVLPVGTMPEGTIVCCLEEKPGDR	[K].KAQLNIGNVLPVGTMPEGTIVCCLEEKPGDR.[G]	1xAcetyl [C22]; 1xCarbamidomethyl [C23]; 1xOxidation [M15]	1xAcetyl [C22; K27]; 1xCarbamidomethyl [C22; C23]; 1xOxidation [M15]	6.11753e-07	5.87748e-05	3.526	1	1	4	P62918	P62918 [93-123]	P62918 1xAcetyl [C114]	P62918 1xAcetyl [C114]	60S ribosomal protein L8 OS=Mus musculus OX=10090 GN=Rpl8 PE=1 SV=2	P62918	1	3396.7	31
FALSE	High	Rejected	KCIGETIGR	[R].KCIGETIGR.[S]	1xAcetyl [C2]	1xAcetyl [C2]	0.0817637	0.00477226	0.537	1	1	1	P00184	P00184 [460-468]	P00184 1xAcetyl [C461]	P00184 1xAcetyl [C461]	Cytochrome P450 1A1 OS=Mus musculus OX=10090 GN=Cyp1a1 PE=1 SV=2	P00184	1	1018.53	9	1.714	1.573	2.26	0.78	0.65	1.18	0.587599	0.65729	0.36122	0.999999	0.999995	0.919659	0	0	0	18.6058	18.4739	18.9989	72.4	66.3	71.5	124.1	104.3	161.5
FALSE	High	Unambiguous	KCIHASSTISR	[K].KCIHASSTISR.[R]	1xAcetyl [C/K]	1xAcetyl [K1; C2]	0.039748	0.00255079	0.678	1	1	10	Q6ZPI0	Q6ZPI0 [812-822]	Q6ZPI0 1xAcetyl [K812; C813]	Q6ZPI0 1xAcetyl [C/K]	Protein Jade-1 OS=Mus musculus OX=10090 GN=Jade1 PE=1 SV=2	Q6ZPI0	1	1244.64	11	1.013	1.451	4.814	0.02	0.54	2.27	0.980747	0.636467	0.00170461	0.999999	0.999995	0.0258852	0	0	0	20.0881	20.0914	21.748	64.6	48.3	60.5	65.5	70.1	291.1
FALSE	High	Unambiguous	KEGSSHNWQHITDQIGMFCFTGLKPEQVER	[K].KEGSSHNWQHITDQIGMFCFTGLKPEQVER.[L]	1xAcetyl [C19]; 1xOxidation [M17]	1xAcetyl [C19]; 1xOxidation [M17]	0.000851257	0.000144991	1.481	1	1	1	P05202	P05202 [364-393]	P05202 1xAcetyl [C382]	P05202 1xAcetyl [C382]	Aspartate aminotransferase, mitochondrial OS=Mus musculus OX=10090 GN=Got2 PE=1 SV=1	P05202	1	3560.67	30
FALSE	High	Unambiguous	KESESCDCLQGFQLTHSLGGGTGSGMGTLLISK	[R].KESESCDCLQGFQLTHSLGGGTGSGMGTLLISK.[I]	1xAcetyl [C6]; 1xCarbamidomethyl [C8]	1xAcetyl [C6]; 1xCarbamidomethyl [C8]	7.35063e-05	5.87748e-05	2.194	1	2	6	Q7TMM9	Q7TMM9 [122-154]	Q7TMM9 1xAcetyl [C127]	Q7TMM9 1xAcetyl [C127]	Tubulin beta-2A chain OS=Mus musculus OX=10090 GN=Tubb2a PE=1 SV=1	Q7TMM9; Q9CWF2	1	3440.61	33	1.243	0.953	6.285	0.31	-0.07	2.65	0.663355			0.999999			0	0	0	21.0847			245.3	16.3	2.5	304.9	15.5	15.5
FALSE	High	Unambiguous	KGDLLDAINSCVTVDK	[K].KGDLLDAINSCVTVDK.[E]	2xAcetyl [K/C]	2xAcetyl [K1; C11; K16]	0.172984	0.00898136	0.401	1	1	8	O88502	O88502 [265-280]	O88502 2xAcetyl [K265; C275; K280]	O88502 2xAcetyl [K265; K/C]	High affinity cAMP-specific and IBMX-insensitive 3',5'-cyclic phosphodiesterase 8A OS=Mus musculus OX=10090 GN=Pde8a PE=1 SV=1	O88502	1	1774.89	16	0.618	1.021	0.503	-0.69	0.03	-0.99	0.369548	0.958213	0.203093	0.918992	0.999995	0.734948	0	0	0	20.6643	21.027	21.51	102	89.8	168.6	63.1	91.7	84.8
FALSE	High	Unambiguous	KGQELVNIYCPVVISNAGMFNTYQHLLPETVR	[K].KGQELVNIYCPVVISNAGMFNTYQHLLPETVR.[H]	1xAcetyl [C10]; 1xOxidation [M19]	1xAcetyl [C10]; 1xOxidation [M19]	0.102819	0.00566167	0.494	1	3	1	Q64FW2	Q64FW2 [337-368]	Q64FW2 1xAcetyl [C346]	Q64FW2 1xAcetyl [C346]	All-trans-retinol 13,14-reductase OS=Mus musculus OX=10090 GN=Retsat PE=1 SV=3	H3BJ51; H3BKK1; Q64FW2	1	3691.86	32
FALSE	High	Unambiguous	KIADDNGAYLMADMAHISGLVAAGVVPSPFEHCHVVTTTTHK	[R].KIADDNGAYLMADMAHISGLVAAGVVPSPFEHCHVVTTTTHK.[T]	1xAcetyl [C33]; 1xOxidation [M14]	1xAcetyl [C33]; 1xOxidation [M14]	0.0207154	0.00145718	0.812	1	3	3	P50431	P50431 [210-251]	P50431 1xAcetyl [C242]	P50431 1xAcetyl [C242]	Serine hydroxymethyltransferase, cytosolic OS=Mus musculus OX=10090 GN=Shmt1 PE=1 SV=3	G3UZ26; G3UYY1; P50431	1	4462.16	42	4.608	1.501	4.827	2.2	0.59	2.27	0.00359426	0.591495	0.104667	0.0439721	0.999995	0.523201	0	0	0	20.4489	19.6849	18.6067	56	74.7	17	258.2	112	82
FALSE	High	Unambiguous	KLCMAALSHQPQEFPTYVEPTNDEICEAFR	[R].KLCMAALSHQPQEFPTYVEPTNDEICEAFR.[R]	1xAcetyl [C3]; 1xCarbamidomethyl [C26]; 1xOxidation [M4]	1xAcetyl [C3]; 1xCarbamidomethyl [C26]; 1xOxidation [M4]	0.000337508	0.000105969	1.729	1	1	2	P21614	P21614 [120-149]	P21614 1xAcetyl [C122]	P21614 1xAcetyl [C122]	Vitamin D-binding protein OS=Mus musculus OX=10090 GN=Gc PE=1 SV=2	P21614	1	3582.63	30	14.408	34.687	0.622	3.85	5.12	-0.68	0.0283702	0.016835		0.218162	0.159327		0	0	0	18.1175	17.057		18.9	4.4	93.9	272.6	151.7	58.4
FALSE	High	Unambiguous	KMVNSVEGCADDALAGLVASNPDLQLLQGHR	[K].KMVNSVEGCADDALAGLVASNPDLQLLQGHR.[V]	1xAcetyl [C9]; 1xOxidation [M2]	1xAcetyl [C9]; 1xOxidation [M2]	2.55661e-05	5.87748e-05	2.494	1	4	10	Q8VC30	Q8VC30 [5-35]	Q8VC30 1xAcetyl [C13]	Q8VC30 1xAcetyl [C13]	Triokinase/FMN cyclase OS=Mus musculus OX=10090 GN=Tkfc PE=1 SV=1	Q8VC30; Q3UTZ4; A0A494BBI2; A0A494BB96	1	3279.61	31	0.655	1.16	2.51	-0.61	0.21	1.33	0.276094	0.804312	0.133636	0.834083	0.999995	0.600095	0	0	0	23.4764	21.4851	20.7102	270.7	45.1	15.6	177.2	52.3	39.1
FALSE	High	Unambiguous	KPDRDDWESGLNAMECALHLEK	[K].KPDRDDWESGLNAMECALHLEK.[S]	1xAcetyl [C16]; 1xOxidation [M14]	1xAcetyl [C16]; 1xOxidation [M14]	0.0830623	0.00483595	0.534	1	4	1	P09528	P09528 [88-109]	P09528 1xAcetyl [C103]	P09528 1xAcetyl [C103]	Ferritin heavy chain OS=Mus musculus OX=10090 GN=Fth1 PE=1 SV=2	A0A494BAP3; P09528; A0A494B9D4; A0A494BA92	1	2615.19	22	7.769	0.068	0.081	2.96	-3.87	-3.62	0.00761311	0.00232473	0.00755423	0.0803295	0.0367296	0.085487	0	0	0	19.0603	18.7367	18.9371	25.7	151.2	197	199.8	10.3	16
FALSE	High	Unambiguous	IAKGHGTQCGFCTPGMVMSIYTLLR	[R].IAKGHGTQCGFCTPGMVMSIYTLLR.[N]	1xAcetyl [C12]; 1xCarbamidomethyl [C9]; 1xOxidation [M16]	1xAcetyl [C12]; 1xCarbamidomethyl [C9]; 1xOxidation [M16]	0.00180735	0.000190225	1.312	1	2	3	G3X982	G3X982 [109-133]	G3X982 1xAcetyl [C120]	G3X982 1xAcetyl [C120]	Aldehyde oxidase 3 OS=Mus musculus OX=10090 GN=Aox3 PE=1 SV=1	A0A087WQC8; G3X982	1	2799.34	25	8.715	19.537	6.531	3.12	4.29	2.71	0.000610604	2.29665e-06		0.00998966	9.60024e-05		0	0	0	19.7616	20.1089		23.5	16.7	3.7	204.8	326.8	24.4
TRUE	High	Unambiguous	IAKSHGTQCGFCTPGMVMSIYTLLR	[R].IAKSHGTQCGFCTPGMVMSIYTLLR.[N]	2xAcetyl [K3; C12]	2xAcetyl [K3; C12]	0.00106076	0.000144991	1.429	1	1	1	Q5SGK3	Q5SGK3 [110-134]	Q5SGK3 2xAcetyl [K112; C121]	Q5SGK3 2xAcetyl [K112; C121]	Aldehyde oxidase 2 OS=Mus musculus OX=10090 GN=Aox2 PE=1 SV=2	Q5SGK3	1	2798.35	25	1.171	5.147	0.763	0.23	2.36	-0.39	0.804136	0.00554635	0.790258	0.999999	0.0715899	0.999948	0	0	0	20.8135	20.5022	19.8221	123.9	34.1	68.7	145.1	175.8	52.4
FALSE	High	Unambiguous	LEAVSHTSDMHCGYGDSPSKGAVPYVQAFDSLLANPVAEYLK	[R].LEAVSHTSDMHCGYGDSPSKGAVPYVQAFDSLLANPVAEYLK.[M]	1xAcetyl [C/K]; 1xOxidation [M10]	1xAcetyl [C12; K20]; 1xOxidation [M10]	0.000181882	0.000105969	1.919	1	2	5	P40124	P40124 [18-59]	P40124 1xAcetyl [C29; K37]	P40124 1xAcetyl [C/K]	Adenylyl cyclase-associated protein 1 OS=Mus musculus OX=10090 GN=Cap1 PE=1 SV=4	B1ARS0; P40124	1	4525.13	42	0.354	2.089	2.15	-1.5	1.06	1.1		0.414341	0.381933		0.949693	0.92997	0	0	0		19.324	18.5137	30	118	61.8	10.6	246.6	132.9
FALSE	High	Unambiguous	LENYPIPELGPNDVLLKMHSVGICGSDVHYWEHGR	[R].LENYPIPELGPNDVLLKMHSVGICGSDVHYWEHGR.[I]	1xAcetyl [K/C]; 1xOxidation [M18]	1xAcetyl [K17; C24]; 1xOxidation [M18]	2.81741e-06	5.87748e-05	3.105	1	1	5	Q64442	Q64442 [22-56]	Q64442 1xAcetyl [K38; C45]	Q64442 1xAcetyl [K/C]	Sorbitol dehydrogenase OS=Mus musculus OX=10090 GN=Sord PE=1 SV=3	Q64442	1	4032.94	35	0.375	3.166	0.495	-1.42	1.66	-1.01	0.0460002	0.0187675	0.204179	0.305674	0.172123	0.736376	0	0	0	21.8613	21.7898	21.8664	164.8	44.8	124.8	61.8	141.9	61.8
FALSE	High	Unambiguous	LFNISGHVNHPCTVEEEMSVPLKELIEK	[K].LFNISGHVNHPCTVEEEMSVPLKELIEK.[H]	1xAcetyl [C12]; 1xOxidation [M18]	1xAcetyl [C12]; 1xOxidation [M18]	0.000392998	0.000105969	1.685	1	3	1	D3YUM1	D3YUM1 [266-293]	D3YUM1 1xAcetyl [C277]	D3YUM1 1xAcetyl [C277]	NADH dehydrogenase [ubiquinone] flavoprotein 1, mitochondrial OS=Mus musculus OX=10090 GN=Ndufv1 PE=1 SV=1	D3Z1U9; D3YUM1; Q91YT0	1	3250.61	28	1.131	0.334	0.306	0.18	-1.58	-1.71	0.838487			0.999999			0	0	0	20.8925			253.9	23.6	21.1	287.1	7.9	6.5
FALSE	High	Unambiguous	LGNTQGIISAFSTIMSVHRGEVPCTVTTASPLDDAVLSELK	[R].LGNTQGIISAFSTIMSVHRGEVPCTVTTASPLDDAVLSELK.[T]	1xAcetyl [C24]; 1xOxidation [M15]	1xAcetyl [C24; K41]; 1xOxidation [M15]	1.61524e-10	5.87748e-05	5.796	1	2	4	Q9DB20	Q9DB20 [118-158]	Q9DB20 1xAcetyl [C141]	Q9DB20 1xAcetyl [C141]	ATP synthase subunit O, mitochondrial OS=Mus musculus OX=10090 GN=Atp5po PE=1 SV=1	Q9DB20; A0A338P7G3	1	4316.18	41	76.416	100	3.511	6.26	6.64	1.81	2.22045e-16	1e-17		2.25668e-14	1.36869e-15		0	0	0	20.3844			1.3	0.8	1.7	102.3	487.9	5.9
FALSE	High	Unambiguous	LGPGVSDICKNYVDQYSEVCVQMLMHMQPK	[R].LGPGVSDICKNYVDQYSEVCVQMLMHMQPK.[E]	1xAcetyl [C20]; 1xCarbamidomethyl [C9]; 1xOxidation [M23]	1xAcetyl [C20]; 1xCarbamidomethyl [C9]; 1xOxidation [M23]	0.000578404	0.000144991	1.579	1	2	1	Q8BFQ1	Q8BFQ1 [232-261]	Q8BFQ1 1xAcetyl [C251]	Q8BFQ1 1xAcetyl [C251]	Prosaposin OS=Mus musculus OX=10090 GN=Psap PE=1 SV=1	Q8BFQ1; E9PZ00	1	3527.61	30	0.938	2.298	3.669	-0.09	1.2	1.88		0.718551	0.367518		0.999995	0.923482	0	0	0		16.4142	17.5291	75.4	52.2	60.3	70.7	120.1	221.2
FALSE	High	Unambiguous	IHFISPNIYCCGAGTAADTDMTTQLISSNLELHSLTTGRLPR	[K].IHFISPNIYCCGAGTAADTDMTTQLISSNLELHSLTTGRLPR.[V]	1xAcetyl [C]; 1xCarbamidomethyl [C]; 1xOxidation [M21]	1xAcetyl [C10; C11]; 1xCarbamidomethyl [C10; C11]; 1xOxidation [M21]	1.09858e-05	5.87748e-05	2.729	1	1	6	P70195	P70195 [77-118]	P70195 1xAcetyl [C86; C87]	P70195 1xAcetyl [C]	Proteasome subunit beta type-7 OS=Mus musculus OX=10090 GN=Psmb7 PE=1 SV=1	P70195	1	4633.25	42	10.376	43.153	1.366	3.38	5.43	0.45	7.98273e-06	1.95288e-10	0.629376	0.000222578	1.60189e-08	0.999948	0	0	0	22.5574	20.3411	21.0128	33.2	2.1	54.4	344.1	91.8	74.4
FALSE	High	Unambiguous	LKAYLMSQPLAYHTPDCGK	[R].LKAYLMSQPLAYHTPDCGK.[Q]	1xAcetyl [C17]; 1xOxidation [M6]	1xAcetyl [C17]; 1xOxidation [M6]	0.0740433	0.00431788	0.556	1	1	2	O35490	O35490 [240-258]	O35490 1xAcetyl [C256]	O35490 1xAcetyl [C256]	Betaine--homocysteine S-methyltransferase 1 OS=Mus musculus OX=10090 GN=Bhmt PE=1 SV=1	O35490	1	2194.07	19
FALSE	High	Unambiguous	LKEAQNTCAMLTTFNEVDMSNIQEMR	[R].LKEAQNTCAMLTTFNEVDMSNIQEMR.[A]	1xAcetyl [C8]; 1xOxidation [M10]	1xAcetyl [C8]; 1xOxidation [M10]	1.75839e-06	5.87748e-05	3.235	1	1	5	Q9D2G2	Q9D2G2 [239-264]	Q9D2G2 1xAcetyl [C246]	Q9D2G2 1xAcetyl [C246]	Dihydrolipoyllysine-residue succinyltransferase component of 2-oxoglutarate dehydrogenase complex, mitochondrial OS=Mus musculus OX=10090 GN=Dlst PE=1 SV=1	Q9D2G2	1	3075.39	26	100	2.199	1.56	6.64	1.14	0.64	1e-17	0.174881	0.492595	1.07693e-15	0.679772	0.986775	0	0	0		21.231	20.2648	1	101	60.7	120.5	222.1	94.8
FALSE	High	Unambiguous	LLAAACVCLLTFVNCAYVKWGTR	[R].LLAAACVCLLTFVNCAYVKWGTR.[V]	2xAcetyl [C6; C8]	2xAcetyl [C6; C8]	0.0321535	0.00216101	0.721	1	2	7	A0A1D5RM43	A0A1D5RM43 [168-190]	A0A1D5RM43 2xAcetyl [C173; C175]	A0A1D5RM43 2xAcetyl [C173; C175]	Y+L amino acid transporter 2 (Fragment) OS=Mus musculus OX=10090 GN=Slc7a6 PE=1 SV=1	A0A1D5RM43; Q8BGK6	1	2599.32	23	1.774	2.183	1.515	0.83	1.13	0.6	0.332837	0.180037	0.447626	0.889414	0.690954	0.970573	0	0	0	21.2209	21.0434	20.8373	84.6	63.2	65.3	150.1	137.9	98.8
FALSE	High	Unambiguous	LLGHWEEAAHDLALACKLDYDEDASAMLR	[R].LLGHWEEAAHDLALACKLDYDEDASAMLR.[E]	1xAcetyl [C16]; 1xOxidation [M27]	1xAcetyl [C16]; 1xOxidation [M27]	0.0249925	0.00175988	0.773	1	2	1	F8WJK8	F8WJK8 [184-212]	F8WJK8 1xAcetyl [C199]	F8WJK8 1xAcetyl [C199]	Hsc70-interacting protein OS=Mus musculus OX=10090 GN=St13 PE=1 SV=1	F8WJK8; Q99L47	1	3314.55	29	16.013	1.001	0.084	4	0	-3.57	1.07431e-06		0.00105826	3.61341e-05		0.0173498	0	0	0	20.3		19.8187	19.3	18.1	217.6	308.7	18.1	18.3
FALSE	High	Unambiguous	IIPGFMCQGGDFTRHNGTGGR	[R].IIPGFMCQGGDFTRHNGTGGR.[S]	1xAcetyl [C7]; 1xOxidation [M6]	1xAcetyl [C7]; 1xOxidation [M6]	9.36376e-05	5.87748e-05	2.123	1	2	1	P17742	P17742 [56-76]	P17742 1xAcetyl [C62]	P17742 1xAcetyl [C62]	Peptidyl-prolyl cis-trans isomerase A OS=Mus musculus OX=10090 GN=Ppia PE=1 SV=2	P17742; A0A1L1SST0	1	2279.04	21
FALSE	High	Unambiguous	ILQSTAGKYCVGDEVSMADVCLVPQVANAER	[K].ILQSTAGKYCVGDEVSMADVCLVPQVANAER.[F]	1xAcetyl [C/K]; 1xCarbamidomethyl [C]; 1xOxidation [M17]	1xAcetyl [K8; C10; C21]; 1xCarbamidomethyl [C10; C21]; 1xOxidation [M17]	0.000138744	5.87748e-05	2.004	2	3	9	Q9WVL0; A0A1Y7VJZ2	Q9WVL0 [145-175]; A0A1Y7VJZ2 [144-174]	Q9WVL0 1xAcetyl [K152; C154; C165]; A0A1Y7VJZ2 1xAcetyl [K151; C153; C164]	Q9WVL0 1xAcetyl [C/K]; A0A1Y7VJZ2 1xAcetyl [C/K]	Maleylacetoacetate isomerase OS=Mus musculus OX=10090 GN=Gstz1 PE=1 SV=1 Glutathione transferase zeta 1 (Maleylacetoacetate isomerase), isoform CRA_c OS=Mus musculus OX=10090 GN=Gstz1 PE=1 SV=1	Q9WVL0; A0A1Y7VNC1; A0A1Y7VJZ2	1	3381.61	31	5.654	5.408	1.654	2.5	2.44	0.73	0.00129849	0.00407979	0.565663	0.01889	0.0568569	0.999948	0	0	0	20.4138	20.6978	19.2495	32.9	44.6	35.8	186.1	241.2	59.3
FALSE	High	Unambiguous	ILSACEKNPTDACQLNYDMHNPFDICAASYRPIYR	[K].ILSACEKNPTDACQLNYDMHNPFDICAASYRPIYR.[G]	1xAcetyl [C26]; 2xCarbamidomethyl [C5; C13]; 1xOxidation [M19]	1xAcetyl [C26]; 2xCarbamidomethyl [C5; C13]; 1xOxidation [M19]	0.00161438	0.000144991	1.336	1	2	2	Q8CIE6	Q8CIE6 [1144-1178]	Q8CIE6 1xAcetyl [C1169]	Q8CIE6 1xAcetyl [C1169]	Coatomer subunit alpha OS=Mus musculus OX=10090 GN=Copa PE=1 SV=2	Q8CIE6; F8WHL2	1	4204.9	35
FALSE	High	Unambiguous	LLSHCLLVTLASHHPADFTPAVHASLDKFLASVSTVLTSK	[K].LLSHCLLVTLASHHPADFTPAVHASLDKFLASVSTVLTSK.[Y]	1xAcetyl [C/K]	1xAcetyl [C5; K28]	0.0108324	0.00072452	0.947	2	2	3	Q91VB8; P01942	Q91VB8 [101-140]; P01942 [101-140]	Q91VB8 1xAcetyl [C105; K128]; P01942 1xAcetyl [C105; K128]	Q91VB8 1xAcetyl [K/C]; P01942 1xAcetyl [K/C]	Alpha globin 1 OS=Mus musculus OX=10090 GN=Hba-a1 PE=1 SV=1 Hemoglobin subunit alpha OS=Mus musculus OX=10090 GN=Hba PE=1 SV=2	Q91VB8; P01942	1	4269.27	40	0.631	7.416	1.766	-0.66	2.89	0.82	0.230375	6.30304e-06	0.213993	0.772958	0.000235891	0.754011	0	0	0	23.4262	24.0377	23.1656	118.2	32.4	48.5	74.6	240.6	85.7
FALSE	High	Unambiguous	LLSHCLLVTLASHHPADFTPAVHASLDKFLASVSTVLTSK	[K].LLSHCLLVTLASHHPADFTPAVHASLDKFLASVSTVLTSK.[Y]	2xAcetyl [C5; K28]	2xAcetyl [C5; K28]	0.00384018	0.000275325	1.157	2	2	2	Q91VB8; P01942	Q91VB8 [101-140]; P01942 [101-140]	Q91VB8 2xAcetyl [C105; K128]; P01942 2xAcetyl [C105; K128]	Q91VB8 2xAcetyl [C105; K128]; P01942 2xAcetyl [C105; K128]	Alpha globin 1 OS=Mus musculus OX=10090 GN=Hba-a1 PE=1 SV=1 Hemoglobin subunit alpha OS=Mus musculus OX=10090 GN=Hba PE=1 SV=2	Q91VB8; P01942	1	4311.28	40	0.904	22.967	0.309	-0.15	4.52	-1.69	0.888019	3.77889e-07	0.317161	0.999999	1.82853e-05	0.881204	0	0	0	18.6383	20.4487	18.2239	62.1	16.8	60.2	56.1	386.2	18.6
FALSE	High	Unambiguous	INFAVFPSLQGGPHNHAIAAVAVALKQACTPMFR	[R].INFAVFPSLQGGPHNHAIAAVAVALKQACTPMFR.[E]	1xAcetyl [K/C]; 1xOxidation [M32]	1xAcetyl [K26; C29]; 1xOxidation [M32]	0.000371637	0.000105969	1.701	1	2	3	Q9CZN7	Q9CZN7 [315-348]	Q9CZN7 1xAcetyl [K340; C343]	Q9CZN7 1xAcetyl [K/C]	Serine hydroxymethyltransferase, mitochondrial OS=Mus musculus OX=10090 GN=Shmt2 PE=1 SV=1	Q9CZN7-2; Q9CZN7	1	3634.88	34	20.95	0.157	1.178	4.39	-2.67	0.24	5.89419e-07	0.00982854	0.838861	2.09346e-05	0.108636	0.999948	0	0	0	19.8166	19.0718	19.5483	11.2	132.8	91.9	235	20.9	108.2
FALSE	High	Unambiguous	LNLPINIIGLAPLCENMPSGKANKPGDVVR	[K].LNLPINIIGLAPLCENMPSGKANKPGDVVR.[A]	1xAcetyl [C14]; 1xOxidation [M17]	1xAcetyl [C14]; 1xOxidation [M17]	4.69376e-07	5.87748e-05	3.599	1	2	1	Q9CPY7-2	Q9CPY7-2 [291-320]	Q9CPY7-2 1xAcetyl [C304]	Q9CPY7-2 1xAcetyl [C304]	Isoform 2 of Cytosol aminopeptidase OS=Mus musculus OX=10090 GN=Lap3	Q9CPY7; Q9CPY7-2	1	3201.71	30	100	3.079	0.898	6.64	1.62	-0.16	1e-17			1.07693e-15			0	0	0				0.7	10.2	64.9	434.3	31.5	58.3
FALSE	High	Unambiguous	INMAHLCIVGCHAVNGVAKIHSDIVK	[R].INMAHLCIVGCHAVNGVAKIHSDIVK.[T]	1xAcetyl [C7]; 1xCarbamidomethyl [C11]; 1xOxidation [M3]	1xAcetyl [C7]; 1xCarbamidomethyl [C11]; 1xOxidation [M3]	0.000115574	5.87748e-05	2.06	1	2	1	Q9ET01	Q9ET01 [440-465]	Q9ET01 1xAcetyl [C446]	Q9ET01 1xAcetyl [C446]	Glycogen phosphorylase, liver form OS=Mus musculus OX=10090 GN=Pygl PE=1 SV=4	Q9ET01; Q3UEJ6	1	2857.46	26
FALSE	High	Unambiguous	INPYMSSPCHIEMILTEKEQIVPKPEEEVAQK	[R].INPYMSSPCHIEMILTEKEQIVPKPEEEVAQK.[K]	1xAcetyl [C9]; 1xOxidation [M13]	1xAcetyl [C9; K18]; 1xOxidation [M5; M13]	1.60307e-07	5.87748e-05	3.895	1	2	4	Q9CPR4	Q9CPR4 [136-167]	Q9CPR4 1xAcetyl [C144]	Q9CPR4 1xAcetyl [C144]	60S ribosomal protein L17 OS=Mus musculus OX=10090 GN=Rpl17 PE=1 SV=3	Q9CPR4; Q6ZWZ7	1	3768.85	32	19.417	0.273	0.054	4.28	-1.87	-4.22	1.15704e-08	0.00636731	1.60338e-06	5.3367e-07	0.0791026	5.74257e-05	0	0	0	20.4736	21.8765	20.72	6.2	245.8	152.8	120	67	8.2
FALSE	High	Unambiguous	LPMPYLKDELHHSGWNTCSSCFGDSTK	[R].LPMPYLKDELHHSGWNTCSSCFGDSTK.[S]	1xAcetyl [C/K]; 1xCarbamidomethyl [C21]; 1xOxidation [M3]	1xAcetyl [K7; C18]; 1xCarbamidomethyl [C21]; 1xOxidation [M3]	0.167205	0.00857179	0.407	2	6	8	A0A0R4J135; P17563	A0A0R4J135 [63-89]; P17563 [63-89]	A0A0R4J135 1xAcetyl [K69; C80]; P17563 1xAcetyl [K69; C80]	A0A0R4J135 1xAcetyl [C/K]; P17563 1xAcetyl [C/K]	Selenium-binding protein 2 OS=Mus musculus OX=10090 GN=Selenbp2 PE=1 SV=1 Methanethiol oxidase OS=Mus musculus OX=10090 GN=Selenbp1 PE=1 SV=2	G3UWK0; Q63836; D6RHN2; A0A0R4J135; P17563; G3UZT2	1	3168.39	27	0.749	0.829	1.927	-0.42	-0.27	0.95	0.652779	0.748965	0.512489	0.999999	0.999995	0.992771	0	0	0	19.116	19.705	18.8625	114.3	141.3	48.4	85.6	117.2	93.2
FALSE	High	Unambiguous	ISAKTHHQAVNFNIFEGMVCHGVPLVTISR	[R].ISAKTHHQAVNFNIFEGMVCHGVPLVTISR.[G]	1xAcetyl [C20]; 1xOxidation [M18]	1xAcetyl [C20]; 1xOxidation [M18]	1.41397e-05	5.87748e-05	2.659	1	1	5	Q9EQF5	Q9EQF5 [414-443]	Q9EQF5 1xAcetyl [C433]	Q9EQF5 1xAcetyl [C433]	Dihydropyrimidinase OS=Mus musculus OX=10090 GN=Dpys PE=1 SV=2	Q9EQF5	1	3363.71	30
FALSE	High	Unambiguous	ITDFIKFDTGNLCMVTGGANLGR	[K].ITDFIKFDTGNLCMVTGGANLGR.[I]	1xAcetyl [C13]; 1xOxidation [M14]	1xAcetyl [C13]; 1xOxidation [M14]	2.59201e-06	5.87748e-05	3.128	1	1	2	P62702	P62702 [169-191]	P62702 1xAcetyl [C181]	P62702 1xAcetyl [C181]	40S ribosomal protein S4, X isoform OS=Mus musculus OX=10090 GN=Rps4x PE=1 SV=2	P62702	1	2501.22	23	1.517	1.643	0.062	0.6	0.72	-4.01		0.437257	4.7852e-06		0.963671	0.000158219	0	0	0		20.8243	20.0952	6.6	134.4	215.1	10	220.7	13.3
FALSE	High	Unambiguous	LTVPDDMAANCIYLNIPSKGHVLLHR	[K].LTVPDDMAANCIYLNIPSKGHVLLHR.[T]	1xAcetyl [C11]; 1xOxidation [M7]	1xAcetyl [C11]; 1xOxidation [M7]	2.1685e-05	5.87748e-05	2.54	1	2	4	Q9CWS0	Q9CWS0 [212-237]	Q9CWS0 1xAcetyl [C222]	Q9CWS0 1xAcetyl [C222]	N(G),N(G)-dimethylarginine dimethylaminohydrolase 1 OS=Mus musculus OX=10090 GN=Ddah1 PE=1 SV=3	D3YU15; Q9CWS0	1	2948.51	26
FALSE	High	Unambiguous	LVLPSPLYHCLGSVGGTMVSMMHGATLLLSSPSFNGKK	[R].LVLPSPLYHCLGSVGGTMVSMMHGATLLLSSPSFNGKK.[A]	1xAcetyl [C10]; 1xOxidation [M18]	1xAcetyl [C10]; 1xOxidation [M18]	6.20505e-05	5.87748e-05	2.243	1	1	2	Q8VCW8	Q8VCW8 [303-340]	Q8VCW8 1xAcetyl [C312]	Q8VCW8 1xAcetyl [C312]	Medium-chain acyl-CoA ligase ACSF2, mitochondrial OS=Mus musculus OX=10090 GN=Acsf2 PE=1 SV=1	Q8VCW8	1	3988.02	38	0.022	31.951	8.586	-5.53	5	3.1	1.20897e-11	8.08914e-09		8.22693e-10	5.32283e-07		0	0	0	20.3024	20.3324		309.3	8.1	1.8	6.7	258.9	15.3
FALSE	High	Unambiguous	IVSNASCTTNCLSPLAKVIHDNFGIVEGLMTTVHAITATQK	[K].IVSNASCTTNCLSPLAKVIHDNFGIVEGLMTTVHAITATQK.[T]	1xAcetyl [C11]; 1xCarbamidomethyl [C7]	1xAcetyl [C11]; 1xCarbamidomethyl [C7]	3.51586e-08	5.87748e-05	4.313	1	1	2	S4R1W1	S4R1W1 [144-184]	S4R1W1 1xAcetyl [C154]	S4R1W1 1xAcetyl [C154]	Glyceraldehyde-3-phosphate dehydrogenase OS=Mus musculus OX=10090 GN=Gm3839 PE=1 SV=1	S4R1W1	1	4397.23	41	0.73	10.422	2.47	-0.45	3.38	1.3	0.695718	0.00457277	0.344529	0.999999	0.0617053	0.907002	0	0	0	18.2616	19.0717	18.8351	84.6	23.7	52.7	61.8	247.2	130.1
FALSE	High	Unambiguous	IVSNASCTTNCLSPLAKVIHDNFGIVEGLMTTVHAITATQK	[K].IVSNASCTTNCLSPLAKVIHDNFGIVEGLMTTVHAITATQK.[T]	2xAcetyl [C7; C11]; 1xOxidation [M30]	2xAcetyl [C7; C11]; 1xOxidation [M30]	0.00439614	0.00031838	1.13	1	1	1	S4R1W1	S4R1W1 [144-184]	S4R1W1 2xAcetyl [C150; C154]	S4R1W1 2xAcetyl [C150; C154]	Glyceraldehyde-3-phosphate dehydrogenase OS=Mus musculus OX=10090 GN=Gm3839 PE=1 SV=1	S4R1W1	1	4398.21	41	0.408	1.082	0.191	-1.29	0.11	-2.39	0.464607	0.952591	0.242035	0.974416	0.999995	0.795849	0	0	0	17.3896	17.5661	17.6861	178.9	71.9	166.7	73	77.7	31.8
FALSE	High	Unambiguous	IVVHMAHALKPGEFGLASICNGGGGASALLIEKL	[R].IVVHMAHALKPGEFGLASICNGGGGASALLIEKL.[-]	1xAcetyl [C/K]; 1xOxidation [M5]	1xAcetyl [K10; C20]; 1xOxidation [M5]	4.16096e-05	5.87748e-05	2.357	1	1	6	Q8QZT1	Q8QZT1 [391-424]	Q8QZT1 1xAcetyl [K400; C410]	Q8QZT1 1xAcetyl [C/K]	Acetyl-CoA acetyltransferase, mitochondrial OS=Mus musculus OX=10090 GN=Acat1 PE=1 SV=1	Q8QZT1	1	3431.82	34	37.033	1.45	1.728	5.21	0.54	0.79	1.48596e-10		0.337572	8.87682e-09		0.900581	0	0	0	21.1957		20.9709	8.4	4.8	99	310.1	6.9	171
FALSE	High	Unambiguous	MECIRWLLAAAGVEFEEK	[R].MECIRWLLAAAGVEFEEK.[F]	1xAcetyl [C3]	1xAcetyl [C3]	0.000475079	0.000105969	1.632	1	6	7	P10648	P10648 [16-33]	P10648 1xAcetyl [C18]	P10648 1xAcetyl [C18]	Glutathione S-transferase A2 OS=Mus musculus OX=10090 GN=Gsta2 PE=1 SV=3	P13745; E9Q6L7; Q6P8Q0; D3Z6A6; P10648; D3YZV3	1	2137.05	18	1.249	0.626	0.532	0.32	-0.67	-0.91	0.686487	0.40949	0.298224	0.999999	0.947627	0.863247	0	0	0	20.9391	20.3633	20.0829	127.3	104.7	93.6	159.1	65.6	49.8
FALSE	High	Unambiguous	MGALDVCPFIPVRGVSMEECVLCAK	[R].MGALDVCPFIPVRGVSMEECVLCAK.[A]	1xAcetyl [C7]; 2xCarbamidomethyl [C20; C23]; 1xOxidation [M17]	1xAcetyl [C7]; 2xCarbamidomethyl [C20; C23]; 1xOxidation [M17]	0.000335217	0.000105969	1.731	1	1	2	Q91XD4	Q91XD4 [85-109]	Q91XD4 1xAcetyl [C91]	Q91XD4 1xAcetyl [C91]	Formimidoyltransferase-cyclodeaminase OS=Mus musculus OX=10090 GN=Ftcd PE=1 SV=1	Q91XD4	1	2839.33	25	0.864	0.17	0.019	-0.21	-2.55	-5.72	0.806173	0.0502915	0.00421697	0.999999	0.33331	0.0540804	0	0	0	20.5908	18.8397	17.6308	230.6	101.9	50	199.2	17.4	0.9
FALSE	High	Unambiguous	MGEVPLADSILCDGLTDAFHNYHMGITAENVAKK	[R].MGEVPLADSILCDGLTDAFHNYHMGITAENVAKK.[W]	1xAcetyl [C12]; 1xOxidation [M]	1xAcetyl [C12]; 1xOxidation [M1; M24]	0.000266316	0.000105969	1.8	1	2	2	Q8CAY6	Q8CAY6 [137-170]	Q8CAY6 1xAcetyl [C148]	Q8CAY6 1xAcetyl [C148]	Acetyl-CoA acetyltransferase, cytosolic OS=Mus musculus OX=10090 GN=Acat2 PE=1 SV=2	G3XA25; Q8CAY6	1	3718.75	34	0.943	1.253	3.507	-0.08	0.32	1.81	0.86049	0.833843	0.274928	0.999999	0.999995	0.835668	0	0	0	21.4678	16.722	17.1106	278.8	15.9	5	262.9	19.9	17.6
FALSE	High	Unambiguous	MGFCSVQEDINSLCLTVVQRLMER	[R].MGFCSVQEDINSLCLTVVQRLMER.[T]	1xAcetyl [C4]; 1xCarbamidomethyl [C14]; 1xOxidation [M1]	1xAcetyl [C4]; 1xCarbamidomethyl [C14]; 1xOxidation [M1]	0.000139192	5.87748e-05	2.003	1	1	3	P54869	P54869 [93-116]	P54869 1xAcetyl [C96]	P54869 1xAcetyl [C96]	Hydroxymethylglutaryl-CoA synthase, mitochondrial OS=Mus musculus OX=10090 GN=Hmgcs2 PE=1 SV=2	P54869	1	2886.36	24	0.317	7.944	1.055	-1.66	2.99	0.08	0.291455	0.0443383		0.851587	0.305082		0	0	0	16.5818	18.6019		100.3	36.4	69.5	31.8	288.8	73.3
FALSE	High	Unambiguous	MIKPFFHSLCDKYSNVVFLEVDVDDCQDVAADCEVK	[K].MIKPFFHSLCDKYSNVVFLEVDVDDCQDVAADCEVK.[C]	1xAcetyl [K/C]; 2xCarbamidomethyl [C26; C33]; 1xOxidation [M1]	1xAcetyl [C10; K12]; 2xCarbamidomethyl [C26; C33]; 1xOxidation [M1]	0.0478765	0.00305734	0.641	1	1	2	P10639	P10639 [37-72]	P10639 1xAcetyl [C46; K48]	P10639 1xAcetyl [K/C]	Thioredoxin OS=Mus musculus OX=10090 GN=Txn PE=1 SV=3	P10639	1	4293.95	36
FALSE	High	Unambiguous	MLLADQGQSWKEEVVTIDTWMQGLLKPTCLYGQLPK	[R].MLLADQGQSWKEEVVTIDTWMQGLLKPTCLYGQLPK.[F]	1xAcetyl [C29]; 1xOxidation [M21]	1xAcetyl [C29]; 1xOxidation [M21]	1.42918e-08	5.87748e-05	4.561	1	6	3	P19157	P19157 [20-55]	P19157 1xAcetyl [C48]	P19157 1xAcetyl [C48]	Glutathione S-transferase P 1 OS=Mus musculus OX=10090 GN=Gstp1 PE=1 SV=2	P46425; A0A494B908; A0A494BAS3; P19157; A0A494BAW2; A0A494BAU3	1	4178.1	36	0.107	0.479	0.073	-3.22	-1.06	-3.78	0.0622488	0.319488	0.000748502	0.371577	0.87807	0.0129438	0	0	0	18.1551	13.3375	19.0836	200.3	14	333.2	21.5	6.7	24.3
FALSE	High	Unambiguous	MLLADQGQSWKEEVVTIDTWMQGLLKPTCLYGQLPK	[R].MLLADQGQSWKEEVVTIDTWMQGLLKPTCLYGQLPK.[F]	1xAcetyl [C29]; 2xOxidation [M1; M21]	1xAcetyl [C29]; 2xOxidation [M1; M21]	3.6144e-07	5.87748e-05	3.671	1	6	5	P19157	P19157 [20-55]	P19157 1xAcetyl [C48]	P19157 1xAcetyl [C48]	Glutathione S-transferase P 1 OS=Mus musculus OX=10090 GN=Gstp1 PE=1 SV=2	P46425; A0A494B908; A0A494BAS3; P19157; A0A494BAW2; A0A494BAU3	1	4194.1	36	0.378	0.254	2.327	-1.4	-1.98	1.22	0.107493	0.172882	0.321088	0.522702	0.676835	0.884834	0	0	0	19.7303	18.6443	19.1922	218.9	105.9	49.7	82.8	26.9	115.7
FALSE	High	Unambiguous	MNCVLATYGGIALLVLYFKLRPK	[R].MNCVLATYGGIALLVLYFKLRPK.[K]	1xAcetyl [C3]; 1xOxidation [M1]	1xAcetyl [C3]; 1xOxidation [M1]	4.99448e-06	5.87748e-05	2.947	1	1	2	Q78IK2	Q78IK2 [28-50]	Q78IK2 1xAcetyl [C30]	Q78IK2 1xAcetyl [C30]	ATP synthase membrane subunit DAPIT, mitochondrial OS=Mus musculus OX=10090 GN=Atp5md PE=1 SV=1	Q78IK2	1	2641.46	23
FALSE	High	Unambiguous	MQLIMLCYNPDFEKQKPEFLK	[R].MQLIMLCYNPDFEKQKPEFLK.[T]	1xAcetyl [C7]; 1xOxidation [M5]	1xAcetyl [C7]; 1xOxidation [M5]	2.43347e-07	5.87748e-05	3.78	1	1	9	P10649	P10649 [109-129]	P10649 1xAcetyl [C115]	P10649 1xAcetyl [C115]	Glutathione S-transferase Mu 1 OS=Mus musculus OX=10090 GN=Gstm1 PE=1 SV=2	P10649	1	2673.31	21	14.491	5.023	14.346	3.86	2.33	3.84	7.08742e-06		1.69413e-08	0.000199513		8.88193e-07	0	0	0	19.3627		23.2583	2.6	1.1	36.1	37.5	5.3	517.5
FALSE	High	Unambiguous	MRECISVHVGQAGVQMGNACWELYCLEHGIQPDGQMPSDK	[-].MRECISVHVGQAGVQMGNACWELYCLEHGIQPDGQMPSDK.[T]	1xAcetyl [C25]; 2xCarbamidomethyl [C4; C20]; 1xOxidation [M36]	1xAcetyl [C25]; 2xCarbamidomethyl [C4; C20]; 1xOxidation [M36]	0.0034078	0.000275325	1.181	1	1	1	P68368	P68368 [1-40]	P68368 1xAcetyl [C25]	P68368 1xAcetyl [C25]	Tubulin alpha-4A chain OS=Mus musculus OX=10090 GN=Tuba4a PE=1 SV=1	P68368	1	4589.02	40
FALSE	High	Unambiguous	MSCRQSSSSFWSSSSSCGGGGGR	[-].MSCRQSSSSFWSSSSSCGGGGGR.[G]	1xAcetyl [C17]; 1xCarbamidomethyl [C3]	1xAcetyl [C3; C17]; 1xCarbamidomethyl [C3; C17]	0.0142441	0.00107777	0.89	1	1	3	Q6RHW0	Q6RHW0 [1-23]	Q6RHW0 1xAcetyl [C17]	Q6RHW0 1xAcetyl [C17]	Keratin, type I cytoskeletal 9 OS=Mus musculus OX=10090 GN=Krt9 PE=1 SV=3	Q6RHW0	1	2383.94	23	0.969	4.845	0.582	-0.05	2.28	-0.78	0.9231	0.00813795	0.373399	0.999999	0.0947872	0.926279	0	0	0	20.1763	20.4745	20.0783	101.7	40.1	104.7	98.6	194.1	60.9
FALSE	High	Unambiguous	MSIFGHSMGGHGALICALKNPGK	[R].MSIFGHSMGGHGALICALKNPGK.[Y]	1xAcetyl [C16]; 1xOxidation [M8]	1xAcetyl [C16]; 1xOxidation [M8]	0.000316467	0.000105969	1.748	1	6	3	Q9R0P3	Q9R0P3 [143-165]	Q9R0P3 1xAcetyl [C158]	Q9R0P3 1xAcetyl [C158]	S-formylglutathione hydrolase OS=Mus musculus OX=10090 GN=Esd PE=1 SV=1	Q9R0P3; H3BJP2; H3BK43; H3BKH6; H3BLJ9; H3BJL6	1	2384.17	23	0.148	1.582	8.287	-2.76	0.66	3.05	0.0336853			0.246595			0	0	0	18.6156			391.9	38.8	5.4	57.9	61.4	44.6
FALSE	High	Unambiguous	MVATGVCRSDDHVVSGTLVTPLPAVLGHEGAGIVESVGEGVTCVKPGDK	[K].MVATGVCRSDDHVVSGTLVTPLPAVLGHEGAGIVESVGEGVTCVKPGDK.[V]	1xAcetyl [C7]; 1xCarbamidomethyl [C43]; 1xOxidation [M1]	1xAcetyl [C7]; 1xCarbamidomethyl [C43]; 1xOxidation [M1]	8.51119e-07	5.87748e-05	3.435	1	1	6	P00329	P00329 [41-89]	P00329 1xAcetyl [C47]	P00329 1xAcetyl [C47]	Alcohol dehydrogenase 1 OS=Mus musculus OX=10090 GN=Adh1 PE=1 SV=2	P00329	1	4958.47	49	9.852	2.363	0.076	3.3	1.24	-3.73	2.65264e-06	0.109901	0.0235722	8.162e-05	0.529862	0.198877	0	0	0	21.0732	21.3562	18.2136	22.6	94	35.4	223	222.3	2.7
FALSE	High	Unambiguous	MVNSVEGCADDALAGLVASNPDLQLLQGHRVALR	[K].MVNSVEGCADDALAGLVASNPDLQLLQGHRVALR.[S]	1xAcetyl [C8]; 1xOxidation [M1]	1xAcetyl [C8]; 1xOxidation [M1]	0.0024791	0.000275325	1.246	1	4	1	Q8VC30	Q8VC30 [6-39]	Q8VC30 1xAcetyl [C13]	Q8VC30 1xAcetyl [C13]	Triokinase/FMN cyclase OS=Mus musculus OX=10090 GN=Tkfc PE=1 SV=1	Q8VC30; Q3UTZ4; A0A494BBI2; A0A494BB96	1	3590.81	34
FALSE	High	Unambiguous	NEEDVGAGDQGLMFGYATDETEECMPLTIVLAHKLNTR	[R].NEEDVGAGDQGLMFGYATDETEECMPLTIVLAHKLNTR.[I]	1xAcetyl [C24]; 1xOxidation [M25]	1xAcetyl [C24]; 1xOxidation [M25]	6.33002e-08	5.87748e-05	4.151	1	2	5	Q91X83	Q91X83 [127-164]	Q91X83 1xAcetyl [C150]	Q91X83 1xAcetyl [C150]	S-adenosylmethionine synthase isoform type-1 OS=Mus musculus OX=10090 GN=Mat1a PE=1 SV=1	Q91X83; A0A286YCQ9	1	4225.94	38	0.753	1.785	1.511	-0.41	0.84	0.6	0.834484	0.440426	0.579115	0.999999	0.964539	0.999948	0	0	0	15.8562	19.8141	19.6091	13	113.6	103.9	9.8	202.8	156.9
FALSE	High	Unambiguous	NEFTLGEECELETMTGEKVK	[R].NEFTLGEECELETMTGEKVK.[A]	1xAcetyl [C9]; 1xOxidation [M14]	1xAcetyl [C9; K20]; 1xOxidation [M14]	0.000158695	0.000105969	1.962	1	1	8	P12710	P12710 [61-80]	P12710 1xAcetyl [C69]	P12710 1xAcetyl [C69]	Fatty acid-binding protein, liver OS=Mus musculus OX=10090 GN=Fabp1 PE=1 SV=2	P12710	1	2345.05	20	0.282	1.609	8.834	-1.83	0.69	3.14	0.242065	0.468377	8.19863e-05	0.788095	0.977273	0.0019685	0	0	0	17.5364	20.3217	21.3192	37.1	74	36.5	10.5	119.1	322.8
FALSE	High	Unambiguous	NGIKHVHAFIHTPTGTHFCEVEQMR	[K].NGIKHVHAFIHTPTGTHFCEVEQMR.[N]	1xAcetyl [C19]; 1xOxidation [M24]	1xAcetyl [C19]; 1xOxidation [M24]	0.00116291	0.000144991	1.408	1	3	5	P25688	P25688 [123-147]	P25688 1xAcetyl [C141]	P25688 1xAcetyl [C141]	Uricase OS=Mus musculus OX=10090 GN=Uox PE=1 SV=2	A0A0G2JG44; D3Z4U1; P25688	1	2947.41	25	0.046	0.691	7.213	-4.44	-0.53	2.85	0.000310798			0.00554876			0	0	0	18.381			404.3	84.7	4.1	18.6	58.5	29.8
FALSE	High	Unambiguous	NKVVTTPAFMCETALHHIHDGIGAMVK	[K].NKVVTTPAFMCETALHHIHDGIGAMVK.[N]	1xAcetyl [C11]; 1xOxidation [M10]	1xAcetyl [C11]; 1xOxidation [M10]	6.81741e-12	5.87748e-05	6.668	1	1	14	Q9D172	Q9D172 [232-258]	Q9D172 1xAcetyl [C242]	Q9D172 1xAcetyl [C242]	Glutamine amidotransferase-like class 1 domain-containing protein 3A, mitochondrial OS=Mus musculus OX=10090 GN=Gatd3a PE=1 SV=1	Q9D172	1	2978.47	27	1.118	0.163	1.512	0.16	-2.61	0.6	0.898832	0.00249901	0.432879	0.999999	0.0388677	0.96	0	0	0	19.9815	20.3615	20.4708	85.2	169.2	88.7	95.3	27.6	134
FALSE	High	Unambiguous	NKVVTTPAFMCETALHHIHDGIGAMVK	[K].NKVVTTPAFMCETALHHIHDGIGAMVK.[N]	1xAcetyl [C11]; 2xOxidation [M10; M25]	1xAcetyl [C11]; 2xOxidation [M10; M25]	0.12609	0.00664093	0.457	1	1	1	Q9D172	Q9D172 [232-258]	Q9D172 1xAcetyl [C242]	Q9D172 1xAcetyl [C242]	Glutamine amidotransferase-like class 1 domain-containing protein 3A, mitochondrial OS=Mus musculus OX=10090 GN=Gatd3a PE=1 SV=1	Q9D172	1	2994.46	27
FALSE	High	Unambiguous	NQAFLTGSHISVADLVAITELMHPVSAGCKIFESRPK	[R].NQAFLTGSHISVADLVAITELMHPVSAGCKIFESRPK.[L]	1xAcetyl [C29]; 1xOxidation [M22]	1xAcetyl [C29]; 1xOxidation [M22]	0.000110338	5.87748e-05	2.074	1	1	1	Q99L20	Q99L20 [154-190]	Q99L20 1xAcetyl [C182]	Q99L20 1xAcetyl [C182]	Glutathione S-transferase theta-3 OS=Mus musculus OX=10090 GN=Gstt3 PE=1 SV=1	Q99L20	1	4025.06	37	11.435	2.226	100	3.52	1.15	6.64			1e-17			1.17781e-15	0	0	0				4.2	39.5	4.2	48	88	416.1
FALSE	High	Selected	NVGTGLVGAPACGDVMKLQIQVDEK	[K].NVGTGLVGAPACGDVMKLQIQVDEK.[G]	1xAcetyl [C12]	1xAcetyl [C12; K17]	0.189349	0.00971289	0.385	1	3	1	Q9D7P6	Q9D7P6 [59-83]	Q9D7P6 1xAcetyl [C70]	Q9D7P6 1xAcetyl [C70]	Iron-sulfur cluster assembly enzyme ISCU, mitochondrial OS=Mus musculus OX=10090 GN=Iscu PE=1 SV=1	Q9D7P6; D3Z0K9; D3Z7W0	1	2584.31	25
FALSE	High	Unambiguous	QAHLCVLASNCDEPMYVKLVEALCAEHQINLIK	[R].QAHLCVLASNCDEPMYVKLVEALCAEHQINLIK.[V]	1xAcetyl [C24]; 2xCarbamidomethyl [C5; C11]; 1xOxidation [M15]	1xAcetyl [C24]; 2xCarbamidomethyl [C5; C11]; 1xOxidation [M15]	6.40197e-05	5.87748e-05	2.234	1	3	2	A0A1W2P7A1	A0A1W2P7A1 [62-94]	A0A1W2P7A1 1xAcetyl [C85]	A0A1W2P7A1 1xAcetyl [C85]	40S ribosomal protein S12 OS=Mus musculus OX=10090 GN=Rps12 PE=1 SV=1	A0A1W2P7A1; F7AEH4; Q6ZWZ6	1	3867.89	33	15.586	2.262	1.914	3.96	1.18	0.94	9.67288e-06			0.000266851			0	0	0	19.41			27.4	22.2	25.3	426.4	50.3	48.4
FALSE	High	Unambiguous	QAIDDDCNQTGQMTAGLLDWPQGTFASQVTLEGDKVK	[K].QAIDDDCNQTGQMTAGLLDWPQGTFASQVTLEGDKVK.[V]	1xAcetyl [C7]; 1xOxidation [M13]	1xAcetyl [C7]; 1xOxidation [M13]	7.52962e-05	5.87748e-05	2.187	1	4	12	Q9DCW4	Q9DCW4 [125-161]	Q9DCW4 1xAcetyl [C131]	Q9DCW4 1xAcetyl [C131]	Electron transfer flavoprotein subunit beta OS=Mus musculus OX=10090 GN=Etfb PE=1 SV=3	A0A0N4SVE0; A0A0U1RNP5; A0A0U1RNR3; Q9DCW4	1	4038.87	37	2.077	1.465	0.631	1.05	0.55	-0.66	0.115004	0.638797	0.430324	0.543145	0.999995	0.958191	0	0	0	21.364	19.823	21.7412	76.4	31.5	175.9	158.8	46.2	111.1
FALSE	High	Selected	QITKEDFATFDYILCMDESNLR	[R].QITKEDFATFDYILCMDESNLR.[D]	1xAcetyl [C15]; 1xOxidation [M16]	1xAcetyl [C15]; 1xOxidation [M16]	0.0108324	0.00072452	0.947	1	3	1	Q9D358	Q9D358 [77-98]	Q9D358 1xAcetyl [C91]	Q9D358 1xAcetyl [C91]	Low molecular weight phosphotyrosine protein phosphatase OS=Mus musculus OX=10090 GN=Acp1 PE=1 SV=3	Q561M1; Q9D358-2; Q9D358	1	2710.24	22
FALSE	High	Unambiguous	QQEQLVPTLEKFVFTPHMEAECLSESTALQK	[R].QQEQLVPTLEKFVFTPHMEAECLSESTALQK.[E]	1xAcetyl [C22]; 1xOxidation [M18]	1xAcetyl [C22]; 1xOxidation [M18]	0.000311191	0.000105969	1.753	1	2	3	P19096	P19096 [1107-1137]	P19096 1xAcetyl [C1128]	P19096 1xAcetyl [C1128]	Fatty acid synthase OS=Mus musculus OX=10090 GN=Fasn PE=1 SV=2	P19096; A0A0U1RNJ1	1	3619.77	31	0.79	1.664	0.35	-0.34	0.73	-1.52		0.646627	0.374635		0.999995	0.926761	0	0	0		18.8067	16.9987	65.3	130.7	99.8	51.6	217.6	34.9
FALSE	High	Selected	RGLLCGLGAGVAEAVVVVCPMETIK	[R].RGLLCGLGAGVAEAVVVVCPMETIK.[V]	1xAcetyl [C19]; 1xCarbamidomethyl [C5]; 1xOxidation [M21]	1xAcetyl [C19]; 1xCarbamidomethyl [C5]; 1xOxidation [M21]	1.70809e-06	5.87748e-05	3.243	1	1	1	Q8JZU2	Q8JZU2 [123-147]	Q8JZU2 1xAcetyl [C141]	Q8JZU2 1xAcetyl [C141]	Tricarboxylate transport protein, mitochondrial OS=Mus musculus OX=10090 GN=Slc25a1 PE=1 SV=1	Q8JZU2	1	2600.36	25
FALSE	High	Unambiguous	RMWPLAFGSGVGLGMAYSNCQHDFQAPYLLHGK	[R].RMWPLAFGSGVGLGMAYSNCQHDFQAPYLLHGK.[Y]	1xAcetyl [C20]; 1xOxidation [M15]	1xAcetyl [C20]; 1xOxidation [M15]	7.29262e-08	5.87748e-05	4.112	1	1	7	Q7TNS2	Q7TNS2 [39-71]	Q7TNS2 1xAcetyl [C58]	Q7TNS2 1xAcetyl [C58]	MICOS complex subunit Mic10 OS=Mus musculus OX=10090 GN=Micos10 PE=1 SV=1	Q7TNS2	1	3709.75	33	17.076	1.522	15.935	4.09	0.61	3.99	9.26878e-07	0.677818	0.0607657	3.18133e-05	0.999995	0.377974	0	0	0	20.3307	19.3487	17.643	20	72.9	3.3	340.7	110.9	52.2
FALSE	High	Unambiguous	RPHETGGYMLECLCLGNGKGEWTCKPIAEK	[R].RPHETGGYMLECLCLGNGKGEWTCKPIAEK.[C]	1xAcetyl [C12]; 2xCarbamidomethyl [C14; C24]; 1xOxidation [M9]	1xAcetyl [C12]; 2xCarbamidomethyl [C14; C24]; 1xOxidation [M9]	0.00266621	0.000275325	1.231	1	9	1	A0A087WS56	A0A087WS56 [157-186]	A0A087WS56 1xAcetyl [C168]	A0A087WS56 1xAcetyl [C168]	Fibronectin OS=Mus musculus OX=10090 GN=Fn1 PE=1 SV=1	A0A087WS56; P11276; Q3UHL6; B7ZNJ1; B9EHT6; A0A087WR50; Q4KL80; A0A087WSN6; A0A087WQW8	1	3492.62	30
FALSE	High	Unambiguous	RRPPSQCSVLLFPGQGCQAVGMGSGLLHLPR	[R].RRPPSQCSVLLFPGQGCQAVGMGSGLLHLPR.[V]	1xAcetyl [C17]; 1xCarbamidomethyl [C7]; 1xOxidation [M22]	1xAcetyl [C17]; 1xCarbamidomethyl [C7]; 1xOxidation [M22]	1.07894e-05	5.87748e-05	2.734	1	2	2	Q8R3F5	Q8R3F5 [54-84]	Q8R3F5 1xAcetyl [C70]	Q8R3F5 1xAcetyl [C70]	Malonyl-CoA-acyl carrier protein transacylase, mitochondrial OS=Mus musculus OX=10090 GN=Mcat PE=1 SV=3	Q8R3F5; A0A2R8VHT7	1	3376.72	31	0.548	6.613	4.068	-0.87	2.73	2.02	0.552776	0.208853	0.0379575	0.999999	0.739258	0.279157	0	0	0	16.8306	17.1309	19.8972	69.4	10.6	81.3	38	70	330.7
FALSE	High	Unambiguous	RSSLWPMTFGLACCAVEMMHMAAPR	[R].RSSLWPMTFGLACCAVEMMHMAAPR.[Y]	1xAcetyl [C13]; 1xCarbamidomethyl [C14]; 1xOxidation [M7]	1xAcetyl [C13]; 1xCarbamidomethyl [C14]; 1xOxidation [M7; M18]	7.87284e-05	5.87748e-05	2.174	1	1	1	Q9DC70	Q9DC70 [87-111]	Q9DC70 1xAcetyl [C99]	Q9DC70 1xAcetyl [C99]	NADH dehydrogenase [ubiquinone] iron-sulfur protein 7, mitochondrial OS=Mus musculus OX=10090 GN=Ndufs7 PE=1 SV=1	Q9DC70	1	2911.3	25	0.372	0.239	19.703	-1.43	-2.07	4.3			1.50538e-05			0.000443815	0	0	0			19.9875	30.2	35.7	24.8	11.2	8.5	489.4
FALSE	High	Unambiguous	RYCVRPNSGIIDPGSIVTVSVMLQPFDYDPNEK	[R].RYCVRPNSGIIDPGSIVTVSVMLQPFDYDPNEK.[S]	1xAcetyl [C3]; 1xOxidation [M22]	1xAcetyl [C3]; 1xOxidation [M22]	0.0112578	0.000807662	0.939	1	2	3	Q9WV55	Q9WV55 [58-90]	Q9WV55 1xAcetyl [C60]	Q9WV55 1xAcetyl [C60]	Vesicle-associated membrane protein-associated protein A OS=Mus musculus OX=10090 GN=Vapa PE=1 SV=2	Q9WV55; A0A3B2W837	1	3767.84	33	1.441	0.047	0.129	0.53	-4.41	-2.96	0.505862	0.0246724	0.139168	0.98803	0.20728	0.613845	0	0	0	20.6489	17.3988	17.4659	203.3	43.5	51.6	292.9	2	6.6
FALSE	High	Unambiguous	SCMLTGTPESVQSAKR	[R].SCMLTGTPESVQSAKR.[L]	1xAcetyl [C2]; 1xOxidation [M3]	1xAcetyl [C2]; 1xOxidation [M3]	4.1171e-05	5.87748e-05	2.36	1	8	2	A0A0G2JFY5	A0A0G2JFY5 [143-158]	A0A0G2JFY5 1xAcetyl [C144]	A0A0G2JFY5 1xAcetyl [C144]	Far upstream element-binding protein 1 OS=Mus musculus OX=10090 GN=Fubp1 PE=1 SV=1	A0A0G2JFY5; Q91WJ8-2; A0A0G2JGW9; A0A0G2JG00; A0A0G2JFK2; Q3TUE1; Q91WJ8; Q3UUU2	1	1752.83	16	2.417	1.254	4.635	1.27	0.33	2.21	0.365061	0.798672	0.0963217	0.915365	0.999995	0.499085	0	0	0	18.5695	18.3309	18.9001	59.1	73.3	41.3	142.9	91.9	191.4
FALSE	High	Unambiguous	SGDAAIVDMVPGKPMCVESFSDYPPLGRFAVR	[K].SGDAAIVDMVPGKPMCVESFSDYPPLGRFAVR.[D]	1xAcetyl [C16]; 1xOxidation [M15]	1xAcetyl [C16]; 1xOxidation [M15]	1.61691e-08	5.87748e-05	4.527	1	1	4	P10126	P10126 [396-427]	P10126 1xAcetyl [C411]	P10126 1xAcetyl [C411]	Elongation factor 1-alpha 1 OS=Mus musculus OX=10090 GN=Eef1a1 PE=1 SV=3	P10126	1	3469.66	32	7.052	1.848	1.055	2.82	0.89	0.08	0.0108926	0.772711	0.94193	0.10576	0.999995	0.999948	0	0	0	19.2032	17.2718	20.3042	22.3	25.9	168.7	157.3	47.8	178
FALSE	High	Selected	SKMEAAGFTVSGADHPICPVMLGDAR	[R].SKMEAAGFTVSGADHPICPVMLGDAR.[L]	1xAcetyl [C18]; 1xOxidation [M21]	1xAcetyl [C18]; 1xOxidation [M21]	0.0359948	0.00237414	0.698	1	2	2	O88986	O88986 [329-354]	O88986 1xAcetyl [C346]	O88986 1xAcetyl [C346]	2-amino-3-ketobutyrate coenzyme A ligase, mitochondrial OS=Mus musculus OX=10090 GN=Gcat PE=1 SV=2	O88986; E9PWY6	1	2718.27	26	0.253	0.548	0.407	-1.98	-0.87	-1.3	0.244236	0.558605	0.501565	0.791469	0.999995	0.988104	0	0	0	17.6561	17.195	17.8668	209.7	101.9	127.6	53	55.9	52
FALSE	High	Unambiguous	SQDPTHPSAPQEVTDSSKVAEPLAPCQALVSVADVQATLHGMR	[R].SQDPTHPSAPQEVTDSSKVAEPLAPCQALVSVADVQATLHGMR.[S]	1xAcetyl [C26]; 1xOxidation [M42]	1xAcetyl [C26]; 1xOxidation [M42]	0.0948375	0.00542761	0.509	1	1	1	Q7TSI3	Q7TSI3 [750-792]	Q7TSI3 1xAcetyl [C775]	Q7TSI3 1xAcetyl [C775]	Serine/threonine-protein phosphatase 6 regulatory subunit 1 OS=Mus musculus OX=10090 GN=Ppp6r1 PE=1 SV=1	Q7TSI3	1	4526.19	43
FALSE	High	Unambiguous	SSAAQAIHPGYGFLSENMEFAELCKQEGIIFIGPPSSAIR	[K].SSAAQAIHPGYGFLSENMEFAELCKQEGIIFIGPPSSAIR.[D]	1xAcetyl [C24]; 1xOxidation [M18]	1xAcetyl [C24]; 1xOxidation [M18]	0.0415764	0.00262393	0.669	1	2	1	Q99MR8	Q99MR8 [115-154]	Q99MR8 1xAcetyl [C138]	Q99MR8 1xAcetyl [C138]	Methylcrotonoyl-CoA carboxylase subunit alpha, mitochondrial OS=Mus musculus OX=10090 GN=Mccc1 PE=1 SV=2	A0A0G2JFQ5; Q99MR8	1	4324.11	40
FALSE	High	Unambiguous	STCHNQNSMSICEEFSQQADDKGCFR	[R].STCHNQNSMSICEEFSQQADDKGCFR.[Q]	1xAcetyl [C3]; 2xCarbamidomethyl [C12; C24]; 1xOxidation [M9]	1xAcetyl [C3]; 2xCarbamidomethyl [C12; C24]; 1xOxidation [M9]	0.0990011	0.00549029	0.501	1	1	1	Q61838	Q61838 [275-300]	Q61838 1xAcetyl [C277]	Q61838 1xAcetyl [C277]	Pregnancy zone protein OS=Mus musculus OX=10090 GN=Pzp PE=1 SV=3	Q61838	1	3137.25	26	2.327	2.465	2.362	1.22	1.3	1.24	0.538202	0.749097	0.454819	0.998898	0.999995	0.973565	0	0	0	17.4914	16.8662	17.1072	72.3	51.4	53.9	168.3	126.7	127.4
FALSE	High	Unambiguous	STDRVLGAHILGPGAGEMVNEAALALEYGASCEDIAR	[K].STDRVLGAHILGPGAGEMVNEAALALEYGASCEDIAR.[V]	1xAcetyl [C32]; 1xOxidation [M18]	1xAcetyl [C32]; 1xOxidation [M18]	0.00559097	0.000488694	1.082	1	1	6	O08749	O08749 [446-482]	O08749 1xAcetyl [C477]	O08749 1xAcetyl [C477]	Dihydrolipoyl dehydrogenase, mitochondrial OS=Mus musculus OX=10090 GN=Dld PE=1 SV=2	O08749	1	3814.84	37	2.971	21.305	0.024	1.57	4.41	-5.38	0.0534774	1.96395e-08	7.93361e-05	0.338128	1.22822e-06	0.00191068	0	0	0	20.8202	21.3473	18.87	54	14.7	55.2	160.5	314.2	1.3
FALSE	High	Unambiguous	TALMLACETGSSNTVDALIKK	[R].TALMLACETGSSNTVDALIKK.[G]	1xAcetyl [C7]; 1xOxidation [M4]	1xAcetyl [C7]; 1xOxidation [M4]	0.000130471	5.87748e-05	2.023	1	2	1	Q9EP71	Q9EP71 [187-207]	Q9EP71 1xAcetyl [C193]	Q9EP71 1xAcetyl [C193]	Ankycorbin OS=Mus musculus OX=10090 GN=Rai14 PE=1 SV=1	Q9EP71; A0A2I3BPY7	1	2224.12	21
FALSE	High	Unambiguous	TDLRFQSSAVMALQEACEAYLVGLFEDTNLCAIHAK	[K].TDLRFQSSAVMALQEACEAYLVGLFEDTNLCAIHAK.[R]	1xAcetyl [C17]	1xAcetyl [C17]	0.00937052	0.000683536	0.977	1	1	3	P68433	P68433 [81-116]	P68433 1xAcetyl [C97]	P68433 1xAcetyl [C97]	Histone H3.1 OS=Mus musculus OX=10090 GN=Hist1h3a PE=1 SV=2	P68433	1	3999.93	36	1.688	0.816	0.53	0.76	-0.29	-0.92	0.665981	0.812422	0.657654	0.999999	0.999995	0.999948	0	0	0	18.0948	17.3852	17.8976	94.1	78.3	133.9	158.8	63.9	70.9
FALSE	High	Unambiguous	TGQATVASGIPAGWMGLDCGTESSKK	[K].TGQATVASGIPAGWMGLDCGTESSKK.[Y]	1xAcetyl [C19]; 1xOxidation [M15]	1xAcetyl [C19]; 1xOxidation [M15]	0.0229174	0.00153086	0.791	1	1	2	P09411	P09411 [298-323]	P09411 1xAcetyl [C316]	P09411 1xAcetyl [C316]	Phosphoglycerate kinase 1 OS=Mus musculus OX=10090 GN=Pgk1 PE=1 SV=4	P09411	1	2610.22	26
FALSE	High	Unambiguous	TGVRVGEVPLADSILCDGLTDAFHNYHMGITAENVAK	[R].TGVRVGEVPLADSILCDGLTDAFHNYHMGITAENVAK.[K]	1xAcetyl [C16]; 1xOxidation [M28]	1xAcetyl [C16]; 1xOxidation [M28]	9.05274e-07	5.87748e-05	3.418	1	1	2	Q80X81	Q80X81 [133-169]	Q80X81 1xAcetyl [C148]	Q80X81 1xAcetyl [C148]	Acetyl-Coenzyme A acetyltransferase 3 OS=Mus musculus OX=10090 GN=Acat3 PE=1 SV=1	Q80X81	1	3971.93	37	9.466	2.906	6.203	3.24	1.54	2.63	0.00194947	0.496951		0.0263639	0.984563		0	0	0	19.2346	17.8606		37.2	38.1	8.6	351.7	110.8	53.7
FALSE	High	Unambiguous	TKASLYLSTNNGNMYTSSLYGCLASLLSHHSAQELAGSR	[K].TKASLYLSTNNGNMYTSSLYGCLASLLSHHSAQELAGSR.[I]	1xAcetyl [C22]; 1xOxidation [M14]	1xAcetyl [C22]; 1xOxidation [M14]	1.68349e-06	5.87748e-05	3.247	1	1	7	P54869	P54869 [368-406]	P54869 1xAcetyl [C389]	P54869 1xAcetyl [C389]	Hydroxymethylglutaryl-CoA synthase, mitochondrial OS=Mus musculus OX=10090 GN=Hmgcs2 PE=1 SV=2	P54869	1	4204.01	39	24.477	0.072	0.503	4.61	-3.79	-0.99	0.00033163	2.63815e-05	0.214192	0.00587598	0.000853906	0.754131	0	0	0	18.7441	20.8381	21.5427	2	184.9	233.8	48.4	13.4	117.6
FALSE	High	Unambiguous	TKTEDMISQLHTNLLGSMLTCK	[R].TKTEDMISQLHTNLLGSMLTCK.[A]	1xAcetyl [C21]; 1xOxidation [M18]	1xAcetyl [C21]; 1xOxidation [M18]	0.0286119	0.00198035	0.745	1	1	2	Q91VT4	Q91VT4 [95-116]	Q91VT4 1xAcetyl [C115]	Q91VT4 1xAcetyl [C115]	Carbonyl reductase family member 4 OS=Mus musculus OX=10090 GN=Cbr4 PE=1 SV=2	Q91VT4	1	2522.23	22
FALSE	High	Unambiguous	TMSAALKIPHFGYCDEIDLTQLVK	[K].TMSAALKIPHFGYCDEIDLTQLVK.[L]	1xAcetyl [C14]; 1xOxidation [M2]	1xAcetyl [C14]; 1xOxidation [M2]	0.0370778	0.00237414	0.692	1	1	2	P53395	P53395 [266-289]	P53395 1xAcetyl [C279]	P53395 1xAcetyl [C279]	Lipoamide acyltransferase component of branched-chain alpha-keto acid dehydrogenase complex, mitochondrial OS=Mus musculus OX=10090 GN=Dbt PE=1 SV=2	P53395	1	2751.37	24
FALSE	High	Unambiguous	TSVNVVRHLGIVGECNIQFALHPTSMEYCIIEVNAR	[R].TSVNVVRHLGIVGECNIQFALHPTSMEYCIIEVNAR.[L]	1xAcetyl [C]; 1xCarbamidomethyl [C]; 1xOxidation [M26]	1xAcetyl [C15; C29]; 1xCarbamidomethyl [C15; C29]; 1xOxidation [M26]	1.7421e-05	5.87748e-05	2.601	1	1	5	Q8C196	Q8C196 [683-718]	Q8C196 1xAcetyl [C697; C711]	Q8C196 1xAcetyl [C]	Carbamoyl-phosphate synthase [ammonia], mitochondrial OS=Mus musculus OX=10090 GN=Cps1 PE=1 SV=2	Q8C196	1	4128.05	36	44.776	1.298	21.562	5.48	0.38	4.43	3.94107e-12	0.811811	9.43668e-09	2.81229e-10	0.999995	5.10055e-07	0	0	0	20.2459	19.4963	22.4824	2.1	26	19.6	94.9	33.7	423.6
FALSE	High	Unambiguous	TTSCCFGGKDYSEMYVTCAR	[K].TTSCCFGGKDYSEMYVTCAR.[D]	1xAcetyl [K/C]; 2xCarbamidomethyl [C18; C]; 1xOxidation [M14]	1xAcetyl [C4; C5; K9]; 2xCarbamidomethyl [C4; C5; C18]; 1xOxidation [M14]	0.0318411	0.00216101	0.723	1	1	10	Q64374	Q64374 [245-264]	Q64374 1xAcetyl [C248; C249; K253]	Q64374 1xAcetyl [C/K]	Regucalcin OS=Mus musculus OX=10090 GN=Rgn PE=1 SV=1	Q64374	1	2393.95	20
FALSE	High	Unambiguous	TTSSANNPNLMYQDECDRR	[R].TTSSANNPNLMYQDECDRR.[L]	1xAcetyl [C16]; 1xOxidation [M11]	1xAcetyl [C16]; 1xOxidation [M11]	0.023589	0.00168381	0.785	1	2	2	Q501J6	Q501J6 [490-508]	Q501J6 1xAcetyl [C505]	Q501J6 1xAcetyl [C505]	Probable ATP-dependent RNA helicase DDX17 OS=Mus musculus OX=10090 GN=Ddx17 PE=1 SV=1	Q501J6; Q3U741	1	2272.96	19
FALSE	High	Unambiguous	TVPAAVPGICFLSGGMSEEDATLNLNAINRCPLPRPWK	[R].TVPAAVPGICFLSGGMSEEDATLNLNAINRCPLPRPWK.[L]	1xAcetyl [C10]; 1xCarbamidomethyl [C31]; 1xOxidation [M16]	1xAcetyl [C10]; 1xCarbamidomethyl [C31]; 1xOxidation [M16]	0.000500078	0.000105969	1.618	1	1	7	Q91Y97	Q91Y97 [260-297]	Q91Y97 1xAcetyl [C269]	Q91Y97 1xAcetyl [C269]	Fructose-bisphosphate aldolase B OS=Mus musculus OX=10090 GN=Aldob PE=1 SV=3	Q91Y97	1	4153.07	38	3.272	1.467	9.236	1.71	0.55	3.21	0.0174952	0.500885	7.03601e-05	0.151005	0.984563	0.00171899	0	0	0	22.5938	21.3733	20.4762	85.7	63.1	7.6	280.4	92.5	70.6
FALSE	High	Unambiguous	TYIITCQYDVLRDDGLMYVK	[K].TYIITCQYDVLRDDGLMYVK.[R]	1xAcetyl [C6]; 1xOxidation [M17]	1xAcetyl [C6]; 1xOxidation [M17]	0.0207154	0.00145718	0.812	1	1	5	Q99PG0	Q99PG0 [334-353]	Q99PG0 1xAcetyl [C339]	Q99PG0 1xAcetyl [C339]	Arylacetamide deacetylase OS=Mus musculus OX=10090 GN=Aadac PE=1 SV=3	Q99PG0	1	2467.19	20	0.148	0.458	3.448	-2.75	-1.13	1.79	0.0740917	0.15956	0.378795	0.416635	0.648943	0.928596	0	0	0	18.2464	20.7989	17.995	98.8	282.5	16.8	14.6	129.3	57.9
FALSE	High	Unambiguous	VAALTGLPFVTAPNKFEALAAHDALVELSGAMNTAACSLMK	[K].VAALTGLPFVTAPNKFEALAAHDALVELSGAMNTAACSLMK.[I]	1xAcetyl [C37]; 1xOxidation [M32]	1xAcetyl [C37]; 1xOxidation [M32]	0.000480309	0.000105969	1.629	1	2	5	P97807	P97807 [294-334]	P97807 1xAcetyl [C330]	P97807 1xAcetyl [C330]	Fumarate hydratase, mitochondrial OS=Mus musculus OX=10090 GN=Fh PE=1 SV=3	P97807; P97807-2	1	4202.13	41	9.553	1.9	1.827	3.26	0.93	0.87	0.0110281	0.704815	0.349377	0.106799	0.999995	0.910765	0	0	0	18.3864	17.6566	19.8278	13.9	29.8	129.8	132.9	56.5	237.1
FALSE	High	Unambiguous	VAFITGGGTGLGKAMTTFLSTLGAQCVIASR	[K].VAFITGGGTGLGKAMTTFLSTLGAQCVIASR.[N]	1xAcetyl [K/C]; 1xOxidation [M15]	1xAcetyl [K13; C26]; 1xOxidation [M15]	0.000858318	0.000144991	1.479	1	1	4	Q9CQ62	Q9CQ62 [61-91]	Q9CQ62 1xAcetyl [K73; C86]	Q9CQ62 1xAcetyl [K/C]	2,4-dienoyl-CoA reductase, mitochondrial OS=Mus musculus OX=10090 GN=Decr1 PE=1 SV=1	Q9CQ62	1	3086.6	31	0.374	2.776	0.281	-1.42	1.47	-1.83	0.154875	0.290809	0.228754	0.636777	0.848145	0.776133	0	0	0	19.015	18.7618	18.6043	186.1	48.9	124.4	69.6	135.9	35
FALSE	High	Unambiguous	VANYQRDGPMCMHDNQGGAPNYYPNSFSAPEQQR	[R].VANYQRDGPMCMHDNQGGAPNYYPNSFSAPEQQR.[S]	1xAcetyl [C11]; 1xOxidation [M10]	1xAcetyl [C11]; 1xOxidation [M10]	0.000427873	0.000105969	1.661	1	1	7	P24270	P24270 [383-416]	P24270 1xAcetyl [C393]	P24270 1xAcetyl [C393]	Catalase OS=Mus musculus OX=10090 GN=Cat PE=1 SV=4	P24270	1	3900.65	34	8.031	10.27	6.022	3.01	3.36	2.59	0.00851677	0.033369	0.0402288	0.087543	0.255027	0.29098	0	0	0	18.9214	18.8807	19.224	19.3	16.5	34.1	154.9	169.9	205.3
FALSE	High	Rejected	VCIAFVNMIIQNIQLYQKR	[K].VCIAFVNMIIQNIQLYQKR.[A]	2xAcetyl [C2; K18]	2xAcetyl [C2; K18]	0.0664206	0.00389527	0.577	0	1	8						G3X931	1	2378.27	19	1.204	0.737	3.795	0.27	-0.44	1.92	0.805131	0.47238	0.0167372	0.999999	0.978776	0.157174	0	0	0	22.535	22.2615	22.8241	97.2	90.9	47.5	117	67	180.4
FALSE	High	Unambiguous	VEEQHTNKLGTLHGGLTATLVDSISTMALMCTER	[K].VEEQHTNKLGTLHGGLTATLVDSISTMALMCTER.[G]	1xAcetyl [C31]; 1xOxidation [M]	1xAcetyl [C31]; 1xOxidation [M27; M30]	0.00127141	0.000144991	1.388	1	1	5	Q9CQR4	Q9CQR4 [44-77]	Q9CQR4 1xAcetyl [C74]	Q9CQR4 1xAcetyl [C74]	Acyl-coenzyme A thioesterase 13 OS=Mus musculus OX=10090 GN=Acot13 PE=1 SV=1	Q9CQR4	1	3714.81	34	1.104	0.323	1.382	0.14	-1.63	0.47	0.862422	0.141046	0.551057	0.999999	0.608077	0.999948	0	0	0	21.8995	19.3872	20.9716	176.9	42.1	72.2	195.3	13.6	99.8
FALSE	High	Unambiguous	VFIGKDCIGGCSDLISMQQTGELMTR	[R].VFIGKDCIGGCSDLISMQQTGELMTR.[L]	1xAcetyl [C11]; 1xCarbamidomethyl [C7]; 1xOxidation [M17]	1xAcetyl [C11]; 1xCarbamidomethyl [C7]; 1xOxidation [M17]	0.00128292	0.000144991	1.386	1	1	1	Q9QUH0	Q9QUH0 [73-98]	Q9QUH0 1xAcetyl [C83]	Q9QUH0 1xAcetyl [C83]	Glutaredoxin-1 OS=Mus musculus OX=10090 GN=Glrx PE=1 SV=3	Q9QUH0	1	2917.36	26
FALSE	High	Unambiguous	VGEVPLADSILCDGLTDAFHNYHMGITAENVAKK	[R].VGEVPLADSILCDGLTDAFHNYHMGITAENVAKK.[W]	1xAcetyl [C12]; 1xOxidation [M24]	1xAcetyl [C12]; 1xOxidation [M24]	1.81886e-05	5.87748e-05	2.589	1	1	9	Q80X81	Q80X81 [137-170]	Q80X81 1xAcetyl [C148]	Q80X81 1xAcetyl [C148]	Acetyl-Coenzyme A acetyltransferase 3 OS=Mus musculus OX=10090 GN=Acat3 PE=1 SV=1	Q80X81	1	3686.78	34	4.654	2.988	2.14	2.22	1.58	1.1	9.48927e-05	0.13737	0.195209	0.00198556	0.598875	0.721301	0	0	0	24.2249	19.6951	20.3976	95.4	6.1	11.6	443.8	18.2	24.9
FALSE	High	Unambiguous	VGRHCECSTDEVNSEDMDAYCR	[R].VGRHCECSTDEVNSEDMDAYCR.[K]	1xAcetyl [C21]; 2xCarbamidomethyl [C5; C7]; 1xOxidation [M17]	1xAcetyl [C21]; 2xCarbamidomethyl [C5; C7]; 1xOxidation [M17]	0.000437163	0.000105969	1.655	1	2	2	P09055	P09055 [496-517]	P09055 1xAcetyl [C516]	P09055 1xAcetyl [C516]	Integrin beta-1 OS=Mus musculus OX=10090 GN=Itgb1 PE=1 SV=1	P09055-2; P09055	1	2691.02	22
FALSE	High	Unambiguous	VKKPVIAAVNGYALGGGCELAMMCDIIYAGEK	[R].VKKPVIAAVNGYALGGGCELAMMCDIIYAGEK.[A]	1xAcetyl [C/K]; 1xCarbamidomethyl [C]; 1xOxidation [M]	1xAcetyl [K2; K3; C18; C24]; 1xCarbamidomethyl [C18; C24]; 1xOxidation [M22; M23]	1.44291e-07	5.87748e-05	3.924	1	1	12	Q8BH95	Q8BH95 [126-157]	Q8BH95 1xAcetyl [K127; K128; C143; C149]	Q8BH95 1xAcetyl [C/K]	Enoyl-CoA hydratase, mitochondrial OS=Mus musculus OX=10090 GN=Echs1 PE=1 SV=1	Q8BH95	1	3399.68	32	4.008	0.236	2.205	2	-2.09	1.14	0.00174284	0.00743127	0.0920496	0.0241112	0.0885101	0.485341	0	0	0	22.4017	22.7332	23.4061	29.4	138.6	87.9	117.8	32.6	193.7
FALSE	High	Unambiguous	VLAAVYKALNDHHVYLEGTLLKPNMVTAGHACTK	[K].VLAAVYKALNDHHVYLEGTLLKPNMVTAGHACTK.[K]	1xAcetyl [C32]; 1xOxidation [M25]	1xAcetyl [C32]; 1xOxidation [M25]	0.0139065	0.0010433	0.895	1	1	2	Q91Y97	Q91Y97 [209-242]	Q91Y97 1xAcetyl [C240]	Q91Y97 1xAcetyl [C240]	Fructose-bisphosphate aldolase B OS=Mus musculus OX=10090 GN=Aldob PE=1 SV=3	Q91Y97	1	3735.93	34
FALSE	High	Selected	VMQNFSFQPCQETQIPLKLSR	[K].VMQNFSFQPCQETQIPLKLSR.[Q]	1xAcetyl [C10]; 1xOxidation [M2]	1xAcetyl [C10]; 1xOxidation [M2]	0.00291095	0.000275325	1.213	1	1	3	Q9JMA7	Q9JMA7 [460-480]	Q9JMA7 1xAcetyl [C469]	Q9JMA7 1xAcetyl [C469]	Cytochrome P450 3A41 OS=Mus musculus OX=10090 GN=Cyp3a41a PE=1 SV=2	Q9JMA7	1	2552.26	21
FALSE	High	Unambiguous	VQEVQQVSTNKRPLWFICSGMGTQWR	[R].VQEVQQVSTNKRPLWFICSGMGTQWR.[G]	1xAcetyl [C/K]; 1xOxidation [M21]	1xAcetyl [K11; C18]; 1xOxidation [M21]	0.000196884	0.000105969	1.894	1	2	7	P19096	P19096 [479-504]	P19096 1xAcetyl [K489; C496]	P19096 1xAcetyl [C/K]	Fatty acid synthase OS=Mus musculus OX=10090 GN=Fasn PE=1 SV=2	P19096; A0A0U1RNJ1	1	3136.55	26	0.295	0.434	0.032	-1.76	-1.2	-4.96	0.0328233	0.202806	2.85779e-06	0.241944	0.729177	9.76915e-05	0	0	0	19.635	21.002	19.4914	122.7	221.7	119.4	36.2	96.2	3.8
TRUE	High	Unambiguous	VSAIIFSLAAEWVISTGHDKCVSWMCTR	[R].VSAIIFSLAAEWVISTGHDKCVSWMCTR.[S]	3xAcetyl [K20; C21; C26]; 1xOxidation [M25]	3xAcetyl [K20; C21; C26]; 1xOxidation [M25]	0.0979407	0.00545547	0.503	1	3	1	Q9DAD3	Q9DAD3 [117-144]	Q9DAD3 3xAcetyl [K136; C137; C142]	Q9DAD3 3xAcetyl [K136; C137; C142]	WD repeat and FYVE domain-containing protein 1 OS=Mus musculus OX=10090 GN=Wdfy1 PE=1 SV=1	Q9DAD3; D3Z057; E9Q4P1	1	3252.55	28	0.029	0.025	0.026	-5.13	-5.33	-5.27	1.73533e-10	1.54543e-13	3.93707e-11	1.02363e-08	1.81452e-11	2.96382e-09	0	0	0	21.2141	21.6767	21.4176	209.1	192.8	182.6	6	4.8	4.7
FALSE	High	Unambiguous	VSVTIRPGMTLLMNKSTEPCAHLLVSSIGVVGTAEQNR	[R].VSVTIRPGMTLLMNKSTEPCAHLLVSSIGVVGTAEQNR.[T]	1xAcetyl [C/K]; 1xOxidation [M13]	1xAcetyl [K15; C20]; 1xOxidation [M9; M13]	1.06971e-06	5.87748e-05	3.372	1	2	8	O35215	O35215 [38-75]	O35215 1xAcetyl [K52; C57]	O35215 1xAcetyl [C/K]	D-dopachrome decarboxylase OS=Mus musculus OX=10090 GN=Ddt PE=1 SV=3	G3UYJ7; O35215	1	4067.11	38	1.238	24.182	3.202	0.31	4.6	1.68	0.722126	1.28562e-07	0.0268758	0.999999	6.70877e-06	0.218525	0	0	0	23.0443	20.2648	22.2703	161.1	2.2	43.9	199.4	52.9	140.5
FALSE	High	Unambiguous	VTLVSAAPEKLICEMK	[K].VTLVSAAPEKLICEMK.[V]	1xAcetyl [C/K]; 1xOxidation [M15]	1xAcetyl [K10; C13]; 1xOxidation [M15]	0.00111774	0.000144991	1.417	1	1	2	Q9CQR4	Q9CQR4 [28-43]	Q9CQR4 1xAcetyl [K37; C40]	Q9CQR4 1xAcetyl [C/K]	Acyl-coenzyme A thioesterase 13 OS=Mus musculus OX=10090 GN=Acot13 PE=1 SV=1	Q9CQR4	1	1789.94	16
FALSE	High	Unambiguous	VVGYFVSGCDPTIMGIGPVPAINGALKK	[R].VVGYFVSGCDPTIMGIGPVPAINGALKK.[A]	1xAcetyl [C9]; 1xOxidation [M14]	1xAcetyl [C9; K27]; 1xOxidation [M14]	3.0998e-05	5.87748e-05	2.44	1	1	9	Q8BWT1	Q8BWT1 [279-306]	Q8BWT1 1xAcetyl [C287]	Q8BWT1 1xAcetyl [C287]	3-ketoacyl-CoA thiolase, mitochondrial OS=Mus musculus OX=10090 GN=Acaa2 PE=1 SV=3	Q8BWT1	1	2861.49	28	0.712	0.897	2.642	-0.49	-0.16	1.4	0.490792	0.813665	0.260866	0.985099	0.999995	0.819401	0	0	0	19.2934	18.8418	19.0029	151.5	85.9	48.7	107.9	77.1	128.7
FALSE	High	Unambiguous	VVGYFVSGCDPTIMGIGPVPAINGALKK	[R].VVGYFVSGCDPTIMGIGPVPAINGALKK.[A]	2xAcetyl [K27; C/K]; 1xOxidation [M14]	2xAcetyl [C9; K27; K28]; 1xOxidation [M14]	0.0621222	0.00368316	0.59	1	1	3	Q8BWT1	Q8BWT1 [279-306]	Q8BWT1 2xAcetyl [C287; K305; K306]	Q8BWT1 2xAcetyl [K305; K/C]	3-ketoacyl-CoA thiolase, mitochondrial OS=Mus musculus OX=10090 GN=Acaa2 PE=1 SV=3	Q8BWT1	1	2903.5	28	2.043	1.75	2.948	1.03	0.81	1.56	0.221491	0.385301	0.0778562	0.758043	0.93182	0.438432	0	0	0	20.8615	20.7522	20.5874	74.3	73.9	43.2	151.9	129.4	127.2
FALSE	High	Unambiguous	VVRNEFTLGEECELETMTGEK	[K].VVRNEFTLGEECELETMTGEK.[V]	1xAcetyl [C12]; 1xOxidation [M17]	1xAcetyl [C12]; 1xOxidation [M17]	0.000561213	0.000144991	1.587	1	1	13	P12710	P12710 [58-78]	P12710 1xAcetyl [C69]	P12710 1xAcetyl [C69]	Fatty acid-binding protein, liver OS=Mus musculus OX=10090 GN=Fabp1 PE=1 SV=2	P12710	1	2472.13	21	1.801	0.78	2.946	0.85	-0.36	1.56	0.316292	0.626763	0.106512	0.876788	0.999995	0.528188	0	0	0	19.9668	20.5689	19.9519	65	143.3	41.2	117.2	111.8	121.5
FALSE	High	Unambiguous	VVVCDNGTGFVKCGYAGSNFPEHIFPALVGRPIIR	[K].VVVCDNGTGFVKCGYAGSNFPEHIFPALVGRPIIR.[S]	3xAcetyl [C4; K12; C13]	3xAcetyl [C4; K12; C13]	0.0367129	0.00237414	0.694	1	1	1	P61161	P61161 [8-42]	P61161 3xAcetyl [C11; K19; C20]	P61161 3xAcetyl [C11; K19; C20]	Actin-related protein 2 OS=Mus musculus OX=10090 GN=Actr2 PE=1 SV=1	P61161	1	3858.95	35	10.228	0.01	0.052	3.35	-6.64	-4.27	0.000619432	1e-17	1.41168e-06	0.0100989	1.36869e-15	5.14156e-05	0	0	0	19.2559		20.6307	8.3	257.3	236.2	84.8	1.3	12.2
FALSE	High	Unambiguous	WGTLTDCVVMRDPQTK	[K].WGTLTDCVVMRDPQTK.[R]	1xAcetyl [C7]; 1xOxidation [M10]	1xAcetyl [C7]; 1xOxidation [M10]	0.154456	0.00799617	0.421	2	3	2	Q8BG05-2; Q8BG05	Q8BG05-2 [36-51]; Q8BG05 [58-73]	Q8BG05-2 1xAcetyl [C42]; Q8BG05 1xAcetyl [C64]	Q8BG05-2 1xAcetyl [C42]; Q8BG05 1xAcetyl [C64]	Isoform 2 of Heterogeneous nuclear ribonucleoprotein A3 OS=Mus musculus OX=10090 GN=Hnrnpa3 Heterogeneous nuclear ribonucleoprotein A3 OS=Mus musculus OX=10090 GN=Hnrnpa3 PE=1 SV=1	Q8BG05-2; Q8BG05; A2AL12	1	1907.9	16
FALSE	High	Unambiguous	YASICQQNGLVPIVEPEVLPDGDHDLEHCQYVSEKVLAAVYK	[R].YASICQQNGLVPIVEPEVLPDGDHDLEHCQYVSEKVLAAVYK.[A]	1xAcetyl [C29]; 1xCarbamidomethyl [C5]	1xAcetyl [C29]; 1xCarbamidomethyl [C5]	0.0239322	0.00168381	0.782	1	1	1	Q91Y97	Q91Y97 [174-215]	Q91Y97 1xAcetyl [C202]	Q91Y97 1xAcetyl [C202]	Fructose-bisphosphate aldolase B OS=Mus musculus OX=10090 GN=Aldob PE=1 SV=3	Q91Y97	1	4768.33	42
TRUE	High	Unambiguous	YEATLEKCCAEANPPACYGTVLAEFQPLVEEPK	[K].YEATLEKCCAEANPPACYGTVLAEFQPLVEEPK.[N]	3xAcetyl [K7; C9; C17]; 1xCarbamidomethyl [C8]	3xAcetyl [K7; C9; C17]; 1xCarbamidomethyl [C8]	0.000360235	0.000105969	1.71	1	1	1	P07724	P07724 [377-409]	P07724 3xAcetyl [K383; C385; C393]	P07724 3xAcetyl [K383; C385; C393]	Serum albumin OS=Mus musculus OX=10090 GN=Alb PE=1 SV=3	P07724	1	3796.74	33
FALSE	High	Unambiguous	YGRRPYGVGLLIAGYDDMGPHIFQTCPSANYFDCR	[R].YGRRPYGVGLLIAGYDDMGPHIFQTCPSANYFDCR.[A]	1xAcetyl [C26]; 1xCarbamidomethyl [C34]; 1xOxidation [M18]	1xAcetyl [C26]; 1xCarbamidomethyl [C34]; 1xOxidation [M18]	0.0114215	0.000849015	0.936	1	2	3	Q9R1P4	Q9R1P4 [123-157]	Q9R1P4 1xAcetyl [C148]	Q9R1P4 1xAcetyl [C148]	Proteasome subunit alpha type-1 OS=Mus musculus OX=10090 GN=Psma1 PE=1 SV=1	A0A1B0GS70; Q9R1P4	1	4067.86	35	25.15	10.103	1.997	4.65	3.34	1	1.01655e-09	5.8547e-05		5.43634e-08	0.00171014		0	0	0	20.747	20.7669		10.5	27.5	6.5	264.7	277.8	13
FALSE	High	Unambiguous	YMCENQATISSKLQTCCDKPLLK	[K].YMCENQATISSKLQTCCDKPLLK.[K]	1xAcetyl [C3]; 2xCarbamidomethyl [C16; C17]; 1xOxidation [M2]	1xAcetyl [C3]; 2xCarbamidomethyl [C16; C17]; 1xOxidation [M2]	8.31519e-05	5.87748e-05	2.158	1	1	2	P07724	P07724 [287-309]	P07724 1xAcetyl [C289]	P07724 1xAcetyl [C289]	Serum albumin OS=Mus musculus OX=10090 GN=Alb PE=1 SV=3	P07724	1	2789.3	23
FALSE	High	Unambiguous	YNSHMVPEDGTLTCSEPGIYVLRFDNTYSFIHAK	[R].YNSHMVPEDGTLTCSEPGIYVLRFDNTYSFIHAK.[K]	1xAcetyl [C14]; 1xOxidation [M5]	1xAcetyl [C14]; 1xOxidation [M5]	0.000222219	0.000105969	1.856	1	1	9	Q99J08	Q99J08 [342-375]	Q99J08 1xAcetyl [C355]	Q99J08 1xAcetyl [C355]	SEC14-like protein 2 OS=Mus musculus OX=10090 GN=Sec14l2 PE=1 SV=1	Q99J08	1	3962.84	34	1.534	0.021	0.083	0.62	-5.54	-3.59	0.389372	2.98517e-11	0.00192779	0.934788	2.71866e-09	0.0285777	0	0	0	21.0757	20.7444	19.068	122.3	206.4	73.2	187.6	4.4	6.1
FALSE	High	Unambiguous	AAIANLCIGDLITAIDGEDTSSMTHLEAQNK	[K].AAIANLCIGDLITAIDGEDTSSMTHLEAQNK.[I]	1xAcetyl [C7]; 1xOxidation [M23]	1xAcetyl [C7]; 1xOxidation [M23]	0.000295972	0.000105969	1.768	1	2	1	O70400	O70400 [39-69]	O70400 1xAcetyl [C45]	O70400 1xAcetyl [C45]	PDZ and LIM domain protein 1 OS=Mus musculus OX=10090 GN=Pdlim1 PE=1 SV=4	S4R1V0; O70400	0	3273.56	31
FALSE	High	Unambiguous	ACGNMFGLMHGTCPETSGGLLICLPR	[K].ACGNMFGLMHGTCPETSGGLLICLPR.[E]	1xAcetyl [C2]; 2xCarbamidomethyl [C13; C23]; 1xOxidation [M5]	1xAcetyl [C2]; 2xCarbamidomethyl [C13; C23]; 1xOxidation [M5]	0.000803798	0.000144991	1.495	1	1	2	Q8BH69	Q8BH69 [305-330]	Q8BH69 1xAcetyl [C306]	Q8BH69 1xAcetyl [C306]	Selenide, water dikinase 1 OS=Mus musculus OX=10090 GN=Sephs1 PE=1 SV=1	Q8BH69	0	2850.29	26
FALSE	High	Unambiguous	ACVEPAVAAHVGDSYLCDYQGSQAVGMHSFLVAGSEPLDSAVR	[R].ACVEPAVAAHVGDSYLCDYQGSQAVGMHSFLVAGSEPLDSAVR.[D]	1xAcetyl [C17]; 1xCarbamidomethyl [C2]; 1xOxidation [M27]	1xAcetyl [C17]; 1xCarbamidomethyl [C2]; 1xOxidation [M27]	0.0301805	0.00205188	0.734	1	1	1	Q9CYW4	Q9CYW4 [180-222]	Q9CYW4 1xAcetyl [C196]	Q9CYW4 1xAcetyl [C196]	Haloacid dehalogenase-like hydrolase domain-containing protein 3 OS=Mus musculus OX=10090 GN=Hdhd3 PE=1 SV=1	Q9CYW4	0	4522.07	43
FALSE	High	Unambiguous	AEEVVPPAMYQFSQYVCQQTGLEMPQLPTPPK	[K].AEEVVPPAMYQFSQYVCQQTGLEMPQLPTPPK.[I]	1xAcetyl [C17]; 1xOxidation [M24]	1xAcetyl [C17]; 1xOxidation [M24]	0.192575	0.00981066	0.382	1	1	2	Q8R404	Q8R404 [44-75]	Q8R404 1xAcetyl [C60]	Q8R404 1xAcetyl [C60]	MICOS complex subunit MIC13 OS=Mus musculus OX=10090 GN=Micos13 PE=1 SV=1	Q8R404	0	3664.74	32
FALSE	High	Unambiguous	AERPDGLILGMGGQTALNCGVELFK	[K].AERPDGLILGMGGQTALNCGVELFK.[R]	1xAcetyl [C19]; 1xOxidation [M11]	1xAcetyl [C19]; 1xOxidation [M11]	0.000295972	0.000105969	1.768	1	1	3	Q8C196	Q8C196 [498-522]	Q8C196 1xAcetyl [C516]	Q8C196 1xAcetyl [C516]	Carbamoyl-phosphate synthase [ammonia], mitochondrial OS=Mus musculus OX=10090 GN=Cps1 PE=1 SV=2	Q8C196	0	2647.32	25
FALSE	High	Unambiguous	AFITHSGSHGIYEGICNGVPMVMMPLFGDQMDNAK	[R].AFITHSGSHGIYEGICNGVPMVMMPLFGDQMDNAK.[R]	1xAcetyl [C16]; 1xOxidation [M21]	1xAcetyl [C16]; 1xOxidation [M21]	4.87423e-08	5.87748e-05	4.223	2	13	4	Q63886; B2RT14	Q63886 [370-404]; B2RT14 [364-398]	Q63886 1xAcetyl [C385]; B2RT14 1xAcetyl [C379]	Q63886 1xAcetyl [C385]; B2RT14 1xAcetyl [C379]	UDP-glucuronosyltransferase 1-1 OS=Mus musculus OX=10090 GN=Ugt1a1 PE=1 SV=2 UDP-glucuronosyltransferase OS=Mus musculus OX=10090 GN=Ugt1a5 PE=1 SV=1	P70691; E9PXN7; D3Z748; Q63886; G3UZC9; D3YZE6; D3Z7G0; D3YZ96; Q6ZQM8; Q64435; K9J7B2; Q62452; B2RT14	0	3825.72	35	0.443	1.329	100	-1.17	0.41	6.64	0.052196		1e-17	0.332489		1.17781e-15	0	0	0	23.3549			275.6	1.9	1.9	122.1	2.6	195.8
FALSE	High	Unambiguous	AFITHSGSHGIYEGICNGVPMVMMPLFGDQMDNAK	[R].AFITHSGSHGIYEGICNGVPMVMMPLFGDQMDNAK.[R]	1xAcetyl [C16]; 2xOxidation [M]	1xAcetyl [C16]; 2xOxidation [M21; M23; M24; M31]	6.59989e-06	5.87748e-05	2.87	2	13	6	Q63886; B2RT14	Q63886 [370-404]; B2RT14 [364-398]	Q63886 1xAcetyl [C385]; B2RT14 1xAcetyl [C379]	Q63886 1xAcetyl [C385]; B2RT14 1xAcetyl [C379]	UDP-glucuronosyltransferase 1-1 OS=Mus musculus OX=10090 GN=Ugt1a1 PE=1 SV=2 UDP-glucuronosyltransferase OS=Mus musculus OX=10090 GN=Ugt1a5 PE=1 SV=1	P70691; E9PXN7; D3Z748; Q63886; G3UZC9; D3YZE6; D3Z7G0; D3YZ96; Q6ZQM8; Q64435; K9J7B2; Q62452; B2RT14	0	3841.72	35	0.567	0.377	0.966	-0.82	-1.41	-0.05	0.313634	0.46982	0.945044	0.873968	0.978519	0.999948	0	0	0	20.5734	17.8332	19.6573	244.7	33.8	86.5	138.7	12.7	83.5
FALSE	High	Unambiguous	AFITHSGSHGIYEGICNGVPMVMMPLFGDQMDNAK	[R].AFITHSGSHGIYEGICNGVPMVMMPLFGDQMDNAK.[R]	2xAcetyl [C16; K35]; 2xOxidation [M]	2xAcetyl [C16; K35]; 2xOxidation [M21; M23; M24; M31]	0.105652	0.00579713	0.489	2	13	3	Q63886; B2RT14	Q63886 [370-404]; B2RT14 [364-398]	Q63886 2xAcetyl [C385; K404]; B2RT14 2xAcetyl [C379; K398]	Q63886 2xAcetyl [C385; K404]; B2RT14 2xAcetyl [C379; K398]	UDP-glucuronosyltransferase 1-1 OS=Mus musculus OX=10090 GN=Ugt1a1 PE=1 SV=2 UDP-glucuronosyltransferase OS=Mus musculus OX=10090 GN=Ugt1a5 PE=1 SV=1	P70691; E9PXN7; D3Z748; Q63886; G3UZC9; D3YZE6; D3Z7G0; D3YZ96; Q6ZQM8; Q64435; K9J7B2; Q62452; B2RT14	0	3883.73	35	9.588	8.28	9.302	3.26	3.05	3.22			0.00233578			0.0334796	0	0	0			19.7374	3.5	6	49.2	34	50	457.3
FALSE	High	Selected	AGGMHHVCIEVDNISAAVMDLK	[K].AGGMHHVCIEVDNISAAVMDLK.[K]	1xAcetyl [C8]; 1xOxidation [M4]	1xAcetyl [C8]; 1xOxidation [M4]	0.0213218	0.00145718	0.806	1	1	2	Q9D1I5	Q9D1I5 [119-140]	Q9D1I5 1xAcetyl [C126]	Q9D1I5 1xAcetyl [C126]	Methylmalonyl-CoA epimerase, mitochondrial OS=Mus musculus OX=10090 GN=Mcee PE=1 SV=1	Q9D1I5	0	2368.11	22	0.73	0.022	1.239	-0.45	-5.5	0.31	0.500528	1.57686e-06	0.78222	0.985896	6.8052e-05	0.999948	0	0	0	19.8265	19.4165	19.5594	150	153.6	81.9	109.5	3.4	101.5
FALSE	High	Unambiguous	AHCLSEVEHDTMPADLPAIAADFVEDQEVCK	[K].AHCLSEVEHDTMPADLPAIAADFVEDQEVCK.[N]	1xAcetyl [C3]; 1xCarbamidomethyl [C30]; 1xOxidation [M12]	1xAcetyl [C3]; 1xCarbamidomethyl [C30]; 1xOxidation [M12]	6.45977e-07	5.87748e-05	3.511	1	1	5	P07724	P07724 [311-341]	P07724 1xAcetyl [C313]	P07724 1xAcetyl [C313]	Serum albumin OS=Mus musculus OX=10090 GN=Alb PE=1 SV=3	P07724	0	3498.55	31	23.857	1.699	2.921	4.58	0.76	1.55	4.9501e-05		0.48588	0.00113269		0.983826	0	0	0	19.0787		17.7524	15	14.3	48.2	357.5	24.3	140.8
FALSE	High	Unambiguous	AIMMASQSLMCGHQDVMVAGGMESMSNVPYVMSR	[K].AIMMASQSLMCGHQDVMVAGGMESMSNVPYVMSR.[G]	1xAcetyl [C11]; 1xOxidation [M]	1xAcetyl [C11]; 1xOxidation [M4; M10; M17; M22]	3.1184e-06	5.87748e-05	3.077	1	1	10	Q8QZT1	Q8QZT1 [129-162]	Q8QZT1 1xAcetyl [C139]	Q8QZT1 1xAcetyl [C139]	Acetyl-CoA acetyltransferase, mitochondrial OS=Mus musculus OX=10090 GN=Acat1 PE=1 SV=1	Q8QZT1	0	3706.6	34	5.054	0.496	1.77	2.34	-1.01	0.82	0.00117496	0.197402	0.343236	0.0174586	0.721983	0.905879	0	0	0	20.9861	19.9707	20.7914	42.7	82.1	78.9	215.9	40.7	139.7
FALSE	High	Unambiguous	ALNDHHVYLEGTLLKPNMVTAGHACTK	[K].ALNDHHVYLEGTLLKPNMVTAGHACTK.[K]	1xAcetyl [K/C]; 1xOxidation [M18]	1xAcetyl [K15; C25]; 1xOxidation [M18]	2.04982e-09	5.87748e-05	5.096	1	1	8	Q91Y97	Q91Y97 [216-242]	Q91Y97 1xAcetyl [K230; C240]	Q91Y97 1xAcetyl [K/C]	Fructose-bisphosphate aldolase B OS=Mus musculus OX=10090 GN=Aldob PE=1 SV=3	Q91Y97	0	2991.48	27	39.994	0.684	3.062	5.32	-0.55	1.61	1.52323e-13	0.482979		1.23313e-11	0.982224		0	0	0	20.1226	15.5912		12.9	21.1	9.1	514.6	14.4	27.9
FALSE	High	Unambiguous	ALNDHHVYLEGTLLKPNMVTAGHACTK	[K].ALNDHHVYLEGTLLKPNMVTAGHACTK.[K]	2xAcetyl [K15; C25]; 1xOxidation [M18]	2xAcetyl [K15; C25]; 1xOxidation [M18]	0.006685	0.000569854	1.046	1	1	1	Q91Y97	Q91Y97 [216-242]	Q91Y97 2xAcetyl [K230; C240]	Q91Y97 2xAcetyl [K230; C240]	Fructose-bisphosphate aldolase B OS=Mus musculus OX=10090 GN=Aldob PE=1 SV=3	Q91Y97	0	3033.49	27	6.956	9.808	2.11	2.8	3.29	1.08	0.124292	0.0306564	0.471293	0.566056	0.240533	0.978838	0	0	0	17.6672	18.4537	16.3718	21.9	31.1	29	152.2	304.6	61.2
FALSE	High	Unambiguous	AIQSLTDTCSDDLSVVTDCMEHALTACHPR	[K].AIQSLTDTCSDDLSVVTDCMEHALTACHPR.[T]	1xAcetyl [C]; 2xCarbamidomethyl [C19; C]; 1xOxidation [M20]	1xAcetyl [C9; C27]; 2xCarbamidomethyl [C9; C19; C27]; 1xOxidation [M20]	8.84575e-06	5.87748e-05	2.789	1	1	6	O88451	O88451 [248-277]	O88451 1xAcetyl [C256; C274]	O88451 1xAcetyl [C]	Retinol dehydrogenase 7 OS=Mus musculus OX=10090 GN=Rdh7 PE=1 SV=1	O88451	0	3404.49	30
FALSE	High	Unambiguous	ALSDHHVYLEGTLLKPNMVTPGHACTQK	[K].ALSDHHVYLEGTLLKPNMVTPGHACTQK.[F]	1xAcetyl [C25]; 1xOxidation [M18]	1xAcetyl [C25]; 1xOxidation [M18]	0.0219462	0.00149541	0.8	2	4	2	Q9CPQ9; P05064	Q9CPQ9 [216-243]; P05064 [216-243]	Q9CPQ9 1xAcetyl [C240]; P05064 1xAcetyl [C240]	Q9CPQ9 1xAcetyl [C240]; P05064 1xAcetyl [C240]	Fructose-bisphosphate aldolase OS=Mus musculus OX=10090 GN=Aldoart1 PE=1 SV=1 Fructose-bisphosphate aldolase A OS=Mus musculus OX=10090 GN=Aldoa PE=1 SV=2	Q9CPQ9; A6ZI46; A6ZI44; P05064	0	3118.54	28	7.24	0.63	0.597	2.86	-0.67	-0.74	0.0126213		0.702494	0.117723		0.999948	0	0	0	18.9274		17.9539	41.2	53.4	108.6	298.4	33.6	64.8
FALSE	High	Unambiguous	ALSGGLYPVSAVLCDDEIMLTIKPGEHGSTYGGNPLGCR	[K].ALSGGLYPVSAVLCDDEIMLTIKPGEHGSTYGGNPLGCR.[I]	1xAcetyl [C14]; 1xCarbamidomethyl [C38]; 1xOxidation [M19]	1xAcetyl [C14]; 1xCarbamidomethyl [C38]; 1xOxidation [M19]	9.26667e-08	5.87748e-05	4.046	1	1	7	P29758	P29758 [293-331]	P29758 1xAcetyl [C306]	P29758 1xAcetyl [C306]	Ornithine aminotransferase, mitochondrial OS=Mus musculus OX=10090 GN=Oat PE=1 SV=1	P29758	0	4105.97	39	10.469	0.08	2.782	3.39	-3.64	1.48	1.48568e-05	0.00666027	0.108504	0.00039015	0.0817122	0.534013	0	0	0	20.8494	18.8282	20.9882	22.5	58.6	73.7	235.3	4.7	205.2
FALSE	High	Unambiguous	AMLIKPVCPVCLTSYGIQK	[K].AMLIKPVCPVCLTSYGIQK.[G]	1xAcetyl [C/K]; 1xCarbamidomethyl [C11]; 1xOxidation [M2]	1xAcetyl [K5; C8]; 1xCarbamidomethyl [C11]; 1xOxidation [M2]	0.000520822	0.000105969	1.607	1	2	6	Q3UIR3	Q3UIR3 [597-615]	Q3UIR3 1xAcetyl [K601; C604]	Q3UIR3 1xAcetyl [C/K]	E3 ubiquitin-protein ligase DTX3L OS=Mus musculus OX=10090 GN=Dtx3l PE=1 SV=1	Q3UIR3; Q3UIR3-2	0	2179.13	19
FALSE	High	Unambiguous	AMSSDFCAQGTEICR	[K].AMSSDFCAQGTEICR.[R]	1xAcetyl [C7]; 1xCarbamidomethyl [C14]; 1xOxidation [M2]	1xAcetyl [C7]; 1xCarbamidomethyl [C14]; 1xOxidation [M2]	0.0268681	0.001909	0.758	1	1	2	Q9QXD1	Q9QXD1 [395-409]	Q9QXD1 1xAcetyl [C401]	Q9QXD1 1xAcetyl [C401]	Peroxisomal acyl-coenzyme A oxidase 2 OS=Mus musculus OX=10090 GN=Acox2 PE=1 SV=2	Q9QXD1	0	1733.69	15
FALSE	High	Unambiguous	AQLNIGNVLPVGTMPEGTIVCCLEEKPGDR	[K].AQLNIGNVLPVGTMPEGTIVCCLEEKPGDR.[G]	1xAcetyl [C/K]; 1xCarbamidomethyl [C]; 1xOxidation [M14]	1xAcetyl [C21; K26]; 1xCarbamidomethyl [C21; C22]; 1xOxidation [M14]	7.71685e-07	5.87748e-05	3.462	1	1	5	P62918	P62918 [94-123]	P62918 1xAcetyl [C114; K119]	P62918 1xAcetyl [C/K]	60S ribosomal protein L8 OS=Mus musculus OX=10090 GN=Rpl8 PE=1 SV=2	P62918	0	3268.6	30	16.748	38.897	0.034	4.07	5.28	-4.86	1.55431e-15	3.02203e-13	3.89983e-05	1.45381e-13	3.41432e-11	0.00102724	0	0	0	24.0642	21.6792	19.1729	26.8	2.7	16.9	449	104	0.6
FALSE	High	Unambiguous	ASCPSLEFVGLMTIGSFGHDLSQGPNPDFQR	[K].ASCPSLEFVGLMTIGSFGHDLSQGPNPDFQR.[L]	1xAcetyl [C3]; 1xOxidation [M12]	1xAcetyl [C3]; 1xOxidation [M12]	0.000227258	0.000105969	1.849	1	2	2	Q9Z2Y8	Q9Z2Y8 [170-200]	Q9Z2Y8 1xAcetyl [C172]	Q9Z2Y8 1xAcetyl [C172]	Pyridoxal phosphate homeostasis protein OS=Mus musculus OX=10090 GN=Plpbp PE=1 SV=1	Q9Z2Y8; A0A1B0GRP7	0	3365.56	31	7.554	0.189	0.144	2.92	-2.4	-2.79	0.116832	0.0923544		0.546825	0.478804		0	0	0	17.4987	16.7366		32.9	138.9	133.8	248.7	26.3	19.3
FALSE	High	Unambiguous	ASGEPVVLSGQITGLTEGQHGFHVHQYGDNTQGCTSAGPHFNPHSK	[K].ASGEPVVLSGQITGLTEGQHGFHVHQYGDNTQGCTSAGPHFNPHSK.[K]	1xAcetyl [C34]	1xAcetyl [C34; K46]	0.00106537	0.000144991	1.428	1	1	2	P08228	P08228 [25-70]	P08228 1xAcetyl [C58]	P08228 1xAcetyl [C58]	Superoxide dismutase [Cu-Zn] OS=Mus musculus OX=10090 GN=Sod1 PE=1 SV=2	P08228	0	4826.24	46	0.067	0.934	0.204	-3.9	-0.1	-2.29	0.0305766	0.837712	0.0626953	0.23067	0.999995	0.384023	0	0	0	17.9084	19.2372	19.221	125.8	120	194	8.4	112.1	39.6
FALSE	High	Unambiguous	ASGKPVAATMCIGPEGDLHGVPPGECAVR	[K].ASGKPVAATMCIGPEGDLHGVPPGECAVR.[L]	1xAcetyl [C11]; 1xCarbamidomethyl [C26]; 1xOxidation [M10]	1xAcetyl [K4; C11]; 1xCarbamidomethyl [C26]; 1xOxidation [M10]	0.000820361	0.000144991	1.49	1	1	4	O35490	O35490 [176-204]	O35490 1xAcetyl [C186]	O35490 1xAcetyl [C186]	Betaine--homocysteine S-methyltransferase 1 OS=Mus musculus OX=10090 GN=Bhmt PE=1 SV=1	O35490	0	2934.39	29	3.845	5.148	0.94	1.94	2.36	-0.09	0.32734	0.133198	0.996416	0.884992	0.588411	0.999948	0	0	0	17.5645	15.9031	15.2063	74.5	20.4	58.7	286.3	105	55.1
FALSE	High	Unambiguous	ASLYLSTNNGNMYTSSLYGCLASLLSHHSAQELAGSR	[K].ASLYLSTNNGNMYTSSLYGCLASLLSHHSAQELAGSR.[I]	1xAcetyl [C20]; 1xOxidation [M12]	1xAcetyl [C20]; 1xOxidation [M12]	1.86522e-09	5.87748e-05	5.122	1	1	12	P54869	P54869 [370-406]	P54869 1xAcetyl [C389]	P54869 1xAcetyl [C389]	Hydroxymethylglutaryl-CoA synthase, mitochondrial OS=Mus musculus OX=10090 GN=Hmgcs2 PE=1 SV=2	P54869	0	3974.86	37	66.749	0.686	16.667	6.06	-0.54	4.06	2.22045e-16		1.36744e-06	2.25668e-14		5.01903e-05	0	0	0	21.7639		21.1804	5.3	4.3	13.2	353.4	3	220.7
FALSE	High	Unambiguous	ASPGHTPGCVTFVLNDQSMAFTGDALLIR	[R].ASPGHTPGCVTFVLNDQSMAFTGDALLIR.[G]	1xAcetyl [C9]; 1xOxidation [M19]	1xAcetyl [C9]; 1xOxidation [M19]	0.00241988	0.000275325	1.251	1	1	1	Q9DCM0	Q9DCM0 [131-159]	Q9DCM0 1xAcetyl [C139]	Q9DCM0 1xAcetyl [C139]	Persulfide dioxygenase ETHE1, mitochondrial OS=Mus musculus OX=10090 GN=Ethe1 PE=1 SV=2	Q9DCM0	0	3076.49	29
FALSE	High	Unambiguous	AVCLAAQSIAMGDSTIVVAGGMENMSK	[K].AVCLAAQSIAMGDSTIVVAGGMENMSK.[A]	1xAcetyl [C3]; 1xOxidation [M11]	1xAcetyl [C3]; 1xOxidation [M11]	0.188284	0.00964642	0.386	2	4	1	Q80X81; Q8CAY6	Q80X81 [98-124]; Q8CAY6 [98-124]	Q80X81 1xAcetyl [C100]; Q8CAY6 1xAcetyl [C100]	Q80X81 1xAcetyl [C100]; Q8CAY6 1xAcetyl [C100]	Acetyl-Coenzyme A acetyltransferase 3 OS=Mus musculus OX=10090 GN=Acat3 PE=1 SV=1 Acetyl-CoA acetyltransferase, cytosolic OS=Mus musculus OX=10090 GN=Acat2 PE=1 SV=2	A0A3B2WAL8; G3XA25; Q80X81; Q8CAY6	0	2712.27	27
FALSE	High	Unambiguous	AYEIICQTMQENSGLVVTLPHEVADEQVLQQALRP	[K].AYEIICQTMQENSGLVVTLPHEVADEQVLQQALRP.[-]	1xAcetyl [C6]; 1xOxidation [M9]	1xAcetyl [C6]; 1xOxidation [M9]	9.61199e-11	5.87748e-05	5.939	1	2	2	Q3UEL5	Q3UEL5 [676-710]	Q3UEL5 1xAcetyl [C681]	Q3UEL5 1xAcetyl [C681]	Urocanate hydratase OS=Mus musculus OX=10090 GN=Uroc1 PE=1 SV=1	Q3UEL5; Q8VC12	0	3980.97	35
FALSE	High	Selected	CAFMGSLAPGHVADFLVADFR	[R].CAFMGSLAPGHVADFLVADFR.[Q]	1xAcetyl [C1]; 1xOxidation [M4]	1xAcetyl [C1]; 1xOxidation [M4]	0.000138298	5.87748e-05	2.005	1	2	1	A0A0J9YU79	A0A0J9YU79 [57-77]	A0A0J9YU79 1xAcetyl [C57]	A0A0J9YU79 1xAcetyl [C57]	Ketohexokinase OS=Mus musculus OX=10090 GN=Khk PE=1 SV=1	P97328; A0A0J9YU79	0	2282.07	21	1.998	0.015	0.397	1	-6.06	-1.33	0.231173	1.21266e-07		0.77412	6.38364e-06		0	0	0	20.1943	19.4106		124.9	185.8	26.5	249.5	2.8	10.5
FALSE	High	Unambiguous	CCESTSEDCMASELPEHTIK	[R].CCESTSEDCMASELPEHTIK.[I]	1xAcetyl [C]; 2xCarbamidomethyl [C]; 1xOxidation [M10]	1xAcetyl [C1; C2; C9]; 2xCarbamidomethyl [C1; C2; C9]; 1xOxidation [M10]	0.0984693	0.00545547	0.502	1	1	4	P21614	P21614 [265-284]	P21614 1xAcetyl [C265; C273]	P21614 1xAcetyl [C]	Vitamin D-binding protein OS=Mus musculus OX=10090 GN=Gc PE=1 SV=2	P21614	0	2384.93	20
FALSE	High	Selected	CEMASTGEVACFGEGIHTAFLK	[R].CEMASTGEVACFGEGIHTAFLK.[A]	1xAcetyl [C1]; 1xCarbamidomethyl [C11]; 1xOxidation [M3]	1xAcetyl [C1]; 1xCarbamidomethyl [C11]; 1xOxidation [M3]	6.85623e-08	5.87748e-05	4.129	1	1	1	Q8C196	Q8C196 [1327-1348]	Q8C196 1xAcetyl [C1327]	Q8C196 1xAcetyl [C1327]	Carbamoyl-phosphate synthase [ammonia], mitochondrial OS=Mus musculus OX=10090 GN=Cps1 PE=1 SV=2	Q8C196	0	2416.06	22
FALSE	High	Unambiguous	CESAPGCGVWQRPMIDNPNYK	[K].CESAPGCGVWQRPMIDNPNYK.[G]	1xAcetyl [C7]; 1xCarbamidomethyl [C1]; 1xOxidation [M14]	1xAcetyl [C7]; 1xCarbamidomethyl [C1]; 1xOxidation [M14]	0.0530019	0.00341348	0.621	1	1	3	P35564	P35564 [361-381]	P35564 1xAcetyl [C367]	P35564 1xAcetyl [C367]	Calnexin OS=Mus musculus OX=10090 GN=Canx PE=1 SV=1	P35564	0	2480.08	21
FALSE	High	Unambiguous	CFPCGSGGCPQMGHYADR	[K].CFPCGSGGCPQMGHYADR.[Y]	1xAcetyl [C]; 2xCarbamidomethyl [C1; C]	1xAcetyl [C4; C9]; 2xCarbamidomethyl [C1; C4; C9]	0.038964	0.00251955	0.682	1	1	10	Q6P8U6	Q6P8U6 [313-330]	Q6P8U6 1xAcetyl [C316; C321]	Q6P8U6 1xAcetyl [C]	Pancreatic triacylglycerol lipase OS=Mus musculus OX=10090 GN=Pnlip PE=1 SV=1	Q6P8U6	0	2041.78	18	0.047	0.032	0.047	-4.4	-4.95	-4.42	4.31274e-07	7.93343e-08	5.22311e-06	1.56492e-05	4.26057e-06	0.000171263	0	0	0	19.7501	20.1269	20.2823	194	168.6	212.8	9.2	5.5	9.9
FALSE	High	Unambiguous	CHAPLAQAQALVTSELER	[R].CHAPLAQAQALVTSELER.[F]	1xAcetyl [C1]	1xAcetyl [C1]	0.148455	0.00769462	0.428	1	2	2	Q9CR98	Q9CR98 [57-74]	Q9CR98 1xAcetyl [C57]	Q9CR98 1xAcetyl [C57]	Protein FAM136A OS=Mus musculus OX=10090 GN=Fam136a PE=1 SV=1	A0A0N4SWI4; Q9CR98	0	1979	18
FALSE	High	Unambiguous	CIGAIAMTEPGAGSDLQGVR	[K].CIGAIAMTEPGAGSDLQGVR.[T]	1xAcetyl [C1]; 1xOxidation [M7]	1xAcetyl [C1]; 1xOxidation [M7]	0.0013302	0.000144991	1.378	1	2	8	A0A0R4J083	A0A0R4J083 [166-185]	A0A0R4J083 1xAcetyl [C166]	A0A0R4J083 1xAcetyl [C166]	Long-chain-specific acyl-CoA dehydrogenase, mitochondrial OS=Mus musculus OX=10090 GN=Acadl PE=1 SV=1	A0A0R4J083; P51174	0	2003.95	20
FALSE	High	Unambiguous	CLGELICTLNAANVPAGTEVVCAPPTAYIDFAR	[K].CLGELICTLNAANVPAGTEVVCAPPTAYIDFAR.[Q]	1xAcetyl [C1]; 2xCarbamidomethyl [C7; C22]	1xAcetyl [C1]; 2xCarbamidomethyl [C7; C22]	1.56853e-07	5.87748e-05	3.901	1	1	1	P17751	P17751 [71-103]	P17751 1xAcetyl [C71]	P17751 1xAcetyl [C71]	Triosephosphate isomerase OS=Mus musculus OX=10090 GN=Tpi1 PE=1 SV=4	P17751	0	3548.72	33
FALSE	High	Unambiguous	CIQIFPSSCLLGPEGTPVSWALMDQTGEIR	[R].CIQIFPSSCLLGPEGTPVSWALMDQTGEIR.[M]	1xAcetyl [C9]; 1xCarbamidomethyl [C1]; 1xOxidation [M23]	1xAcetyl [C9]; 1xCarbamidomethyl [C1]; 1xOxidation [M23]	0.0839408	0.00483595	0.532	1	1	3	Q5FW57	Q5FW57 [200-229]	Q5FW57 1xAcetyl [C208]	Q5FW57 1xAcetyl [C208]	Glycine N-acyltransferase-like protein OS=Mus musculus OX=10090 GN=Gm4952 PE=1 SV=3	Q5FW57	0	3363.61	30	1.517	4.58	8.798	0.6	2.2	3.14		0.322616	0.0609832		0.881802	0.37863	0	0	0		17.8124	18.2932	26.5	45.8	28.3	40.2	209.9	249.2
FALSE	High	Unambiguous	CNLAGKPVVCATQMLESMITK	[R].CNLAGKPVVCATQMLESMITK.[A]	1xAcetyl [C10]; 1xCarbamidomethyl [C1]; 1xOxidation [M14]	1xAcetyl [C10]; 1xCarbamidomethyl [C1]; 1xOxidation [M14]	2.59342e-05	5.87748e-05	2.49	1	3	3	G3X925	G3X925 [360-380]	G3X925 1xAcetyl [C369]	G3X925 1xAcetyl [C369]	Pyruvate kinase OS=Mus musculus OX=10090 GN=Pklr PE=1 SV=1	G3X925; P53657; E9Q509	0	2352.14	21
FALSE	High	Unambiguous	CNLEIIDHIVGNQPDQEMQSASEWYLK	[R].CNLEIIDHIVGNQPDQEMQSASEWYLK.[N]	1xAcetyl [C1]; 1xOxidation [M18]	1xAcetyl [C1]; 1xOxidation [M18]	0.0133829	0.0010433	0.903	1	1	3	P49429	P49429 [176-202]	P49429 1xAcetyl [C176]	P49429 1xAcetyl [C176]	4-hydroxyphenylpyruvate dioxygenase OS=Mus musculus OX=10090 GN=Hpd PE=1 SV=3	P49429	0	3218.48	27	10.184	0.078	0.153	3.35	-3.67	-2.71	0.000271748		0.0304872	0.00495666		0.239547	0	0	0	19.6435		19.2289	27.9	22.1	229	284.2	1.7	35.1
FALSE	High	Unambiguous	CNVSSLHTSHCLASGEVMVSTLGDLQGNGK	[K].CNVSSLHTSHCLASGEVMVSTLGDLQGNGK.[G]	1xAcetyl [C11]; 1xCarbamidomethyl [C1]; 1xOxidation [M18]	1xAcetyl [C1; C11]; 1xCarbamidomethyl [C1; C11]; 1xOxidation [M18]	0.00123211	0.000144991	1.395	1	1	2	P17563	P17563 [131-160]	P17563 1xAcetyl [C141]	P17563 1xAcetyl [C141]	Methanethiol oxidase OS=Mus musculus OX=10090 GN=Selenbp1 PE=1 SV=2	P17563	0	3159.45	30	33.237	3.334	0.049	5.05	1.74	-4.34	2.88414e-11		0.0335366	1.8861e-09		0.256525	0	0	0	20.0108		17.6685	13.7	7	96.3	454.8	23.5	4.7
FALSE	High	Unambiguous	CPEALFQPSFLGMESCGIHETTFNSIMK	[R].CPEALFQPSFLGMESCGIHETTFNSIMK.[C]	1xAcetyl [C16]; 1xCarbamidomethyl [C1]; 1xOxidation [M13]	1xAcetyl [C16]; 1xCarbamidomethyl [C1]; 1xOxidation [M13]	2.49609e-07	5.87748e-05	3.773	1	4	5	P60710	P60710 [257-284]	P60710 1xAcetyl [C272]	P60710 1xAcetyl [C272]	Actin, cytoplasmic 1 OS=Mus musculus OX=10090 GN=Actb PE=1 SV=1	E9Q1F2; P60710; F8WGM8; P63260	0	3232.45	28
FALSE	High	Unambiguous	CPEPCPHPQCPEPCPPPK	[K].CPEPCPHPQCPEPCPPPK.[C]	3xAcetyl [C1; C10; C14]	3xAcetyl [C1; C10; C14]	0.0695792	0.00410214	0.568	1	1	2	O70556	O70556 [23-40]	O70556 3xAcetyl [C23; C32; C36]	O70556 3xAcetyl [C23; C32; C36]	Small proline-rich protein 2E OS=Mus musculus OX=10090 GN=Sprr2e PE=2 SV=1	O70556	0	2081.86	18
FALSE	High	Unambiguous	CPPNEHSCLGTELCVPMSR	[R].CPPNEHSCLGTELCVPMSR.[L]	1xAcetyl [C14]; 2xCarbamidomethyl [C1; C8]; 1xOxidation [M17]	1xAcetyl [C14]; 2xCarbamidomethyl [C1; C8]; 1xOxidation [M17]	0.0385784	0.00244342	0.684	1	4	2	A0A0R4J0I9	A0A0R4J0I9 [73-91]	A0A0R4J0I9 1xAcetyl [C86]	A0A0R4J0I9 1xAcetyl [C86]	Low density lipoprotein receptor-related protein 1 OS=Mus musculus OX=10090 GN=Lrp1 PE=1 SV=1	Q3U5J2; A0A0R4J0I9; Q91ZX7; D3Z5M3	0	2244.95	19
FALSE	High	Unambiguous	CSMGFHAGWEQPHWFYKPGQDTQYRPSFR	[K].CSMGFHAGWEQPHWFYKPGQDTQYRPSFR.[R]	1xAcetyl [C1]; 1xOxidation [M3]	1xAcetyl [C1]; 1xOxidation [M3]	0.00201621	0.000190225	1.289	1	1	1	Q9DBT9	Q9DBT9 [475-503]	Q9DBT9 1xAcetyl [C475]	Q9DBT9 1xAcetyl [C475]	Dimethylglycine dehydrogenase, mitochondrial OS=Mus musculus OX=10090 GN=Dmgdh PE=1 SV=1	Q9DBT9	0	3601.6	29
FALSE	High	Unambiguous	CVASNVYGMAQSVVNLSVHGPPTVSVLPEGPVHVK	[R].CVASNVYGMAQSVVNLSVHGPPTVSVLPEGPVHVK.[M]	1xAcetyl [C1]; 1xOxidation [M9]	1xAcetyl [C1]; 1xOxidation [M9]	2.3547e-05	5.87748e-05	2.517	1	2	6	B1B0C7	B1B0C7 [3080-3114]	B1B0C7 1xAcetyl [C3080]	B1B0C7 1xAcetyl [C3080]	Basement membrane-specific heparan sulfate proteoglycan core protein OS=Mus musculus OX=10090 GN=Hspg2 PE=1 SV=1	B1B0C7; E9PZ16	0	3629.85	35	0.799	1.44	0.286	-0.32	0.53	-1.81	0.63813	0.563786	0.276233	0.999999	0.999995	0.836514	0	0	0	21.2564	20.2696	17.0184	220.9	73.1	18.9	176.5	105.2	5.4
FALSE	High	Selected	CVSNHGPPCHLMVASHNEESVR	[R].CVSNHGPPCHLMVASHNEESVR.[Q]	1xAcetyl [C9]; 1xCarbamidomethyl [C1]; 1xOxidation [M12]	1xAcetyl [C9]; 1xCarbamidomethyl [C1]; 1xOxidation [M12]	0.0047397	0.000404377	1.115	1	2	1	Q8VCZ9	Q8VCZ9 [345-366]	Q8VCZ9 1xAcetyl [C353]	Q8VCZ9 1xAcetyl [C353]	Hydroxyproline dehydrogenase OS=Mus musculus OX=10090 GN=Prodh2 PE=1 SV=1	F6ZBU4; Q8VCZ9	0	2518.1	22
FALSE	High	Unambiguous	DAEVVLCGGTESMSQSPYCVR	[K].DAEVVLCGGTESMSQSPYCVR.[N]	1xAcetyl [C7]; 1xCarbamidomethyl [C19]; 1xOxidation [M13]	1xAcetyl [C7]; 1xCarbamidomethyl [C19]; 1xOxidation [M13]	0.00020584	0.000105969	1.88	1	1	6	Q8BWT1	Q8BWT1 [110-130]	Q8BWT1 1xAcetyl [C116]	Q8BWT1 1xAcetyl [C116]	3-ketoacyl-CoA thiolase, mitochondrial OS=Mus musculus OX=10090 GN=Acaa2 PE=1 SV=3	Q8BWT1	0	2346	21	0.848	4.633	3.408	-0.24	2.21	1.77		0.333768	0.425465		0.892334	0.955305	0	0	0		17.5943	17.7981	34.5	46.6	62.1	29.2	216	211.6
FALSE	High	Unambiguous	DGGQYALVAACAAGGQGHAMIVEAYPK	[K].DGGQYALVAACAAGGQGHAMIVEAYPK.[-]	1xAcetyl [C11]; 1xOxidation [M20]	1xAcetyl [C11]; 1xOxidation [M20]	0.000257764	0.000105969	1.81	1	1	5	Q99JY0	Q99JY0 [449-475]	Q99JY0 1xAcetyl [C459]	Q99JY0 1xAcetyl [C459]	Trifunctional enzyme subunit beta, mitochondrial OS=Mus musculus OX=10090 GN=Hadhb PE=1 SV=1	Q99JY0	0	2706.27	27
FALSE	High	Unambiguous	DGPMCMHDNQGGAPNYYPNSFSAPEQQR	[R].DGPMCMHDNQGGAPNYYPNSFSAPEQQR.[S]	1xAcetyl [C5]	1xAcetyl [C5]	0.0695792	0.00410214	0.568	1	1	2	P24270	P24270 [389-416]	P24270 1xAcetyl [C393]	P24270 1xAcetyl [C393]	Catalase OS=Mus musculus OX=10090 GN=Cat PE=1 SV=4	P24270	0	3153.29	28	65.839	0.091	0.193	6.04	-3.45	-2.38	0.000972524			0.0149228			0	0	0	17.2228			4.4	126	143	287.5	11.5	27.6
FALSE	High	Unambiguous	DGPMCMHDNQGGAPNYYPNSFSAPEQQR	[R].DGPMCMHDNQGGAPNYYPNSFSAPEQQR.[S]	1xAcetyl [C5]; 1xOxidation [M]	1xAcetyl [C5]; 1xOxidation [M4; M6]	5.43528e-05	5.87748e-05	2.281	1	1	8	P24270	P24270 [389-416]	P24270 1xAcetyl [C393]	P24270 1xAcetyl [C393]	Catalase OS=Mus musculus OX=10090 GN=Cat PE=1 SV=4	P24270	0	3169.28	28
FALSE	High	Unambiguous	DGPMCMHDNQGGAPNYYPNSFSAPEQQR	[R].DGPMCMHDNQGGAPNYYPNSFSAPEQQR.[S]	1xAcetyl [C5]; 2xOxidation [M4; M6]	1xAcetyl [C5]; 2xOxidation [M4; M6]	0.000363988	0.000105969	1.707	1	1	16	P24270	P24270 [389-416]	P24270 1xAcetyl [C393]	P24270 1xAcetyl [C393]	Catalase OS=Mus musculus OX=10090 GN=Cat PE=1 SV=4	P24270	0	3185.28	28	1.3	1.445	2.507	0.38	0.53	1.33	0.639426	0.569772	0.18229	0.999999	0.999995	0.702786	0	0	0	20.911	20.3781	20.1702	120.3	72.5	41.6	156.4	104.8	104.4
FALSE	High	Unambiguous	DIMVTIRPHVLTPFVEECLVAAAGGTR	[R].DIMVTIRPHVLTPFVEECLVAAAGGTR.[S]	1xAcetyl [C18]; 1xOxidation [M3]	1xAcetyl [C18]; 1xOxidation [M3]	0.0817637	0.00477226	0.537	1	1	3	Q9QXX4	Q9QXX4 [185-211]	Q9QXX4 1xAcetyl [C202]	Q9QXX4 1xAcetyl [C202]	Calcium-binding mitochondrial carrier protein Aralar2 OS=Mus musculus OX=10090 GN=Slc25a13 PE=1 SV=1	Q9QXX4	0	2953.53	27	1.047	3.339	5.791	0.07	1.74	2.53		0.459797	0.0585579		0.97273	0.368893	0	0	0		17.1123	18.718	54	33.8	50.5	56.6	112.9	292.3
FALSE	High	Unambiguous	DISVLQCHGDCDPLVPLMFGSLTVER	[R].DISVLQCHGDCDPLVPLMFGSLTVER.[L]	1xAcetyl [C7]; 1xCarbamidomethyl [C11]; 1xOxidation [M18]	1xAcetyl [C7]; 1xCarbamidomethyl [C11]; 1xOxidation [M18]	0.0514056	0.00338251	0.627	1	5	1	P97823	P97823 [163-188]	P97823 1xAcetyl [C169]	P97823 1xAcetyl [C169]	Acyl-protein thioesterase 1 OS=Mus musculus OX=10090 GN=Lypla1 PE=1 SV=1	J3QP56; D3Z111; P97823; P97823-2; D3YUG4	0	2959.4	26
FALSE	High	Unambiguous	DVMICPDTSLEDAK	[R].DVMICPDTSLEDAK.[T]	1xAcetyl [C5]; 1xOxidation [M3]	1xAcetyl [C5]; 1xOxidation [M3]	0.00372687	0.000275325	1.163	1	5	2	Q99LX0	Q99LX0 [49-62]	Q99LX0 1xAcetyl [C53]	Q99LX0 1xAcetyl [C53]	Protein/nucleic acid deglycase DJ-1 OS=Mus musculus OX=10090 GN=Park7 PE=1 SV=1	A2A816; Q99LX0; A2A817; A2A815; A2A813	0	1594.7	14
FALSE	High	Unambiguous	EAESCDCLQGFQLTHSLGGGTGSGMGTLLISK	[K].EAESCDCLQGFQLTHSLGGGTGSGMGTLLISK.[I]	1xAcetyl [C5]; 1xCarbamidomethyl [C7]; 1xOxidation [M25]	1xAcetyl [C5]; 1xCarbamidomethyl [C7]; 1xOxidation [M25]	0.101162	0.00559333	0.497	2	3	2	P99024; P68372	P99024 [123-154]; P68372 [123-154]	P99024 1xAcetyl [C127]; P68372 1xAcetyl [C127]	P99024 1xAcetyl [C127]; P68372 1xAcetyl [C127]	Tubulin beta-5 chain OS=Mus musculus OX=10090 GN=Tubb5 PE=1 SV=1 Tubulin beta-4B chain OS=Mus musculus OX=10090 GN=Tubb4b PE=1 SV=1	Q9D6F9; P99024; P68372	0	3312.52	32	3.045	0.584	5.169	1.61	-0.78	2.37		0.581938	0.275221		0.999995	0.836159	0	0	0		17.2578	17.8047	9.9	164.6	48.5	30.2	96.1	250.7
FALSE	High	Unambiguous	EAQNTCAMLTTFNEVDMSNIQEMR	[K].EAQNTCAMLTTFNEVDMSNIQEMR.[A]	1xAcetyl [C6]; 1xOxidation [M8]	1xAcetyl [C6]; 1xOxidation [M8]	0.000961095	0.000144991	1.452	1	1	2	Q9D2G2	Q9D2G2 [241-264]	Q9D2G2 1xAcetyl [C246]	Q9D2G2 1xAcetyl [C246]	Dihydrolipoyllysine-residue succinyltransferase component of 2-oxoglutarate dehydrogenase complex, mitochondrial OS=Mus musculus OX=10090 GN=Dlst PE=1 SV=1	Q9D2G2	0	2834.21	24
FALSE	High	Unambiguous	EFPDVLECTMSHAVEK	[R].EFPDVLECTMSHAVEK.[I]	1xAcetyl [C8]; 1xOxidation [M10]	1xAcetyl [C8]; 1xOxidation [M10]	0.109173	0.00593303	0.483	1	4	2	O09172	O09172 [65-80]	O09172 1xAcetyl [C72]	O09172 1xAcetyl [C72]	Glutamate--cysteine ligase regulatory subunit OS=Mus musculus OX=10090 GN=Gclm PE=1 SV=1	F6VNW5; A0A0G2JDI4; O09172; H3BJA3	0	1892.84	16	1.145	0.675	3.439	0.2	-0.57	1.78		0.605065	0.154599		0.999995	0.647212	0	0	0		18.7495	19.2271	27.7	136.3	70.4	31.8	91.9	242
FALSE	High	Selected	EGLALINGTQMITSLGCEALER	[K].EGLALINGTQMITSLGCEALER.[A]	1xAcetyl [C17]; 1xOxidation [M11]	1xAcetyl [C17]; 1xOxidation [M11]	0.0624423	0.00368316	0.589	1	1	1	P35492	P35492 [301-322]	P35492 1xAcetyl [C317]	P35492 1xAcetyl [C317]	Histidine ammonia-lyase OS=Mus musculus OX=10090 GN=Hal PE=1 SV=1	P35492	0	2377.17	22	0.081	0.219	1.947	-3.63	-2.19	0.96		0.0317637	0.58034		0.247014	0.999948	0	0	0		19.2624	17.2446	35.4	334.9	52.2	2.9	73.2	101.6
FALSE	High	Unambiguous	EGICGSCAMNINGGNTLACTR	[R].EGICGSCAMNINGGNTLACTR.[R]	1xAcetyl [C4]; 2xCarbamidomethyl [C7; C19]; 1xOxidation [M9]	1xAcetyl [C4]; 2xCarbamidomethyl [C7; C19]; 1xOxidation [M9]	0.00204532	0.000190225	1.286	1	1	5	Q9CQA3	Q9CQA3 [97-117]	Q9CQA3 1xAcetyl [C100]	Q9CQA3 1xAcetyl [C100]	Succinate dehydrogenase [ubiquinone] iron-sulfur subunit, mitochondrial OS=Mus musculus OX=10090 GN=Sdhb PE=1 SV=1	Q9CQA3	0	2256.95	21	6.083	2.208	2.112	2.6	1.14	1.08	0.166308	0.773559		0.663353	0.999995		0	0	0	16.7624	16.5368		26.8	73.2	56.5	162.7	161.5	119.3
FALSE	High	Unambiguous	EGSSHNWQHITDQIGMFCFTGLKPEQVER	[K].EGSSHNWQHITDQIGMFCFTGLKPEQVER.[L]	1xAcetyl [C/K]; 1xOxidation [M16]	1xAcetyl [C18; K23]; 1xOxidation [M16]	1.39147e-07	5.87748e-05	3.934	1	1	6	P05202	P05202 [365-393]	P05202 1xAcetyl [C382; K387]	P05202 1xAcetyl [C/K]	Aspartate aminotransferase, mitochondrial OS=Mus musculus OX=10090 GN=Got2 PE=1 SV=1	P05202	0	3432.57	29	0.069	13.516	0.993	-3.86	3.76	-0.01		8.75073e-05			0.00242309		0	0	0		19.9528		18.8	37.5	17.7	1.3	507.2	17.6
FALSE	High	Unambiguous	EGSSHNWQHITDQIGMFCFTGLKPEQVER	[K].EGSSHNWQHITDQIGMFCFTGLKPEQVER.[L]	2xAcetyl [C18; K23]; 1xOxidation [M16]	2xAcetyl [C18; K23]; 1xOxidation [M16]	0.0049585	0.000404377	1.106	1	1	9	P05202	P05202 [365-393]	P05202 2xAcetyl [C382; K387]	P05202 2xAcetyl [C382; K387]	Aspartate aminotransferase, mitochondrial OS=Mus musculus OX=10090 GN=Got2 PE=1 SV=1	P05202	0	3474.58	29	1.257	0.521	0.536	0.33	-0.94	-0.9	0.784466	0.284919	0.282164	0.999999	0.840338	0.845135	0	0	0	19.5361	20.2634	20.8685	56.1	121.2	188.1	70.5	63.2	100.9
FALSE	High	Unambiguous	EMSWIADTYASTIGHYDINAHACVTGKPISQGGIHGR	[R].EMSWIADTYASTIGHYDINAHACVTGKPISQGGIHGR.[I]	1xAcetyl [C23]; 1xOxidation [M2]	1xAcetyl [C23]; 1xOxidation [M2]	0.0352922	0.00237414	0.702	1	1	4	P26443	P26443 [232-268]	P26443 1xAcetyl [C254]	P26443 1xAcetyl [C254]	Glutamate dehydrogenase 1, mitochondrial OS=Mus musculus OX=10090 GN=Glud1 PE=1 SV=1	P26443	0	4014.89	37	0.391	7.821	19.568	-1.35	2.97	4.29	0.0760743	0.0323537	8.83056e-05	0.424833	0.249793	0.00210528	0	0	0	19.8565	18.9775	19.4899	196.3	17.4	8.4	76.8	136	165
FALSE	High	Unambiguous	ESESCDCLQGFQLTHSLGGGTGSGMGTLLISK	[K].ESESCDCLQGFQLTHSLGGGTGSGMGTLLISK.[I]	1xAcetyl [C7]; 1xCarbamidomethyl [C5]	1xAcetyl [C7]; 1xCarbamidomethyl [C5]	0.0297438	0.00205188	0.737	1	2	1	Q7TMM9	Q7TMM9 [123-154]	Q7TMM9 1xAcetyl [C129]	Q7TMM9 1xAcetyl [C129]	Tubulin beta-2A chain OS=Mus musculus OX=10090 GN=Tubb2a PE=1 SV=1	Q7TMM9; Q9CWF2	0	3312.52	32	1.152	0.101	0.045	0.2	-3.31	-4.48		0.00811825	0.00662783		0.0946221	0.0769531	0	0	0		18.7462	18.3232	41.9	247.8	226.8	48.3	25	10.2
FALSE	High	Unambiguous	FCQEFQHYPAMGGVAPQALAVAASGPGSSFR	[R].FCQEFQHYPAMGGVAPQALAVAASGPGSSFR.[A]	1xAcetyl [C2]; 1xOxidation [M11]	1xAcetyl [C2]; 1xOxidation [M11]	0.0552123	0.00344473	0.613	1	1	1	Q61838	Q61838 [688-718]	Q61838 1xAcetyl [C689]	Q61838 1xAcetyl [C689]	Pregnancy zone protein OS=Mus musculus OX=10090 GN=Pzp PE=1 SV=3	Q61838	0	3239.5	31	10.28	18.936	0.812	3.36	4.24	-0.3		0.0642207			0.388329		0	0	0		16.7836		9.7	10.6	154.4	99.9	200	125.4
FALSE	High	Unambiguous	FDTGNLCMVTGGANLGR	[K].FDTGNLCMVTGGANLGR.[I]	1xAcetyl [C7]; 1xOxidation [M8]	1xAcetyl [C7]; 1xOxidation [M8]	0.000104264	5.87748e-05	2.091	1	2	4	P62702	P62702 [175-191]	P62702 1xAcetyl [C181]	P62702 1xAcetyl [C181]	40S ribosomal protein S4, X isoform OS=Mus musculus OX=10090 GN=Rps4x PE=1 SV=2	V9GWY0; P62702	0	1783.81	17
FALSE	High	Unambiguous	FFASSNLHHVSECTQMSHLGCMHYTVR	[R].FFASSNLHHVSECTQMSHLGCMHYTVR.[T]	1xAcetyl [C13]; 1xCarbamidomethyl [C21]; 1xOxidation [M16]	1xAcetyl [C13]; 1xCarbamidomethyl [C21]; 1xOxidation [M16]	0.000548718	0.000144991	1.593	1	1	1	Q8BH00	Q8BH00 [116-142]	Q8BH00 1xAcetyl [C128]	Q8BH00 1xAcetyl [C128]	2-aminomuconic semialdehyde dehydrogenase OS=Mus musculus OX=10090 GN=Aldh8a1 PE=1 SV=1	Q8BH00	0	3237.41	27
FALSE	High	Unambiguous	FIQDSIFGLCPHMTEDNK	[K].FIQDSIFGLCPHMTEDNK.[D]	1xAcetyl [C10]; 1xOxidation [M13]	1xAcetyl [C10]; 1xOxidation [M13]	0.00862747	0.000606283	0.994	1	1	3	P27773	P27773 [235-252]	P27773 1xAcetyl [C244]	P27773 1xAcetyl [C244]	Protein disulfide-isomerase A3 OS=Mus musculus OX=10090 GN=Pdia3 PE=1 SV=2	P27773	0	2152.97	18
FALSE	High	Unambiguous	FQSSAVMALQEACEAYLVGLFEDTNLCAIHAK	[R].FQSSAVMALQEACEAYLVGLFEDTNLCAIHAK.[R]	1xAcetyl [C13]; 1xOxidation [M7]	1xAcetyl [C13]; 1xOxidation [M7]	0.000130895	5.87748e-05	2.022	1	1	3	P68433	P68433 [85-116]	P68433 1xAcetyl [C97]	P68433 1xAcetyl [C97]	Histone H3.1 OS=Mus musculus OX=10090 GN=Hist1h3a PE=1 SV=2	P68433	0	3530.66	32
FALSE	High	Unambiguous	FQSSAVMALQEACEAYLVGLFEDTNLCAIHAK	[R].FQSSAVMALQEACEAYLVGLFEDTNLCAIHAK.[R]	1xAcetyl [C13]; 1xCarbamidomethyl [C27]	1xAcetyl [C13]; 1xCarbamidomethyl [C27]	2.56032e-07	5.87748e-05	3.766	1	1	5	P68433	P68433 [85-116]	P68433 1xAcetyl [C97]	P68433 1xAcetyl [C97]	Histone H3.1 OS=Mus musculus OX=10090 GN=Hist1h3a PE=1 SV=2	P68433	0	3571.69	32
FALSE	High	Unambiguous	FQSSAVMALQEACEAYLVGLFEDTNLCAIHAK	[R].FQSSAVMALQEACEAYLVGLFEDTNLCAIHAK.[R]	1xAcetyl [C13]; 1xCarbamidomethyl [C27]; 1xOxidation [M7]	1xAcetyl [C13]; 1xCarbamidomethyl [C27]; 1xOxidation [M7]	8.83957e-08	5.87748e-05	4.059	1	1	6	P68433	P68433 [85-116]	P68433 1xAcetyl [C97]	P68433 1xAcetyl [C97]	Histone H3.1 OS=Mus musculus OX=10090 GN=Hist1h3a PE=1 SV=2	P68433	0	3587.69	32	0.127	0.539	1.061	-2.97	-0.89	0.09	0.0846707	0.604178	0.968319	0.45467	0.999995	0.999948	0	0	0	18.1679	17.3749	19.608	162.5	62.8	155.3	20.7	33.9	164.8
FALSE	High	Unambiguous	FTLDCTHPVEDGIMDAANFEQFLQER	[K].FTLDCTHPVEDGIMDAANFEQFLQER.[I]	1xAcetyl [C5]; 1xOxidation [M14]	1xAcetyl [C5]; 1xOxidation [M14]	3.56073e-05	5.87748e-05	2.401	1	1	1	P67984	P67984 [21-46]	P67984 1xAcetyl [C25]	P67984 1xAcetyl [C25]	60S ribosomal protein L22 OS=Mus musculus OX=10090 GN=Rpl22 PE=1 SV=2	P67984	0	3084.37	26	5.862	68.973	0.234	2.55	6.11	-2.1		7.3259e-11			6.40401e-09		0	0	0		21.0187		3.5	7.9	19.9	20.4	543.8	4.6
FALSE	High	Unambiguous	FVFTPHMEAECLSESTALQK	[K].FVFTPHMEAECLSESTALQK.[E]	1xAcetyl [C11]; 1xOxidation [M7]	1xAcetyl [C11]; 1xOxidation [M7]	0.000136084	5.87748e-05	2.01	1	2	10	P19096	P19096 [1118-1137]	P19096 1xAcetyl [C1128]	P19096 1xAcetyl [C1128]	Fatty acid synthase OS=Mus musculus OX=10090 GN=Fasn PE=1 SV=2	P19096; A0A0U1RNJ1	0	2326.07	20
FALSE	High	Selected	FVTYVGCAFAMK	[R].FVTYVGCAFAMK.[A]	1xAcetyl [C7]	1xAcetyl [C7]	0.182016	0.00941616	0.392	1	3	1	E9QNI1	E9QNI1 [609-620]	E9QNI1 1xAcetyl [C615]	E9QNI1 1xAcetyl [C615]	Meckelin OS=Mus musculus OX=10090 GN=Tmem67 PE=1 SV=1	E9QNI1; Q8BR76; A2AJP5	0	1378.65	12
FALSE	High	Selected	GELLGCFGLTEPNHGSDPGGMETR	[K].GELLGCFGLTEPNHGSDPGGMETR.[A]	1xAcetyl [C6]; 1xOxidation [M21]	1xAcetyl [C6]; 1xOxidation [M21]	0.187226	0.00964642	0.387	1	2	1	A0A0A0MQ68	A0A0A0MQ68 [180-203]	A0A0A0MQ68 1xAcetyl [C185]	A0A0A0MQ68 1xAcetyl [C185]	Glutaryl-CoA dehydrogenase, mitochondrial OS=Mus musculus OX=10090 GN=Gcdh PE=1 SV=1	A0A0A0MQ68; Q60759	0	2532.11	24
FALSE	High	Unambiguous	GFFLGCGFNSAGMMLGGGCGQELAHWIVHGRPEK	[R].GFFLGCGFNSAGMMLGGGCGQELAHWIVHGRPEK.[D]	1xAcetyl [C6]; 1xCarbamidomethyl [C19]; 1xOxidation [M13]	1xAcetyl [C6]; 1xCarbamidomethyl [C19]; 1xOxidation [M13]	3.64582e-08	5.87748e-05	4.303	1	1	2	Q99LB7	Q99LB7 [403-436]	Q99LB7 1xAcetyl [C408]	Q99LB7 1xAcetyl [C408]	Sarcosine dehydrogenase, mitochondrial OS=Mus musculus OX=10090 GN=Sardh PE=1 SV=1	Q99LB7	0	3678.69	34	13.266	5.474	4.645	3.73	2.45	2.22	2.38365e-06	0.107449	0.0249705	7.44185e-05	0.523304	0.207349	0	0	0	20.2498	18.8636	19.995	18.5	19.9	36.6	245.9	109.2	169.9
FALSE	High	Unambiguous	GGTGAIVEYHGPGVDSISCTGMATICNMGAEIGATTSVFPYNHR	[K].GGTGAIVEYHGPGVDSISCTGMATICNMGAEIGATTSVFPYNHR.[M]	1xAcetyl [C]; 1xCarbamidomethyl [C]; 1xOxidation [M]	1xAcetyl [C19; C26]; 1xCarbamidomethyl [C19; C26]; 1xOxidation [M22; M28]	0.00169185	0.000144991	1.326	1	2	3	Q99KI0	Q99KI0 [259-302]	Q99KI0 1xAcetyl [C277; C284]	Q99KI0 1xAcetyl [C]	Aconitate hydratase, mitochondrial OS=Mus musculus OX=10090 GN=Aco2 PE=1 SV=1	A0A2R8W744; Q99KI0	0	4557.06	44	1.075	4.952	3.416	0.1	2.31	1.77		0.307542	0.420017		0.863975	0.951914	0	0	0		17.4517	17.7474	15.9	44.9	67.9	17.1	222.2	232
FALSE	High	Unambiguous	GGTGAIVEYHGPGVDSISCTGMATICNMGAEIGATTSVFPYNHR	[K].GGTGAIVEYHGPGVDSISCTGMATICNMGAEIGATTSVFPYNHR.[M]	2xAcetyl [C19; C26]; 2xOxidation [M22; M28]	2xAcetyl [C19; C26]; 2xOxidation [M22; M28]	0.000125467	5.87748e-05	2.035	1	2	2	Q99KI0	Q99KI0 [259-302]	Q99KI0 2xAcetyl [C277; C284]	Q99KI0 2xAcetyl [C277; C284]	Aconitate hydratase, mitochondrial OS=Mus musculus OX=10090 GN=Aco2 PE=1 SV=1	A0A2R8W744; Q99KI0	0	4558.04	44
FALSE	High	Unambiguous	GHGTQCGFCTPGMVMSIYTLLR	[K].GHGTQCGFCTPGMVMSIYTLLR.[N]	1xAcetyl [C9]; 1xCarbamidomethyl [C6]; 1xOxidation [M13]	1xAcetyl [C9]; 1xCarbamidomethyl [C6]; 1xOxidation [M13]	0.000891002	0.000144991	1.47	1	2	2	G3X982	G3X982 [112-133]	G3X982 1xAcetyl [C120]	G3X982 1xAcetyl [C120]	Aldehyde oxidase 3 OS=Mus musculus OX=10090 GN=Aox3 PE=1 SV=1	A0A087WQC8; G3X982	0	2487.13	22
FALSE	High	Unambiguous	GLIALDCPAELCR	[R].GLIALDCPAELCR.[L]	1xAcetyl [C]; 1xCarbamidomethyl [C]	1xAcetyl [C7; C12]; 1xCarbamidomethyl [C7; C12]	0.0968935	0.00545547	0.505	1	2	3	P58749	P58749 [235-247]	P58749 1xAcetyl [C241; C246]	P58749 1xAcetyl [C]	Transmembrane 6 superfamily member 1 OS=Mus musculus OX=10090 GN=Tm6sf1 PE=2 SV=2	P58749; D3YX52	0	1472.72	13	1.476	1.843	4.437	0.56	0.88	2.15	0.806038	0.775944	0.1729	0.999999	0.999995	0.6846	0	0	0	16.685	17.2427	16.5013	94	77.2	27.2	138.7	142.3	120.6
FALSE	High	Unambiguous	GLINLGNTCFMNCIVQALTHTPLLR	[R].GLINLGNTCFMNCIVQALTHTPLLR.[D]	2xAcetyl [C9; C13]; 1xOxidation [M11]	2xAcetyl [C9; C13]; 1xOxidation [M11]	0.0521973	0.00341348	0.624	1	1	1	Q5DU02	Q5DU02 [177-201]	Q5DU02 2xAcetyl [C185; C189]	Q5DU02 2xAcetyl [C185; C189]	Ubiquitin carboxyl-terminal hydrolase 22 OS=Mus musculus OX=10090 GN=Usp22 PE=2 SV=2	Q5DU02	0	2842.44	25	0.016	0.749	0.479	-5.93	-0.42	-1.06	8.48921e-12			5.84461e-10			0	0	0	19.8046			505.9	17	37.8	8.3	12.8	18.1
FALSE	High	Unambiguous	GLQVVEHACSVTSLMLGETMPSITK	[R].GLQVVEHACSVTSLMLGETMPSITK.[D]	1xAcetyl [C9]; 1xOxidation [M15]	1xAcetyl [C9]; 1xOxidation [M15]	0.000151289	0.000105969	1.977	1	1	7	Q9EQ20	Q9EQ20 [141-165]	Q9EQ20 1xAcetyl [C149]	Q9EQ20 1xAcetyl [C149]	Methylmalonate-semialdehyde dehydrogenase [acylating], mitochondrial OS=Mus musculus OX=10090 GN=Aldh6a1 PE=1 SV=1	Q9EQ20	0	2689.32	25	0.122	0.269	2.055	-3.03	-1.9	1.04	0.00474321	0.0432999	0.500195	0.0552088	0.300939	0.988104	0	0	0	19.1639	19.8663	16.905	242.7	216.8	17.2	29.6	58.3	35.4
FALSE	High	Unambiguous	GLTMGGLEVISITDNTPVPHNGCRPR	[K].GLTMGGLEVISITDNTPVPHNGCRPR.[K]	1xAcetyl [C23]; 1xOxidation [M4]	1xAcetyl [C23]; 1xOxidation [M4]	0.145957	0.00755892	0.431	1	2	2	Q9DCA2	Q9DCA2 [161-186]	Q9DCA2 1xAcetyl [C183]	Q9DCA2 1xAcetyl [C183]	28S ribosomal protein S11, mitochondrial OS=Mus musculus OX=10090 GN=Mrps11 PE=1 SV=2	Q9DCA2; Q3U8Y1	0	2792.38	26	3.37	11.889	14.491	1.75	3.57	3.86	0.167987	0.00384924	6.68516e-06	0.667203	0.0544256	0.00021416	0	0	0	18.4732	19.4251	20.5169	18.7	14.4	21.5	63.1	171.4	310.9
FALSE	High	Unambiguous	GQMEAIPCVVGDEEVWTSDIQYQLSPFNHAHK	[K].GQMEAIPCVVGDEEVWTSDIQYQLSPFNHAHK.[V]	1xAcetyl [C8]; 1xOxidation [M3]	1xAcetyl [C8]; 1xOxidation [M3]	2.4512e-07	5.87748e-05	3.778	1	1	4	Q8CHT0	Q8CHT0 [58-89]	Q8CHT0 1xAcetyl [C65]	Q8CHT0 1xAcetyl [C65]	Delta-1-pyrroline-5-carboxylate dehydrogenase, mitochondrial OS=Mus musculus OX=10090 GN=Aldh4a1 PE=1 SV=3	Q8CHT0	0	3686.69	32	4.202	5.722	0.073	2.07	2.52	-3.78		0.260582	0.000259243		0.809867	0.00528623	0	0	0		17.7015	19.8666	3.9	18	427.5	16.5	103	31.1
FALSE	High	Unambiguous	HFVCSSAGNAGMATAYAAR	[R].HFVCSSAGNAGMATAYAAR.[R]	1xAcetyl [C4]; 1xOxidation [M12]	1xAcetyl [C4]; 1xOxidation [M12]	0.0401465	0.00255079	0.676	1	2	4	Q8VBT2	Q8VBT2 [59-77]	Q8VBT2 1xAcetyl [C62]	Q8VBT2 1xAcetyl [C62]	L-serine dehydratase/L-threonine deaminase OS=Mus musculus OX=10090 GN=Sds PE=1 SV=3	Q8VBT2; D3Z221	0	1942.85	19
FALSE	High	Unambiguous	HGLEVIYMIEPIDEYCVQQLK	[K].HGLEVIYMIEPIDEYCVQQLK.[E]	1xAcetyl [C16]; 1xOxidation [M8]	1xAcetyl [C16]; 1xOxidation [M8]	0.0269982	0.001909	0.757	1	1	3	P07901	P07901 [515-535]	P07901 1xAcetyl [C530]	P07901 1xAcetyl [C530]	Heat shock protein HSP 90-alpha OS=Mus musculus OX=10090 GN=Hsp90aa1 PE=1 SV=4	P07901	0	2578.26	21
FALSE	High	Unambiguous	HKPFVSHFMPVMFSLTWDMACR	[R].HKPFVSHFMPVMFSLTWDMACR.[V]	1xAcetyl [C21]; 1xOxidation [M19]	1xAcetyl [C21]; 1xOxidation [M19]	0.000827105	0.000144991	1.488	1	2	3	Q8BFR5	Q8BFR5 [367-388]	Q8BFR5 1xAcetyl [C387]	Q8BFR5 1xAcetyl [C387]	Elongation factor Tu, mitochondrial OS=Mus musculus OX=10090 GN=Tufm PE=1 SV=1	Q8BFR5; A0A0U1RPC4	0	2725.25	22	10.562	1.241	0.439	3.4	0.31	-1.19	0.000178857	0.934101	0.518708	0.00345682	0.999995	0.994795	0	0	0	19.5317	18.05	17.1717	32	57	70.8	338.4	70.8	31
FALSE	High	Unambiguous	HLGIVGECNIQFALHPTSMEYCIIEVNAR	[R].HLGIVGECNIQFALHPTSMEYCIIEVNAR.[L]	1xAcetyl [C]; 1xCarbamidomethyl [C]; 1xOxidation [M19]	1xAcetyl [C8; C22]; 1xCarbamidomethyl [C8; C22]; 1xOxidation [M19]	1.9431e-07	5.87748e-05	3.842	1	1	11	Q8C196	Q8C196 [690-718]	Q8C196 1xAcetyl [C697; C711]	Q8C196 1xAcetyl [C]	Carbamoyl-phosphate synthase [ammonia], mitochondrial OS=Mus musculus OX=10090 GN=Cps1 PE=1 SV=2	Q8C196	0	3372.62	29	0.274	3.504	20.54	-1.87	1.81	4.36	0.0189531	0.034081	0.0299972	0.16052	0.258571	0.237257	0	0	0	20.6483	20.21	17.8949	269.8	47.9	1.9	73.9	167.8	38.7
FALSE	High	Unambiguous	HPPENGKPNILNCYVTQFHPPHIEIQMLK	[R].HPPENGKPNILNCYVTQFHPPHIEIQMLK.[N]	1xAcetyl [C13]; 1xOxidation [M27]	1xAcetyl [C13]; 1xOxidation [M27]	0.0415764	0.00262393	0.669	1	1	1	P01887	P01887 [33-61]	P01887 1xAcetyl [C45]	P01887 1xAcetyl [C45]	Beta-2-microglobulin OS=Mus musculus OX=10090 GN=B2m PE=1 SV=2	P01887	0	3452.72	29
FALSE	High	Unambiguous	HSMNPFCEIAVEEAVR	[K].HSMNPFCEIAVEEAVR.[L]	1xAcetyl [C7]; 1xOxidation [M3]	1xAcetyl [C7]; 1xOxidation [M3]	0.0071276	0.000569854	1.033	1	6	3	Q9DCW4	Q9DCW4 [36-51]	Q9DCW4 1xAcetyl [C42]	Q9DCW4 1xAcetyl [C42]	Electron transfer flavoprotein subunit beta OS=Mus musculus OX=10090 GN=Etfb PE=1 SV=3	A0A0N4SVE0; A0A0N4SWE9; A0A0U1RNK9; A0A0U1RNP5; A0A0U1RNR3; Q9DCW4	0	1889.85	16
FALSE	High	Unambiguous	HTGPGILSMANAGPNTNGSQFFICTAK	[K].HTGPGILSMANAGPNTNGSQFFICTAK.[T]	1xAcetyl [C24]	1xAcetyl [C24]	0.000532566	0.000105969	1.601	1	2	1	P17742	P17742 [92-118]	P17742 1xAcetyl [C115]	P17742 1xAcetyl [C115]	Peptidyl-prolyl cis-trans isomerase A OS=Mus musculus OX=10090 GN=Ppia PE=1 SV=2	P17742; A0A1L1SST0	0	2776.32	27
FALSE	High	Unambiguous	HTGPGILSMANAGPNTNGSQFFICTAK	[K].HTGPGILSMANAGPNTNGSQFFICTAK.[T]	1xAcetyl [C24]; 1xOxidation [M9]	1xAcetyl [C24; K27]; 1xOxidation [M9]	0.0293139	0.00205188	0.74	1	2	9	P17742	P17742 [92-118]	P17742 1xAcetyl [C115]	P17742 1xAcetyl [C115]	Peptidyl-prolyl cis-trans isomerase A OS=Mus musculus OX=10090 GN=Ppia PE=1 SV=2	P17742; A0A1L1SST0	0	2792.31	27	1.776	2.652	3.484	0.83	1.41	1.8	0.27757	0.0472326	0.0168613	0.835685	0.31922	0.158215	0	0	0	22.381	22.2496	22.2759	79.2	53.7	41	140.7	142.5	142.8
FALSE	High	Unambiguous	HVHAFIHTPTGTHFCEVEQMR	[K].HVHAFIHTPTGTHFCEVEQMR.[N]	1xAcetyl [C15]; 1xOxidation [M20]	1xAcetyl [C15]; 1xOxidation [M20]	0.01466	0.00107777	0.884	1	3	1	P25688	P25688 [127-147]	P25688 1xAcetyl [C141]	P25688 1xAcetyl [C141]	Uricase OS=Mus musculus OX=10090 GN=Uox PE=1 SV=2	A0A0G2JG44; D3Z4U1; P25688	0	2535.17	21	0.017	1.071	32.41	-5.87	0.1	5.02	2.81641e-11		2.53807e-08	1.84695e-09		1.2839e-06	0	0	0	19.4887		20.1022	261.1	22.8	8.6	4.5	24.4	278.7
FALSE	High	Rejected	HVLFCGTEVIQAK	[R].HVLFCGTEVIQAK.[A]	1xAcetyl [C5]	1xAcetyl [C5]	0.00262761	0.000275325	1.234	1	7	3	S4R234	S4R234 [346-358]	S4R234 1xAcetyl [C350]	S4R234 1xAcetyl [C350]	Cation-transporting ATPase OS=Mus musculus OX=10090 GN=Atp13a4 PE=3 SV=1	Q5XF90-4; S4R234; A0A0R4J0M2; Q5XF90; Q5XF90-3; Q5XF90-2; E9QPP7	0	1486.77	13	2.312	1.133	1.447	1.21	0.18	0.53	0.547523	0.937116	0.784862	0.999999	0.999995	0.999948	0	0	0	17.1245	18.1586	17.9101	48.6	113.2	80.8	112.3	128.2	116.9
FALSE	High	Selected	KPTTTMIPDVDCLLWAIGR	[R].KPTTTMIPDVDCLLWAIGR.[D]	1xAcetyl [C12]; 1xOxidation [M6]	1xAcetyl [C12]; 1xOxidation [M6]	0.178956	0.00924744	0.395	1	2	1	P47791	P47791 [295-313]	P47791 1xAcetyl [C306]	P47791 1xAcetyl [C306]	Glutathione reductase, mitochondrial OS=Mus musculus OX=10090 GN=Gsr PE=1 SV=3	P47791-2; P47791	0	2188.11	19	3.591	0.221	1	1.84	-2.18	0	0.214685	0.107529	0.970585	0.747354	0.523378	0.999948	0	0	0	16.1194	18.6853	19.0142	11.3	193.6	155.8	40.7	42.7	155.8
FALSE	High	Unambiguous	IADDNGAYLMADMAHISGLVAAGVVPSPFEHCHVVTTTTHK	[K].IADDNGAYLMADMAHISGLVAAGVVPSPFEHCHVVTTTTHK.[T]	1xAcetyl [C32]; 1xOxidation [M]	1xAcetyl [C32]; 1xOxidation [M10; M13]	0.0263541	0.00183329	0.762	1	3	3	P50431	P50431 [211-251]	P50431 1xAcetyl [C242]	P50431 1xAcetyl [C242]	Serine hydroxymethyltransferase, cytosolic OS=Mus musculus OX=10090 GN=Shmt1 PE=1 SV=3	G3UZ26; G3UYY1; P50431	0	4334.07	41	3.225	26.588	0.444	1.69	4.73	-1.17	0.0123825	3.25345e-08	0.499925	0.116083	1.91937e-06	0.988104	0	0	0	22.2884	20.3415	18.4804	105.4	4.5	21.4	339.9	119.2	9.5
FALSE	High	Unambiguous	LAEVECLAESHQHLSK	[R].LAEVECLAESHQHLSK.[E]	1xAcetyl [C6]	1xAcetyl [C6]	0.0674562	0.00399987	0.574	1	3	2	E9PYU4	E9PYU4 [1790-1805]	E9PYU4 1xAcetyl [C1795]	E9PYU4 1xAcetyl [C1795]	Chromodomain-helicase-DNA-binding protein 5 OS=Mus musculus OX=10090 GN=Chd5 PE=1 SV=1	E9PYU4; A2A8L1; E9PYL1	0	1835.9	16	0.882	1.224	0.925	-0.18	0.29	-0.11	0.774098	0.866223	0.962437	0.999999	0.999995	0.999948	0	0	0	18.3038	18.5769	17.9653	115.4	105	77.6	101.8	128.5	71.8
FALSE	High	Unambiguous	IAGCLHMTVETAVLIETLVALGAEVR	[R].IAGCLHMTVETAVLIETLVALGAEVR.[W]	1xAcetyl [C4]; 1xOxidation [M7]	1xAcetyl [C4]; 1xOxidation [M7]	0.022589	0.00153086	0.794	1	1	1	P50247	P50247 [50-75]	P50247 1xAcetyl [C53]	P50247 1xAcetyl [C53]	Adenosylhomocysteinase OS=Mus musculus OX=10090 GN=Ahcy PE=1 SV=3	P50247	0	2767.47	26
FALSE	High	Unambiguous	ICALDDNVCMAFAGLTADAR	[K].ICALDDNVCMAFAGLTADAR.[I]	1xAcetyl [C9]; 1xCarbamidomethyl [C2]; 1xOxidation [M10]	1xAcetyl [C9]; 1xCarbamidomethyl [C2]; 1xOxidation [M10]	0.000297949	0.000105969	1.766	1	2	2	Q9Z2U0	Q9Z2U0 [62-81]	Q9Z2U0 1xAcetyl [C70]	Q9Z2U0 1xAcetyl [C70]	Proteasome subunit alpha type-7 OS=Mus musculus OX=10090 GN=Psma7 PE=1 SV=1	Q9Z2U0; A0A338P7D7	0	2184.97	20
FALSE	High	Unambiguous	ICANHYITPMMELKPNAGSDR	[K].ICANHYITPMMELKPNAGSDR.[A]	1xAcetyl [C2]; 1xOxidation [M10]	1xAcetyl [C2]; 1xOxidation [M10]	0.0232508	0.00157	0.788	1	2	1	P34022	P34022 [98-118]	P34022 1xAcetyl [C99]	P34022 1xAcetyl [C99]	Ran-specific GTPase-activating protein OS=Mus musculus OX=10090 GN=Ranbp1 PE=1 SV=2	P34022; H7BX22	0	2419.12	21
FALSE	High	Unambiguous	LCNGIQDCMDGSDEGAHCR	[R].LCNGIQDCMDGSDEGAHCR.[E]	1xAcetyl [C]; 2xCarbamidomethyl [C18; C]; 1xOxidation [M9]	1xAcetyl [C2; C8]; 2xCarbamidomethyl [C2; C8; C18]; 1xOxidation [M9]	0.00037948	0.000105969	1.695	1	4	6	A0A0R4J0I9	A0A0R4J0I9 [92-110]	A0A0R4J0I9 1xAcetyl [C93; C99]	A0A0R4J0I9 1xAcetyl [C]	Low density lipoprotein receptor-related protein 1 OS=Mus musculus OX=10090 GN=Lrp1 PE=1 SV=1	Q3U5J2; A0A0R4J0I9; Q91ZX7; D3Z5M3	0	2195.82	19
FALSE	High	Unambiguous	LEAVSHTSDMHCGYGDSPSK	[R].LEAVSHTSDMHCGYGDSPSK.[G]	1xAcetyl [C12]; 1xOxidation [M10]	1xAcetyl [C12]; 1xOxidation [M10]	0.000677149	0.000144991	1.538	1	2	2	P40124	P40124 [18-37]	P40124 1xAcetyl [C29]	P40124 1xAcetyl [C29]	Adenylyl cyclase-associated protein 1 OS=Mus musculus OX=10090 GN=Cap1 PE=1 SV=4	B1ARS0; P40124	0	2178.91	20
FALSE	High	Unambiguous	LGGTCVNVGCVPK	[K].LGGTCVNVGCVPK.[K]	1xAcetyl [C5]; 1xCarbamidomethyl [C10]	1xAcetyl [C5]; 1xCarbamidomethyl [C10]	0.147618	0.00758982	0.429	1	2	1	P47791	P47791 [76-88]	P47791 1xAcetyl [C80]	P47791 1xAcetyl [C80]	Glutathione reductase, mitochondrial OS=Mus musculus OX=10090 GN=Gsr PE=1 SV=3	P47791-2; P47791	0	1345.66	13
FALSE	High	Unambiguous	LGTDESCFNMILATR	[R].LGTDESCFNMILATR.[S]	1xAcetyl [C7]; 1xOxidation [M10]	1xAcetyl [C7]; 1xOxidation [M10]	0.00128292	0.000144991	1.386	1	2	2	Q07076	Q07076 [332-346]	Q07076 1xAcetyl [C338]	Q07076 1xAcetyl [C338]	Annexin A7 OS=Mus musculus OX=10090 GN=Anxa7 PE=1 SV=2	Q07076; A0A2C9F2D2	0	1728.79	15
FALSE	High	Unambiguous	IHFISPNIYCCGAGTAADTDMTTQLISSNLELHSLTTGR	[K].IHFISPNIYCCGAGTAADTDMTTQLISSNLELHSLTTGR.[L]	1xAcetyl [C10]; 1xCarbamidomethyl [C11]; 1xOxidation [M21]	1xAcetyl [C10]; 1xCarbamidomethyl [C11]; 1xOxidation [M21]	0.00011984	5.87748e-05	2.049	1	1	2	P70195	P70195 [77-115]	P70195 1xAcetyl [C86]	P70195 1xAcetyl [C86]	Proteasome subunit beta type-7 OS=Mus musculus OX=10090 GN=Psmb7 PE=1 SV=1	P70195	0	4267.01	39
FALSE	High	Unambiguous	IHQIGPGMVQQIQSVCMECQGHGER	[R].IHQIGPGMVQQIQSVCMECQGHGER.[I]	1xAcetyl [C]; 1xCarbamidomethyl [C]; 1xOxidation [M17]	1xAcetyl [C16; C19]; 1xCarbamidomethyl [C16; C19]; 1xOxidation [M17]	1.47205e-06	5.87748e-05	3.284	1	3	4	P63037	P63037 [162-186]	P63037 1xAcetyl [C177; C180]	P63037 1xAcetyl [C]	DnaJ homolog subfamily A member 1 OS=Mus musculus OX=10090 GN=Dnaja1 PE=1 SV=1	P63037; B1AXY1; B1AXY0	0	2880.3	25
FALSE	High	Unambiguous	LHSLGQSSDAFPLCLMLLSPQPTPGAAPVVVGHAR	[R].LHSLGQSSDAFPLCLMLLSPQPTPGAAPVVVGHAR.[L]	1xAcetyl [C14]; 1xOxidation [M16]	1xAcetyl [C14]; 1xOxidation [M16]	0.0071981	0.000569854	1.031	1	3	1	Q9R123	Q9R123 [119-153]	Q9R123 1xAcetyl [C132]	Q9R123 1xAcetyl [C132]	N-alpha-acetyltransferase 80 OS=Mus musculus OX=10090 GN=Naa80 PE=2 SV=1	Q9R123; A0A0R4J2B1; B7ZCE0	0	3624.87	35
FALSE	High	Unambiguous	IKPTRPLGLFMEYENSPESTSEVECGDFYNSGDR	[R].IKPTRPLGLFMEYENSPESTSEVECGDFYNSGDR.[A]	1xAcetyl [C/K]; 1xOxidation [M11]	1xAcetyl [K2; C25]; 1xOxidation [M11]	0.0358177	0.00237414	0.699	1	3	2	Q91VA0	Q91VA0 [416-449]	Q91VA0 1xAcetyl [K417; C440]	Q91VA0 1xAcetyl [C/K]	Acyl-coenzyme A synthetase ACSM1, mitochondrial OS=Mus musculus OX=10090 GN=Acsm1 PE=1 SV=1	D3Z106; Q91VA0; Q91VA0-2	0	3925.75	34	3.606	1.973	4.77	1.85	0.98	2.25	0.354371	0.684538		0.906542	0.999995		0	0	0	17.5718	17.6991		56.5	80.8	17.2	203.8	159.4	82.2
FALSE	High	Unambiguous	ILCEELGAPANSAVNCVPLEDFGGHHPDPNLTYAADLVETMK	[K].ILCEELGAPANSAVNCVPLEDFGGHHPDPNLTYAADLVETMK.[S]	1xAcetyl [C16]; 1xCarbamidomethyl [C3]; 1xOxidation [M41]	1xAcetyl [C16]; 1xCarbamidomethyl [C3]; 1xOxidation [M41]	0.0160594	0.00111519	0.865	1	2	1	Q9D0F9	Q9D0F9 [236-277]	Q9D0F9 1xAcetyl [C251]	Q9D0F9 1xAcetyl [C251]	Phosphoglucomutase-1 OS=Mus musculus OX=10090 GN=Pgm1 PE=1 SV=4	A2CEK3; Q9D0F9	0	4566.13	42	0.015	18.532	3.837	-6.02	4.21	1.94		0.056597	0.249918		0.358851	0.804863	0	0	0		16.7119	18.2542	66.2	6.9	82.4	1	127.5	316
FALSE	High	Unambiguous	LLCHHLFAGSK	[R].LLCHHLFAGSK.[L]	1xAcetyl [C3]	1xAcetyl [C3]	0.106811	0.0058299	0.487	1	1	2	Q80SU6	Q80SU6 [309-319]	Q80SU6 1xAcetyl [C311]	Q80SU6 1xAcetyl [C311]	Sodium-dependent phosphate transport protein 2C OS=Mus musculus OX=10090 GN=Slc34a3 PE=1 SV=2	Q80SU6	0	1267.66	11
FALSE	High	Unambiguous	LLEQFVCAHTGIIFHAPYTGVCMK	[K].LLEQFVCAHTGIIFHAPYTGVCMK.[Q]	1xAcetyl [C22]; 1xCarbamidomethyl [C7]; 1xOxidation [M23]	1xAcetyl [C22]; 1xCarbamidomethyl [C7]; 1xOxidation [M23]	0.00130041	0.000144991	1.383	1	2	1	Q99N84	Q99N84 [120-143]	Q99N84 1xAcetyl [C141]	Q99N84 1xAcetyl [C141]	28S ribosomal protein S18b, mitochondrial OS=Mus musculus OX=10090 GN=Mrps18b PE=1 SV=1	Q99N84-2; Q99N84	0	2793.36	24
FALSE	High	Unambiguous	LLSHCLLVTLASHHPADFTPAVHASLDK	[K].LLSHCLLVTLASHHPADFTPAVHASLDK.[F]	1xAcetyl [C5]	1xAcetyl [C5]	0.000589469	0.000144991	1.574	2	2	14	Q91VB8; P01942	Q91VB8 [101-128]; P01942 [101-128]	Q91VB8 1xAcetyl [C105]; P01942 1xAcetyl [C105]	Q91VB8 1xAcetyl [C105]; P01942 1xAcetyl [C105]	Alpha globin 1 OS=Mus musculus OX=10090 GN=Hba-a1 PE=1 SV=1 Hemoglobin subunit alpha OS=Mus musculus OX=10090 GN=Hba PE=1 SV=2	Q91VB8; P01942	0	3035.58	28	1.346	0.216	2.769	0.43	-2.21	1.47	0.535947	0.000139264	0.00630253	0.99813	0.00361786	0.0739742	0	0	0	24.7887	24.8072	25.1156	86	144	59.2	115.7	31	164.1
FALSE	High	Unambiguous	LLTFVLALPGVALCSLNCWMHAGHHERPEFIPYHHLR	[R].LLTFVLALPGVALCSLNCWMHAGHHERPEFIPYHHLR.[I]	1xAcetyl [C18]; 1xCarbamidomethyl [C14]; 1xOxidation [M20]	1xAcetyl [C18]; 1xCarbamidomethyl [C14]; 1xOxidation [M20]	2.59526e-09	5.87748e-05	5.031	1	1	1	P43023	P43023 [30-66]	P43023 1xAcetyl [C47]	P43023 1xAcetyl [C47]	Cytochrome c oxidase subunit 6A2, mitochondrial OS=Mus musculus OX=10090 GN=Cox6a2 PE=1 SV=2	P43023	0	4393.21	37	1.106	1.182	15.298	0.15	0.24	3.94			0.0218366			0.189016	0	0	0			18.055	51.3	86.9	18.5	56.8	102.7	283.7
FALSE	High	Unambiguous	LMEPIYLVEIQCPEQVVGGIYGVLNR	[R].LMEPIYLVEIQCPEQVVGGIYGVLNR.[K]	1xAcetyl [C12]; 1xOxidation [M2]	1xAcetyl [C12]; 1xOxidation [M2]	0.000500078	0.000105969	1.618	1	1	3	P58252	P58252 [740-765]	P58252 1xAcetyl [C751]	P58252 1xAcetyl [C751]	Elongation factor 2 OS=Mus musculus OX=10090 GN=Eef2 PE=1 SV=2	P58252	0	2990.54	26	0.652	1.196	0.437	-0.62	0.26	-1.19	0.660782	0.961198	0.469259	0.999999	0.999995	0.978393	0	0	0	16.7284	19.147	18.3868	75.4	136.5	122.3	49.1	163.2	53.5
FALSE	High	Selected	LNLPINIIGLAPLCENMPSGK	[K].LNLPINIIGLAPLCENMPSGK.[A]	1xAcetyl [C14]; 1xOxidation [M17]	1xAcetyl [C14]; 1xOxidation [M17]	0.00209482	0.000190225	1.281	1	2	1	Q9CPY7-2	Q9CPY7-2 [291-311]	Q9CPY7-2 1xAcetyl [C304]	Q9CPY7-2 1xAcetyl [C304]	Isoform 2 of Cytosol aminopeptidase OS=Mus musculus OX=10090 GN=Lap3	Q9CPY7; Q9CPY7-2	0	2265.2	21
FALSE	High	Unambiguous	LNSAVECVAYPR	[R].LNSAVECVAYPR.[A]	1xAcetyl [C7]	1xAcetyl [C7]	0.0372618	0.00241127	0.691	1	1	8	A2BDX3	A2BDX3 [148-159]	A2BDX3 1xAcetyl [C154]	A2BDX3 1xAcetyl [C154]	Adenylyltransferase and sulfurtransferase MOCS3 OS=Mus musculus OX=10090 GN=Mocs3 PE=1 SV=1	A2BDX3	0	1363.67	12	0.645	1.219	1.19	-0.63	0.29	0.25	0.332639	0.75693	0.770029	0.889414	0.999995	0.999948	0	0	0	21.0108	21.385	20.986	123.7	102.8	76.9	79.7	125.4	91.5
FALSE	High	Unambiguous	LNSIIDQALTCR	[K].LNSIIDQALTCR.[E]	1xAcetyl [C11]	1xAcetyl [C11]	0.128225	0.00684968	0.454	1	3	1	G5E8Q0	G5E8Q0 [58-69]	G5E8Q0 1xAcetyl [C68]	G5E8Q0 1xAcetyl [C68]	Lysosomal trafficking regulator, isoform CRA_a OS=Mus musculus OX=10090 GN=Lyst PE=1 SV=1	P97412-2; G5E8Q0; P97412	0	1388.72	12	8.823	2.92	4.42	3.14	1.55	2.14	0.0881044			0.465321			0	0	0	17.2256			26.6	53.4	23.9	234.5	155.8	105.8
FALSE	High	Unambiguous	IPTPLNTSGVQVICMK	[R].IPTPLNTSGVQVICMK.[G]	1xAcetyl [C14]; 1xOxidation [M15]	1xAcetyl [C14]; 1xOxidation [M15]	0.0657395	0.00389527	0.579	1	2	2	P84091	P84091 [324-339]	P84091 1xAcetyl [C337]	P84091 1xAcetyl [C337]	AP-2 complex subunit mu OS=Mus musculus OX=10090 GN=Ap2m1 PE=1 SV=1	P84091; Q3TWV4	0	1758.91	16
FALSE	High	Unambiguous	ISSIQATTAAGSGHPTSCCSAAEIMAVLFFHTMR	[R].ISSIQATTAAGSGHPTSCCSAAEIMAVLFFHTMR.[Y]	1xAcetyl [C19]; 1xCarbamidomethyl [C18]; 1xOxidation [M25]	1xAcetyl [C19]; 1xCarbamidomethyl [C18]; 1xOxidation [M25]	3.65754e-06	5.87748e-05	3.033	1	1	4	P40142	P40142 [24-57]	P40142 1xAcetyl [C42]	P40142 1xAcetyl [C42]	Transketolase OS=Mus musculus OX=10090 GN=Tkt PE=1 SV=1	P40142	0	3611.67	34	0.307	0.01	1.545	-1.7	-6.64	0.63	0.346398	1e-17	0.523706	0.8999	1.36869e-15	0.996237	0	0	0	17.8146		19.7423	104.8	174.8	112.8	32.2	1.2	174.3
FALSE	High	Unambiguous	ITTVFSHAQTVVLCVGCSTVLCQPTGGK	[K].ITTVFSHAQTVVLCVGCSTVLCQPTGGK.[A]	2xAcetyl [C17; C22]	2xAcetyl [C17; C22]	0.00293959	0.000275325	1.211	2	7	1	Q6ZWY3; Q6ZWU9	Q6ZWY3 [43-70]; Q6ZWU9 [43-70]	Q6ZWY3 2xAcetyl [C59; C64]; Q6ZWU9 2xAcetyl [C59; C64]	Q6ZWY3 2xAcetyl [C59; C64]; Q6ZWU9 2xAcetyl [C59; C64]	40S ribosomal protein S27-like OS=Mus musculus OX=10090 GN=Rps27l PE=1 SV=3 40S ribosomal protein S27 OS=Mus musculus OX=10090 GN=Rps27 PE=1 SV=3	Q6ZWY3; D6RH49; A0A0G2JEX7; Q6ZWU9; D3YYB0; A0A0G2JDW7; A0A0G2JG29	0	2933.46	28
FALSE	High	Unambiguous	LVLPSPLYHCLGSVGGTMVSMMHGATLLLSSPSFNGK	[R].LVLPSPLYHCLGSVGGTMVSMMHGATLLLSSPSFNGK.[K]	1xAcetyl [C10]; 1xOxidation [M]	1xAcetyl [C10]; 1xOxidation [M21; M22]	0.000701499	0.000144991	1.529	1	1	2	Q8VCW8	Q8VCW8 [303-339]	Q8VCW8 1xAcetyl [C312]	Q8VCW8 1xAcetyl [C312]	Medium-chain acyl-CoA ligase ACSF2, mitochondrial OS=Mus musculus OX=10090 GN=Acsf2 PE=1 SV=1	Q8VCW8	0	3859.93	37	0.108	1.356	4.027	-3.21	0.44	2.01		0.707496	0.128738		0.999995	0.587406	0	0	0		19.83	18.6529	33.3	168.4	33.1	3.6	228.4	133.2
FALSE	High	Unambiguous	LVNCPVCQGVVVESQINEHLDR	[R].LVNCPVCQGVVVESQINEHLDR.[C]	1xAcetyl [C4]; 1xCarbamidomethyl [C7]	1xAcetyl [C4]; 1xCarbamidomethyl [C7]	0.0457455	0.00291294	0.65	1	1	1	G3X912	G3X912 [462-483]	G3X912 1xAcetyl [C465]	G3X912 1xAcetyl [C465]	SprT-like domain-containing protein Spartan OS=Mus musculus OX=10090 GN=Sprtn PE=2 SV=1	G3X912	0	2550.24	22	1.762	0.3	0.379	0.82	-1.74	-1.4		0.233325	0.491823		0.775012	0.986593	0	0	0		16.8784	17.6859	40.7	103.6	255.9	71.7	31.1	97.1
FALSE	High	Rejected	LVSCGLVAAK	[R].LVSCGLVAAK.[E]	1xAcetyl [C4]	1xAcetyl [C4]	0.162536	0.00840326	0.412	0	4	4						Q91WS2-2; Q91WS2; Q91WS2-3; E9QNS0	0	1002.57	10	0.932	1.329	1.012	-0.1	0.41	0.02	0.90353	0.625966	0.945848	0.999999	0.999995	0.999948	0	0	0	20.6421	20.947	20.4765	107.6	98.9	80.4	100.3	131.5	81.3
FALSE	High	Unambiguous	IVVHMAHALKPGEFGLASICNGGGGASALLIEK	[R].IVVHMAHALKPGEFGLASICNGGGGASALLIEK.[L]	1xAcetyl [C20]	1xAcetyl [C20]	1.35904e-05	5.87748e-05	2.67	1	1	1	Q8QZT1	Q8QZT1 [391-423]	Q8QZT1 1xAcetyl [C410]	Q8QZT1 1xAcetyl [C410]	Acetyl-CoA acetyltransferase, mitochondrial OS=Mus musculus OX=10090 GN=Acat1 PE=1 SV=1	Q8QZT1	0	3302.74	33
FALSE	High	Unambiguous	IVVHMAHALKPGEFGLASICNGGGGASALLIEK	[R].IVVHMAHALKPGEFGLASICNGGGGASALLIEK.[L]	1xAcetyl [K/C]; 1xOxidation [M5]	1xAcetyl [K10; C20]; 1xOxidation [M5]	2.25567e-05	5.87748e-05	2.529	1	1	3	Q8QZT1	Q8QZT1 [391-423]	Q8QZT1 1xAcetyl [K400; C410]	Q8QZT1 1xAcetyl [K/C]	Acetyl-CoA acetyltransferase, mitochondrial OS=Mus musculus OX=10090 GN=Acat1 PE=1 SV=1	Q8QZT1	0	3318.73	33	7.847	0.277	1.963	2.97	-1.85	0.97	0.00743781			0.078941			0	0	0	19.1796			51.5	58.4	23.5	404.4	16.2	46
FALSE	High	Unambiguous	LVYMGLLGYCTGLMDNMLR	[R].LVYMGLLGYCTGLMDNMLR.[M]	1xAcetyl [C10]; 1xOxidation [M4]	1xAcetyl [C10]; 1xOxidation [M4]	0.00126571	0.000144991	1.389	1	2	7	Q9CQ54	Q9CQ54 [31-49]	Q9CQ54 1xAcetyl [C40]	Q9CQ54 1xAcetyl [C40]	NADH dehydrogenase [ubiquinone] 1 subunit C2 OS=Mus musculus OX=10090 GN=Ndufc2 PE=1 SV=1	A0A0U1RPJ5; Q9CQ54	0	2221.05	19	6.644	0.203	0.663	2.73	-2.3	-0.59	0.127369	0.186311	0.763214	0.574165	0.70291	0.999948	0	0	0	17.9192	17.1655	18.4893	27.6	88.4	169.9	183.4	18	112.6
FALSE	High	Unambiguous	IYEGMMHSSCQQEMMDVK	[K].IYEGMMHSSCQQEMMDVK.[H]	1xAcetyl [C10]; 1xOxidation [M]	1xAcetyl [C10]; 1xOxidation [M5; M6; M14; M15]	0.00833799	0.000606283	1.001	1	2	4	P97823	P97823 [202-219]	P97823 1xAcetyl [C211]	P97823 1xAcetyl [C211]	Acyl-protein thioesterase 1 OS=Mus musculus OX=10090 GN=Lypla1 PE=1 SV=1	D3Z111; P97823	0	2204.88	18	4.698	0.63	0.046	2.23	-0.67	-4.45	0.0715727			0.40747			0	0	0	18.4215			69	89.4	58.4	324.2	56.3	2.7
FALSE	High	Selected	MAAMAKPDCIITCDGNNITVK	[K].MAAMAKPDCIITCDGNNITVK.[T]	1xAcetyl [K/C]; 1xCarbamidomethyl [C13]; 1xOxidation [M4]	1xAcetyl [K6; C9]; 1xCarbamidomethyl [C13]; 1xOxidation [M4]	3.23504e-05	5.87748e-05	2.428	1	1	2	Q05816	Q05816 [35-55]	Q05816 1xAcetyl [K40; C43]	Q05816 1xAcetyl [K/C]	Fatty acid-binding protein 5 OS=Mus musculus OX=10090 GN=Fabp5 PE=1 SV=3	Q05816	0	2324.08	21
FALSE	High	Unambiguous	MACGGHGYSHSSGIPNIYVTFTPACTFEGENTVMMLQTAR	[R].MACGGHGYSHSSGIPNIYVTFTPACTFEGENTVMMLQTAR.[F]	1xAcetyl [C]; 1xCarbamidomethyl [C]; 1xOxidation [M]	1xAcetyl [C3; C25]; 1xCarbamidomethyl [C3; C25]; 1xOxidation [M1; M34]	3.21211e-05	5.87748e-05	2.43	2	3	6	Q9R0H0; Q9R0H0-2	Q9R0H0 [394-433]; Q9R0H0-2 [394-433]	Q9R0H0 1xAcetyl [C396; C418]; Q9R0H0-2 1xAcetyl [C396; C418]	Q9R0H0 1xAcetyl [C]; Q9R0H0-2 1xAcetyl [C]	Peroxisomal acyl-coenzyme A oxidase 1 OS=Mus musculus OX=10090 GN=Acox1 PE=1 SV=5 Isoform 2 of Peroxisomal acyl-coenzyme A oxidase 1 OS=Mus musculus OX=10090 GN=Acox1	A2A848; Q9R0H0; Q9R0H0-2	0	4393.94	40	1.364	0.497	2.34	0.45	-1.01	1.23	0.72899	0.206682	0.167273	0.999999	0.735855	0.673482	0	0	0	19.636	20.0508	20.7701	61.6	114.5	84.7	84	56.9	198.3
FALSE	High	Unambiguous	MACGGHGYSHSSGIPNIYVTFTPACTFEGENTVMMLQTAR	[R].MACGGHGYSHSSGIPNIYVTFTPACTFEGENTVMMLQTAR.[F]	2xAcetyl [C3; C25]; 2xOxidation [M1; M34]	2xAcetyl [C3; C25]; 2xOxidation [M1; M34]	0.000225805	0.000105969	1.851	2	3	3	Q9R0H0; Q9R0H0-2	Q9R0H0 [394-433]; Q9R0H0-2 [394-433]	Q9R0H0 2xAcetyl [C396; C418]; Q9R0H0-2 2xAcetyl [C396; C418]	Q9R0H0 2xAcetyl [C396; C418]; Q9R0H0-2 2xAcetyl [C396; C418]	Peroxisomal acyl-coenzyme A oxidase 1 OS=Mus musculus OX=10090 GN=Acox1 PE=1 SV=5 Isoform 2 of Peroxisomal acyl-coenzyme A oxidase 1 OS=Mus musculus OX=10090 GN=Acox1	A2A848; Q9R0H0; Q9R0H0-2	0	4394.93	40	8.84	0.131	1.304	3.14	-2.93	0.38	0.00154516	0.0437074	0.797431	0.0218792	0.302566	0.999948	0	0	0	19.7289	18.4695	18.9944	30	113.4	76.5	265.4	14.9	99.7
FALSE	High	Unambiguous	MAPTVILEPAGGCLCDQPVHIAVR	[R-].MAPTVILEPAGGCLCDQPVHIAVR.[G]	1xAcetyl [C]; 1xCarbamidomethyl [C]; 1xOxidation [M1]	1xAcetyl [C13; C15]; 1xCarbamidomethyl [C13; C15]; 1xOxidation [M1]	0.00104255	0.000144991	1.433	1	3	3	Q9QYR7	Q9QYR7 [12-35]	Q9QYR7 1xAcetyl [C24; C26]	Q9QYR7 1xAcetyl [C]	Acyl-coenzyme A thioesterase 3 OS=Mus musculus OX=10090 GN=Acot3 PE=1 SV=1	Q9QYR7; Q9QYR7-2; A0A1Y7VMZ4	0	2605.29	24
FALSE	High	Selected	MEAAGFTVSGADHPICPVMLGDAR	[K].MEAAGFTVSGADHPICPVMLGDAR.[L]	1xAcetyl [C16]; 1xOxidation [M19]	1xAcetyl [C16]; 1xOxidation [M19]	2.11477e-05	5.87748e-05	2.547	1	2	3	O88986	O88986 [331-354]	O88986 1xAcetyl [C346]	O88986 1xAcetyl [C346]	2-amino-3-ketobutyrate coenzyme A ligase, mitochondrial OS=Mus musculus OX=10090 GN=Gcat PE=1 SV=2	O88986; E9PWY6	0	2503.14	24	0.156	4.286	0.245	-2.68	2.1	-2.03	0.106151	0.352639	0.0200829	0.519831	0.908801	0.178268	0	0	0	16.9902	17.2954	20.6652	50.3	11.9	384.9	7.9	50.9	94.2
FALSE	High	Unambiguous	METYCNSGSTDTSSVINAVTHALTAATPYTR	[K].METYCNSGSTDTSSVINAVTHALTAATPYTR.[Y]	1xAcetyl [C5]; 1xOxidation [M1]	1xAcetyl [C5]; 1xOxidation [M1]	1.42771e-10	5.87748e-05	5.83	1	1	9	Q80XN0	Q80XN0 [284-314]	Q80XN0 1xAcetyl [C288]	Q80XN0 1xAcetyl [C288]	D-beta-hydroxybutyrate dehydrogenase, mitochondrial OS=Mus musculus OX=10090 GN=Bdh1 PE=1 SV=2	Q80XN0	0	3320.5	31	1.456	100	4.131	0.54	6.64	2.05	0.440777	1e-17	0.225606	0.958984	1.36869e-15	0.771486	0	0	0	21.3638		18.2539	197.8	0.5	11.8	288.1	52.9	48.9
FALSE	High	Unambiguous	MGEVPLADSILCDGLTDAFHNYHMGITAENVAK	[R].MGEVPLADSILCDGLTDAFHNYHMGITAENVAK.[K]	1xAcetyl [C12]; 1xOxidation [M1]	1xAcetyl [C12]; 1xOxidation [M1]	0.00130041	0.000144991	1.383	1	2	1	Q8CAY6	Q8CAY6 [137-169]	Q8CAY6 1xAcetyl [C148]	Q8CAY6 1xAcetyl [C148]	Acetyl-CoA acetyltransferase, cytosolic OS=Mus musculus OX=10090 GN=Acat2 PE=1 SV=2	G3XA25; Q8CAY6	0	3590.66	33
FALSE	High	Unambiguous	MGEVPLADSILCDGLTDAFHNYHMGITAENVAK	[R].MGEVPLADSILCDGLTDAFHNYHMGITAENVAK.[K]	1xAcetyl [C12]; 2xOxidation [M1; M24]	1xAcetyl [C12]; 2xOxidation [M1; M24]	0.127509	0.00678101	0.455	1	2	1	Q8CAY6	Q8CAY6 [137-169]	Q8CAY6 1xAcetyl [C148]	Q8CAY6 1xAcetyl [C148]	Acetyl-CoA acetyltransferase, cytosolic OS=Mus musculus OX=10090 GN=Acat2 PE=1 SV=2	G3XA25; Q8CAY6	0	3606.65	33
FALSE	High	Unambiguous	MGFCSVQEDINSLCLTVVQR	[R].MGFCSVQEDINSLCLTVVQR.[L]	1xAcetyl [C4]; 1xCarbamidomethyl [C14]; 1xOxidation [M1]	1xAcetyl [C4]; 1xCarbamidomethyl [C14]; 1xOxidation [M1]	3.09214e-07	5.87748e-05	3.714	1	1	8	P54869	P54869 [93-112]	P54869 1xAcetyl [C96]	P54869 1xAcetyl [C96]	Hydroxymethylglutaryl-CoA synthase, mitochondrial OS=Mus musculus OX=10090 GN=Hmgcs2 PE=1 SV=2	P54869	0	2357.09	20	0.916	2.963	12.536	-0.13	1.57	3.65			0.000790679			0.0135543	0	0	0			19.4925	48.4	18.5	32.1	44.3	54.9	401.9
FALSE	High	Unambiguous	MHLASAFAGIGFGNAGVHLCHGMSYPISGLVK	[K].MHLASAFAGIGFGNAGVHLCHGMSYPISGLVK.[T]	1xAcetyl [C20]; 1xOxidation [M23]	1xAcetyl [C20]; 1xOxidation [M23]	6.17122e-08	5.87748e-05	4.158	1	3	2	Q8R0N6	Q8R0N6 [308-339]	Q8R0N6 1xAcetyl [C327]	Q8R0N6 1xAcetyl [C327]	Hydroxyacid-oxoacid transhydrogenase, mitochondrial OS=Mus musculus OX=10090 GN=Adhfe1 PE=1 SV=2	Q8R0N6-2; Q8R0N6; A0A087WRE7	0	3300.61	32	0.685	0.218	0.423	-0.55	-2.2	-1.24	0.424469		0.520359	0.952741		0.995366	0	0	0	20.0988		17.5559	273	33.2	70	187	7.2	29.6
FALSE	High	Selected	MHPDLSPHLHTEECNVLINLLK	[-].MHPDLSPHLHTEECNVLINLLK.[E]	1xAcetyl [C14]; 1xOxidation [M1]	1xAcetyl [C14]; 1xOxidation [M1]	0.0385784	0.00244342	0.684	1	5	1	Q8K199	Q8K199 [1-22]	Q8K199 1xAcetyl [C14]	Q8K199 1xAcetyl [C14]	COX assembly mitochondrial protein 2 homolog OS=Mus musculus OX=10090 GN=Cmc2 PE=3 SV=1	Q8K199; D6RJ47; D6RD08; F8WHQ0; D3YZZ0	0	2611.3	22
FALSE	High	Unambiguous	MLHFQEAATTVPPMCLLPNSHYEQVMTAFGGK	[K].MLHFQEAATTVPPMCLLPNSHYEQVMTAFGGK.[G]	1xAcetyl [C15]; 1xOxidation [M14]	1xAcetyl [C15]; 1xOxidation [M14]	3.6289e-10	5.87748e-05	5.573	1	4	3	Q9QXE0	Q9QXE0 [500-531]	Q9QXE0 1xAcetyl [C514]	Q9QXE0 1xAcetyl [C514]	2-hydroxyacyl-CoA lyase 1 OS=Mus musculus OX=10090 GN=Hacl1 PE=1 SV=2	Q9QXE0; D3YZ54; A0A2I3BRS0; E9PWM4	0	3606.69	32	20.512	0.043	8.63	4.36	-4.55	3.11	0.00138959	0.0260517	0.0991253	0.0199776	0.214948	0.506626	0	0	0	18.5853	17.8409	18.0196	12.3	142.4	19.5	251.8	6.1	168
FALSE	High	Unambiguous	MLSLAEQQLVDCAQAFNNHGCK	[K].MLSLAEQQLVDCAQAFNNHGCK.[G]	1xAcetyl [C12]; 1xCarbamidomethyl [C21]; 1xOxidation [M1]	1xAcetyl [C12]; 1xCarbamidomethyl [C21]; 1xOxidation [M1]	0.0640688	0.00382538	0.584	1	2	1	P49935	P49935 [159-180]	P49935 1xAcetyl [C170]	P49935 1xAcetyl [C170]	Pro-cathepsin H OS=Mus musculus OX=10090 GN=Ctsh PE=1 SV=2	P49935; A0A087WR20	0	2535.14	22
FALSE	High	Unambiguous	MNCVLATYGGIALLVLYFK	[R].MNCVLATYGGIALLVLYFK.[L]	1xAcetyl [C3]; 1xOxidation [M1]	1xAcetyl [C3]; 1xOxidation [M1]	0.00106076	0.000144991	1.429	1	1	4	Q78IK2	Q78IK2 [28-46]	Q78IK2 1xAcetyl [C30]	Q78IK2 1xAcetyl [C30]	ATP synthase membrane subunit DAPIT, mitochondrial OS=Mus musculus OX=10090 GN=Atp5md PE=1 SV=1	Q78IK2	0	2147.13	19
FALSE	High	Selected	MQLIMLCYNPDFEK	[R].MQLIMLCYNPDFEK.[Q]	1xAcetyl [C7]; 2xOxidation [M1; M5]	1xAcetyl [C7]; 2xOxidation [M1; M5]	0.00250321	0.000275325	1.244	1	1	4	P10649	P10649 [109-122]	P10649 1xAcetyl [C115]	P10649 1xAcetyl [C115]	Glutathione S-transferase Mu 1 OS=Mus musculus OX=10090 GN=Gstm1 PE=1 SV=2	P10649	0	1818.81	14	4.939	10.388	5.393	2.3	3.38	2.43	0.0449746			0.30085			0	0	0	18.9347			78.8	7.6	7.2	389.2	78.7	38.6
FALSE	High	Rejected	MQLIMLCYNPDFTR	[R].MQLIMLCYNPDFTR.[T]	1xAcetyl [C7]; 2xOxidation [M1; M5]	1xAcetyl [C7]; 2xOxidation [M1; M5]	0.0125736	0.000967413	0.916	1	1	2	F6WHQ7	F6WHQ7 [50-63]	F6WHQ7 1xAcetyl [C56]	F6WHQ7 1xAcetyl [C56]	Glutathione S-transferase Mu 1 (Fragment) OS=Mus musculus OX=10090 GN=Gstm1 PE=1 SV=1	F6WHQ7	0	1818.82	14	30.043	1.119	1.126	4.91	0.16	0.17	1.43982e-05			0.000380659			0	0	0	18.9347			13.7	49.2	32.8	412.2	55.1	36.9
FALSE	High	Unambiguous	MSHTLHHVPMPCDWNQWYCAPL	[K].MSHTLHHVPMPCDWNQWYCAPL.[-]	1xAcetyl [C12]; 1xCarbamidomethyl [C19]; 1xOxidation [M10]	1xAcetyl [C12]; 1xCarbamidomethyl [C19]; 1xOxidation [M10]	0.012879	0.000967413	0.911	1	1	3	Q5FW57	Q5FW57 [275-296]	Q5FW57 1xAcetyl [C286]	Q5FW57 1xAcetyl [C286]	Glycine N-acyltransferase-like protein OS=Mus musculus OX=10090 GN=Gm4952 PE=1 SV=3	Q5FW57	0	2781.18	22	53.279	0.712	8.962	5.74	-0.49	3.16	6.78642e-10		0.00489077	3.72254e-08		0.0609217	0	0	0	19.6998		19.3588	5.8	10.9	26.8	308.4	7.7	240.4
FALSE	High	Unambiguous	MVNSVEGCADDALAGLVASNPDLQLLQGHR	[K].MVNSVEGCADDALAGLVASNPDLQLLQGHR.[V]	1xAcetyl [C8]; 1xOxidation [M1]	1xAcetyl [C8]; 1xOxidation [M1]	4.80531e-11	5.87748e-05	6.13	1	4	8	Q8VC30	Q8VC30 [6-35]	Q8VC30 1xAcetyl [C13]	Q8VC30 1xAcetyl [C13]	Triokinase/FMN cyclase OS=Mus musculus OX=10090 GN=Tkfc PE=1 SV=1	Q8VC30; Q3UTZ4; A0A494BBI2; A0A494BB96	0	3151.51	30	1	7.289	0.123	0	2.87	-3.03	0.993145			0.999999			0	0	0	18.1125			226.9	7.3	76.4	226.9	53.2	9.4
FALSE	High	Unambiguous	NDPPMEAAGFTAQVIILNHPGQISAGYAPVLDCHTAHIACK	[K].NDPPMEAAGFTAQVIILNHPGQISAGYAPVLDCHTAHIACK.[F]	1xAcetyl [C33]; 1xCarbamidomethyl [C40]; 1xOxidation [M5]	1xAcetyl [C33]; 1xCarbamidomethyl [C40]; 1xOxidation [M5]	0.0647317	0.00382538	0.582	1	1	3	P10126	P10126 [331-371]	P10126 1xAcetyl [C363]	P10126 1xAcetyl [C363]	Elongation factor 1-alpha 1 OS=Mus musculus OX=10090 GN=Eef1a1 PE=1 SV=3	P10126	0	4386.11	41	100	0.035	1.33	6.64	-4.83	0.41	1e-17	1.48944e-08		1.07693e-15	9.51335e-07		0	0	0		21.0798		2.5	60.1	2.1	530.3	2.1	2.8
FALSE	High	Unambiguous	NEFTLGEECELETMTGEK	[R].NEFTLGEECELETMTGEK.[V]	1xAcetyl [C/K]; 1xOxidation [M14]	1xAcetyl [C9; K18]; 1xOxidation [M14]	0.00061472	0.000144991	1.563	1	1	32	P12710	P12710 [61-78]	P12710 1xAcetyl [C69; K78]	P12710 1xAcetyl [C/K]	Fatty acid-binding protein, liver OS=Mus musculus OX=10090 GN=Fabp1 PE=1 SV=2	P12710	0	2117.89	18	1.381	2.845	0.693	0.47	1.51	-0.53	0.485795	0.068693	0.555989	0.983415	0.403664	0.999948	0	0	0	21.4693	21.5259	21.0265	94.5	58.5	88.8	130.4	166.3	61.6
FALSE	High	Unambiguous	NEFTLGEECELETMTGEK	[R].NEFTLGEECELETMTGEK.[V]	2xAcetyl [C9; K18]; 1xOxidation [M14]	2xAcetyl [C9; K18]; 1xOxidation [M14]	0.164388	0.00847297	0.41	1	1	12	P12710	P12710 [61-78]	P12710 2xAcetyl [C69; K78]	P12710 2xAcetyl [C69; K78]	Fatty acid-binding protein, liver OS=Mus musculus OX=10090 GN=Fabp1 PE=1 SV=2	P12710	0	2159.9	18	1.491	5.446	0.585	0.58	2.45	-0.77	0.616593	0.0368347	0.673316	0.999999	0.271383	0.999948	0	0	0	19.6674	19.234	17.6596	122.9	34.8	44.1	183.2	189.4	25.8
FALSE	High	Unambiguous	NFPSSCVLGPEGTPASWTLMDQTGEMR	[K].NFPSSCVLGPEGTPASWTLMDQTGEMR.[M]	1xAcetyl [C6]; 1xOxidation [M20]	1xAcetyl [C6]; 1xOxidation [M20]	0.0516681	0.00338251	0.626	1	2	1	Q91XE0	Q91XE0 [203-229]	Q91XE0 1xAcetyl [C208]	Q91XE0 1xAcetyl [C208]	Glycine N-acyltransferase OS=Mus musculus OX=10090 GN=Glyat PE=1 SV=1	Q91XE0-2; Q91XE0	0	2969.31	27
FALSE	High	Unambiguous	NGETYNGHLVSCDNWMNINLR	[K].NGETYNGHLVSCDNWMNINLR.[E]	1xAcetyl [C12]; 1xOxidation [M16]	1xAcetyl [C12]; 1xOxidation [M16]	0.00837878	0.000606283	1	1	3	5	Q9QXA5	Q9QXA5 [21-41]	Q9QXA5 1xAcetyl [C32]	Q9QXA5 1xAcetyl [C32]	U6 snRNA-associated Sm-like protein LSm4 OS=Mus musculus OX=10090 GN=Lsm4 PE=1 SV=1	D3YTP8; Q9QXA5; Q9CY46	0	2508.1	21	4.512	2.687	0.834	2.17	1.43	-0.26	0.0730584	0.501869		0.4132	0.984563		0	0	0	18.4127	18.0143		52.9	53.7	60.2	238.7	144.3	50.2
FALSE	High	Unambiguous	NGSYDIGMACGVESMSLSGMGNPGNISSR	[R].NGSYDIGMACGVESMSLSGMGNPGNISSR.[L]	1xAcetyl [C10]; 1xOxidation [M15]	1xAcetyl [C10]; 1xOxidation [M15]	0.000685149	0.000144991	1.535	1	4	3	Q921H8	Q921H8 [139-167]	Q921H8 1xAcetyl [C148]	Q921H8 1xAcetyl [C148]	3-ketoacyl-CoA thiolase A, peroxisomal OS=Mus musculus OX=10090 GN=Acaa1a PE=1 SV=1	H3BJG8; H3BKL5; Q921H8; H3BKA1	0	2949.25	29	1.213	0.938	8.532	0.28	-0.09	3.09		0.878184	0.149524		0.999995	0.634991	0	0	0		19.6251	17.784	34.8	208.2	12.5	42.2	195.2	106.9
FALSE	High	Unambiguous	NGSYDIGMACGVESMTLSQR	[R].NGSYDIGMACGVESMTLSQR.[G]	1xAcetyl [C10]; 1xOxidation [M8]	1xAcetyl [C10]; 1xOxidation [M8]	0.000343319	0.000105969	1.724	1	1	4	Q8VCH0	Q8VCH0 [139-158]	Q8VCH0 1xAcetyl [C148]	Q8VCH0 1xAcetyl [C148]	3-ketoacyl-CoA thiolase B, peroxisomal OS=Mus musculus OX=10090 GN=Acaa1b PE=1 SV=1	Q8VCH0	0	2176.93	20
FALSE	High	Unambiguous	NIETFAMNICEHFLSSFNHVTR	[R].NIETFAMNICEHFLSSFNHVTR.[A]	1xAcetyl [C10]; 1xOxidation [M7]	1xAcetyl [C10]; 1xOxidation [M7]	4.80398e-08	5.87748e-05	4.227	1	3	5	P25688	P25688 [86-107]	P25688 1xAcetyl [C95]	P25688 1xAcetyl [C95]	Uricase OS=Mus musculus OX=10090 GN=Uox PE=1 SV=2	A0A0G2JG44; D3Z4U1; P25688	0	2668.23	22
FALSE	High	Selected	NLLAGGFGGMCLVFVGHPLDTVK	[K].NLLAGGFGGMCLVFVGHPLDTVK.[V]	1xAcetyl [C11]; 1xOxidation [M10]	1xAcetyl [C11]; 1xOxidation [M10]	0.000192559	0.000105969	1.901	1	1	1	Q9Z2Z6	Q9Z2Z6 [13-35]	Q9Z2Z6 1xAcetyl [C23]	Q9Z2Z6 1xAcetyl [C23]	Mitochondrial carnitine/acylcarnitine carrier protein OS=Mus musculus OX=10090 GN=Slc25a20 PE=1 SV=1	Q9Z2Z6	0	2403.22	23
FALSE	High	Selected	NISPEQASCGALHPR	[K].NISPEQASCGALHPR.[G]	1xAcetyl [C9]	1xAcetyl [C9]	0.0710341	0.00410214	0.564	1	1	1	Q8R550-4	Q8R550-4 [11-25]	Q8R550-4 1xAcetyl [C19]	Q8R550-4 1xAcetyl [C19]	Isoform 4 of SH3 domain-containing kinase-binding protein 1 OS=Mus musculus OX=10090 GN=Sh3kbp1	Q8R550-4	0	1621.78	15	2.101	1.912	0.739	1.07	0.94	-0.44	0.635331			0.999999			0	0	0	17.028			84.8	50.3	109.5	178.2	96.3	80.9
FALSE	High	Unambiguous	NMVHPNVICDGCNGPVVGTR	[R].NMVHPNVICDGCNGPVVGTR.[Y]	1xAcetyl [C9]; 1xCarbamidomethyl [C12]; 1xOxidation [M2]	1xAcetyl [C9]; 1xCarbamidomethyl [C12]; 1xOxidation [M2]	0.000800536	0.000144991	1.496	1	3	4	D3YZJ1	D3YZJ1 [120-139]	D3YZJ1 1xAcetyl [C128]	D3YZJ1 1xAcetyl [C128]	Sequestosome-1 OS=Mus musculus OX=10090 GN=Sqstm1 PE=1 SV=1	D3YZJ1; Q64337; Q64337-2	0	2196.99	20
FALSE	High	Unambiguous	NQAFLTGSHISVADLVAITELMHPVSAGCK	[R].NQAFLTGSHISVADLVAITELMHPVSAGCK.[I]	1xAcetyl [C29]; 1xOxidation [M22]	1xAcetyl [C29]; 1xOxidation [M22]	5.48888e-10	5.87748e-05	5.459	1	1	3	Q99L20	Q99L20 [154-183]	Q99L20 1xAcetyl [C182]	Q99L20 1xAcetyl [C182]	Glutathione S-transferase theta-3 OS=Mus musculus OX=10090 GN=Gstt3 PE=1 SV=1	Q99L20	0	3167.59	30	0.889	0.075	18.471	-0.17	-3.73	4.21		2.76625e-05	3.61173e-05		0.000891753	0.000957493	0	0	0		20.0943	19.8113	25.2	279.3	13	22.4	21	239.2
FALSE	High	Selected	NQHIPQYCGSCWAHGSTSAMADR	[R].NQHIPQYCGSCWAHGSTSAMADR.[I]	1xAcetyl [C11]; 1xCarbamidomethyl [C8]; 1xOxidation [M20]	1xAcetyl [C8; C11]; 1xCarbamidomethyl [C8; C11]; 1xOxidation [M20]	9.98221e-05	5.87748e-05	2.104	1	1	4	Q9WUU7	Q9WUU7 [84-106]	Q9WUU7 1xAcetyl [C94]	Q9WUU7 1xAcetyl [C94]	Cathepsin Z OS=Mus musculus OX=10090 GN=Ctsz PE=1 SV=1	Q9WUU7	0	2635.09	23
FALSE	High	Unambiguous	NSPMAQTPPCHLPNIPGVTSPGALIEDSK	[R].NSPMAQTPPCHLPNIPGVTSPGALIEDSK.[V]	1xAcetyl [C10]; 1xOxidation [M4]	1xAcetyl [C10]; 1xOxidation [M4]	0.111597	0.00610574	0.479	1	1	1	P70445	P70445 [64-92]	P70445 1xAcetyl [C73]	P70445 1xAcetyl [C73]	Eukaryotic translation initiation factor 4E-binding protein 2 OS=Mus musculus OX=10090 GN=Eif4ebp2 PE=1 SV=1	P70445	0	3029.47	29
FALSE	High	Unambiguous	QAHLCVLASNCDEPMYVK	[R].QAHLCVLASNCDEPMYVK.[L]	1xAcetyl [C/K]; 1xCarbamidomethyl [C5]; 1xOxidation [M15]	1xAcetyl [C11; K18]; 1xCarbamidomethyl [C5]; 1xOxidation [M15]	0.0219462	0.00149541	0.8	1	4	7	A0A1W2P7A1	A0A1W2P7A1 [62-79]	A0A1W2P7A1 1xAcetyl [C72; K79]	A0A1W2P7A1 1xAcetyl [C/K]	40S ribosomal protein S12 OS=Mus musculus OX=10090 GN=Rps12 PE=1 SV=1	P63323; A0A1W2P7A1; F7AEH4; Q6ZWZ6	0	2135.96	18
FALSE	High	Unambiguous	QALQDTSKPCLLNIMIEPQSTR	[R].QALQDTSKPCLLNIMIEPQSTR.[K]	1xAcetyl [C10]; 1xOxidation [M15]	1xAcetyl [C10]; 1xOxidation [M15]	1.6096e-05	5.87748e-05	2.623	1	4	2	Q9QXE0	Q9QXE0 [547-568]	Q9QXE0 1xAcetyl [C556]	Q9QXE0 1xAcetyl [C556]	2-hydroxyacyl-CoA lyase 1 OS=Mus musculus OX=10090 GN=Hacl1 PE=1 SV=2	Q9QXE0; D3YZ54; A0A2I3BRS0; E9PWM4	0	2544.28	22
FALSE	High	Unambiguous	QCGQMPATATTAAAQPPTAHGPER	[K].QCGQMPATATTAAAQPPTAHGPER.[S]	1xAcetyl [C2]; 1xOxidation [M5]	1xAcetyl [C2]; 1xOxidation [M5]	0.0109901	0.00072452	0.944	1	1	1	Q9JLV1	Q9JLV1 [153-176]	Q9JLV1 1xAcetyl [C154]	Q9JLV1 1xAcetyl [C154]	BAG family molecular chaperone regulator 3 OS=Mus musculus OX=10090 GN=Bag3 PE=1 SV=2	Q9JLV1	0	2450.12	24	8.267	0.263	3.616	3.05	-1.93	1.85		0.31617	0.262691		0.874652	0.821457	0	0	0		17.9037	18.1347	8	209.6	56.5	66.2	55.2	204.4
FALSE	High	Selected	QGGFLPGGGSLHSAMTPHGPDADCFEK	[K].QGGFLPGGGSLHSAMTPHGPDADCFEK.[A]	1xAcetyl [C24]; 1xOxidation [M15]	1xAcetyl [C24]; 1xOxidation [M15]	0.00665205	0.000569854	1.047	1	2	1	O09173	O09173 [354-380]	O09173 1xAcetyl [C377]	O09173 1xAcetyl [C377]	Homogentisate 1,2-dioxygenase OS=Mus musculus OX=10090 GN=Hgd PE=1 SV=2	O09173; Q05BJ1	0	2771.22	27
FALSE	High	Selected	QHVDPQVTGGNDNYCNVMMQR	[R].QHVDPQVTGGNDNYCNVMMQR.[R]	1xAcetyl [C15]; 1xOxidation [M18]	1xAcetyl [C15]; 1xOxidation [M18]	0.0800673	0.00459829	0.541	1	1	1	Q8C7E4	Q8C7E4 [40-60]	Q8C7E4 1xAcetyl [C54]	Q8C7E4 1xAcetyl [C54]	Ribonuclease 4 OS=Mus musculus OX=10090 GN=Rnase4 PE=1 SV=1	Q8C7E4	0	2464.04	21
FALSE	High	Unambiguous	QICLVMLETLSQSPQGR	[K].QICLVMLETLSQSPQGR.[V]	1xAcetyl [C3]; 1xOxidation [M6]	1xAcetyl [C3]; 1xOxidation [M6]	0.0001442	5.87748e-05	1.992	1	1	4	P60335	P60335 [161-177]	P60335 1xAcetyl [C163]	P60335 1xAcetyl [C163]	Poly(rC)-binding protein 1 OS=Mus musculus OX=10090 GN=Pcbp1 PE=1 SV=1	P60335	0	1960.98	17
FALSE	High	Unambiguous	QIDDVLSVASVRPAVLQVECHPYLAQNELIAHCHAR	[R].QIDDVLSVASVRPAVLQVECHPYLAQNELIAHCHAR.[G-]	1xAcetyl [C20]; 1xCarbamidomethyl [C33]	1xAcetyl [C20]; 1xCarbamidomethyl [C33]	2.38866e-05	5.87748e-05	2.513	1	2	2	Q9JII6	Q9JII6 [168-203]	Q9JII6 1xAcetyl [C187]	Q9JII6 1xAcetyl [C187]	Aldo-keto reductase family 1 member A1 OS=Mus musculus OX=10090 GN=Akr1a1 PE=1 SV=3	Q9JII6; B1AXW3	0	4094.07	36
FALSE	High	Unambiguous	QNTQQTLSCSALASQYMHCVNHAK	[R].QNTQQTLSCSALASQYMHCVNHAK.[Q]	1xAcetyl [C19]; 1xCarbamidomethyl [C9]; 1xOxidation [M17]	1xAcetyl [C19]; 1xCarbamidomethyl [C9]; 1xOxidation [M17]	4.67432e-05	5.87748e-05	2.324	1	2	2	Q9CRB9	Q9CRB9 [196-219]	Q9CRB9 1xAcetyl [C214]	Q9CRB9 1xAcetyl [C214]	MICOS complex subunit Mic19 OS=Mus musculus OX=10090 GN=Chchd3 PE=1 SV=1	Q9CRB9; F6QFL0	0	2778.24	24
FALSE	High	Selected	QVMALCTYPNLLNSPSFPEDAK	[R].QVMALCTYPNLLNSPSFPEDAK.[K]	1xAcetyl [C6]; 1xOxidation [M3]	1xAcetyl [C6]; 1xOxidation [M3]	1.02577e-05	5.87748e-05	2.748	1	2	1	Q8BGT5	Q8BGT5 [111-132]	Q8BGT5 1xAcetyl [C116]	Q8BGT5 1xAcetyl [C116]	Alanine aminotransferase 2 OS=Mus musculus OX=10090 GN=Gpt2 PE=1 SV=1	Q8BGT5; D6RFQ8	0	2496.18	22
FALSE	High	Unambiguous	RPHETGGYMLECLCLGNGK	[R].RPHETGGYMLECLCLGNGK.[G]	1xAcetyl [C12]; 1xCarbamidomethyl [C14]; 1xOxidation [M9]	1xAcetyl [C12]; 1xCarbamidomethyl [C14]; 1xOxidation [M9]	0.0424184	0.00269718	0.665	1	9	2	A0A087WS56	A0A087WS56 [157-175]	A0A087WS56 1xAcetyl [C168]	A0A087WS56 1xAcetyl [C168]	Fibronectin OS=Mus musculus OX=10090 GN=Fn1 PE=1 SV=1	A0A087WS56; P11276; Q3UHL6; B7ZNJ1; B9EHT6; A0A087WR50; Q4KL80; A0A087WSN6; A0A087WQW8	0	2192.99	19
FALSE	High	Unambiguous	RPTCVIMVKPHEEYQETYDK	[K].RPTCVIMVKPHEEYQETYDK.[C]	1xAcetyl [C4]; 1xOxidation [M7]	1xAcetyl [C4]; 1xOxidation [M7]	0.00730509	0.000569854	1.028	1	1	2	Q9CRB2	Q9CRB2 [122-141]	Q9CRB2 1xAcetyl [C125]	Q9CRB2 1xAcetyl [C125]	H/ACA ribonucleoprotein complex subunit 2 OS=Mus musculus OX=10090 GN=Nhp2 PE=1 SV=1	Q9CRB2	0	2524.18	20
FALSE	High	Unambiguous	RPYGVGLLIAGYDDMGPHIFQTCPSANYFDCR	[R].RPYGVGLLIAGYDDMGPHIFQTCPSANYFDCR.[A]	1xAcetyl [C23]; 1xCarbamidomethyl [C31]; 1xOxidation [M15]	1xAcetyl [C23]; 1xCarbamidomethyl [C31]; 1xOxidation [M15]	1.90629e-09	5.87748e-05	5.116	1	2	2	Q9R1P4	Q9R1P4 [126-157]	Q9R1P4 1xAcetyl [C148]	Q9R1P4 1xAcetyl [C148]	Proteasome subunit alpha type-1 OS=Mus musculus OX=10090 GN=Psma1 PE=1 SV=1	A0A1B0GS70; Q9R1P4	0	3691.68	32	5.384	0.311	1.347	2.43	-1.68	0.43	0.00330873	0.355521	0.783028	0.0409566	0.911026	0.999948	0	0	0	20.287	17.4127	18.8755	61.5	48.4	61.3	331.1	15.1	82.6
FALSE	High	Unambiguous	SAVLISSKPGCFVAGADINMLSSCTTPQEATR	[R].SAVLISSKPGCFVAGADINMLSSCTTPQEATR.[I]	1xAcetyl [K/C]; 1xCarbamidomethyl [C]; 1xOxidation [M20]	1xAcetyl [K8; C11]; 1xCarbamidomethyl [C11; C24]; 1xOxidation [M20]	1.68664e-05	5.87748e-05	2.61	1	1	8	Q8BMS1	Q8BMS1 [87-118]	Q8BMS1 1xAcetyl [K94; C97]	Q8BMS1 1xAcetyl [K/C]	Trifunctional enzyme subunit alpha, mitochondrial OS=Mus musculus OX=10090 GN=Hadha PE=1 SV=1	Q8BMS1	0	3369.61	32	66.063	3.497	0.24	6.05	1.81	-2.06	2.22045e-16		0.285566	2.25668e-14		0.849736	0	0	0	21.7641		17.9566	8	3.7	40.3	525.4	13	9.7
FALSE	High	Unambiguous	SFCPSSTCCQMNGEGK	[K].SFCPSSTCCQMNGEGK.[C]	1xAcetyl [C9]; 2xCarbamidomethyl [C3; C8]; 1xOxidation [M11]	1xAcetyl [C9]; 2xCarbamidomethyl [C3; C8]; 1xOxidation [M11]	0.118593	0.00633572	0.468	1	2	7	G3X982	G3X982 [166-181]	G3X982 1xAcetyl [C174]	G3X982 1xAcetyl [C174]	Aldehyde oxidase 3 OS=Mus musculus OX=10090 GN=Aox3 PE=1 SV=1	A0A087WQC8; G3X982	0	1850.68	16
FALSE	High	Unambiguous	SFCSMAGPNLIAIGSSESAQK	[K].SFCSMAGPNLIAIGSSESAQK.[A]	1xAcetyl [C3]; 1xOxidation [M5]	1xAcetyl [C3]; 1xOxidation [M5]	0.000102192	5.87748e-05	2.097	1	2	3	Q9CWS0	Q9CWS0 [176-196]	Q9CWS0 1xAcetyl [C178]	Q9CWS0 1xAcetyl [C178]	N(G),N(G)-dimethylarginine dimethylaminohydrolase 1 OS=Mus musculus OX=10090 GN=Ddah1 PE=1 SV=3	D3YU15; Q9CWS0	0	2156	21	0.198	9.326	0.082	-2.33	3.22	-3.61	0.162426	0.0115473		0.655492	0.121361		0	0	0	18.1254	19.0164		191.5	31.2	44.4	38	291.2	3.6
FALSE	High	Unambiguous	SGDAAIVDMVPGKPMCVESFSDYPPLGR	[K].SGDAAIVDMVPGKPMCVESFSDYPPLGR.[F]	1xAcetyl [C/K]; 1xOxidation [M]	1xAcetyl [K13; C16]; 1xOxidation [M9; M15]	2.55104e-07	5.87748e-05	3.767	1	1	9	P10126	P10126 [396-423]	P10126 1xAcetyl [K408; C411]	P10126 1xAcetyl [C/K]	Elongation factor 1-alpha 1 OS=Mus musculus OX=10090 GN=Eef1a1 PE=1 SV=3	P10126	0	2996.38	28	0.46	3.824	17.592	-1.12	1.93	4.14			0.00935226			0.100145	0	0	0			18.4161	101.1	9	22	46.5	34.2	387.3
FALSE	High	Unambiguous	SGDAAIVDMVPGKPMCVESFSDYPPLGR	[K].SGDAAIVDMVPGKPMCVESFSDYPPLGR.[F]	1xAcetyl [C/K]; 2xOxidation [M9; M15]	1xAcetyl [K13; C16]; 2xOxidation [M9; M15]	2.29096e-08	5.87748e-05	4.431	1	1	15	P10126	P10126 [396-423]	P10126 1xAcetyl [K408; C411]	P10126 1xAcetyl [C/K]	Elongation factor 1-alpha 1 OS=Mus musculus OX=10090 GN=Eef1a1 PE=1 SV=3	P10126	0	3012.38	28	2.087	0.875	44.232	1.06	-0.19	5.47	0.105807	0.747805	4.53831e-08	0.519021	0.999995	2.19714e-06	0	0	0	21.5229	21.2424	19.611	96.5	122.6	1.6	201.3	107.3	70.7
FALSE	High	Unambiguous	SHCAEPFTEYWTCLDYSNMQLFR	[K].SHCAEPFTEYWTCLDYSNMQLFR.[H]	1xAcetyl [C13]; 1xCarbamidomethyl [C3]; 1xOxidation [M19]	1xAcetyl [C13]; 1xCarbamidomethyl [C3]; 1xOxidation [M19]	0.101162	0.00559333	0.497	1	1	1	Q9DCJ5	Q9DCJ5 [76-98]	Q9DCJ5 1xAcetyl [C88]	Q9DCJ5 1xAcetyl [C88]	NADH dehydrogenase [ubiquinone] 1 alpha subcomplex subunit 8 OS=Mus musculus OX=10090 GN=Ndufa8 PE=1 SV=3	Q9DCJ5	0	2956.24	23	1.883	3.972	100	0.91	1.99	6.64	0.516274		1e-17	0.991436		1.17781e-15	0	0	0	18.4888			105.6	6.3	0.6	198.9	25.1	263.5
FALSE	High	Unambiguous	SHGSQCGFCTPGIVMSMYTLLR	[K].SHGSQCGFCTPGIVMSMYTLLR.[N]	1xAcetyl [C9]; 1xCarbamidomethyl [C6]; 1xOxidation [M15]	1xAcetyl [C9]; 1xCarbamidomethyl [C6]; 1xOxidation [M15]	0.00304227	0.000275325	1.204	1	1	1	Q00519	Q00519 [110-131]	Q00519 1xAcetyl [C118]	Q00519 1xAcetyl [C118]	Xanthine dehydrogenase/oxidase OS=Mus musculus OX=10090 GN=Xdh PE=1 SV=5	Q00519	0	2503.12	22	3.07	1.174	1.992	1.62	0.23	0.99	0.0488191	0.959291	0.477384	0.317735	0.999995	0.980654	0	0	0	20.353	17.6592	16.2703	119.7	33.8	13.2	367.4	39.7	26.3
FALSE	High	Selected	SHSNQLVTDCISAMNPDTVLR	[R].SHSNQLVTDCISAMNPDTVLR.[V]	1xAcetyl [C10]; 1xOxidation [M14]	1xAcetyl [C10]; 1xOxidation [M14]	7.5815e-05	5.87748e-05	2.185	1	3	2	Q9Z0S1	Q9Z0S1 [197-217]	Q9Z0S1 1xAcetyl [C206]	Q9Z0S1 1xAcetyl [C206]	3'(2'),5'-bisphosphate nucleotidase 1 OS=Mus musculus OX=10090 GN=Bpnt1 PE=1 SV=2	Q9Z0S1; A0A1B0GRV0; D3Z0E6	0	2359.1	21
FALSE	High	Unambiguous	SLYPLMNVDDLYGTLYVPQDGTMDPAGTCTTLTR	[K].SLYPLMNVDDLYGTLYVPQDGTMDPAGTCTTLTR.[A]	1xAcetyl [C29]; 1xOxidation [M23]	1xAcetyl [C29]; 1xOxidation [M23]	0.00639394	0.000531193	1.055	1	1	3	Q99LB7	Q99LB7 [190-223]	Q99LB7 1xAcetyl [C218]	Q99LB7 1xAcetyl [C218]	Sarcosine dehydrogenase, mitochondrial OS=Mus musculus OX=10090 GN=Sardh PE=1 SV=1	Q99LB7	0	3779.75	34
FALSE	High	Unambiguous	SMEQVCGGDKPYIAPSDLER	[K].SMEQVCGGDKPYIAPSDLER.[K]	1xAcetyl [C6]; 1xOxidation [M2]	1xAcetyl [C6]; 1xOxidation [M2]	0.000454828	0.000105969	1.644	1	3	4	E9QND8	E9QND8 [226-245]	E9QND8 1xAcetyl [C231]	E9QND8 1xAcetyl [C231]	Atlastin-2 OS=Mus musculus OX=10090 GN=Atl2 PE=1 SV=1	Q6PA06-2; E9QND8; Q6PA06	0	2253.02	20
FALSE	High	Unambiguous	SSAAQAIHPGYGFLSENMEFAELCK	[K].SSAAQAIHPGYGFLSENMEFAELCK.[Q]	1xAcetyl [C24]; 1xOxidation [M18]	1xAcetyl [C24]; 1xOxidation [M18]	0.00782456	0.000606283	1.014	1	2	2	Q99MR8	Q99MR8 [115-139]	Q99MR8 1xAcetyl [C138]	Q99MR8 1xAcetyl [C138]	Methylcrotonoyl-CoA carboxylase subunit alpha, mitochondrial OS=Mus musculus OX=10090 GN=Mccc1 PE=1 SV=2	A0A0G2JFQ5; Q99MR8	0	2758.25	25
FALSE	High	Unambiguous	SSLWPMTFGLACCAVEMMHMAAPR	[R].SSLWPMTFGLACCAVEMMHMAAPR.[Y]	1xAcetyl [C12]; 1xCarbamidomethyl [C13]; 1xOxidation [M6]	1xAcetyl [C12]; 1xCarbamidomethyl [C13]; 1xOxidation [M6]	0.00448524	0.000362842	1.126	1	1	2	Q9DC70	Q9DC70 [88-111]	Q9DC70 1xAcetyl [C99]	Q9DC70 1xAcetyl [C99]	NADH dehydrogenase [ubiquinone] iron-sulfur protein 7, mitochondrial OS=Mus musculus OX=10090 GN=Ndufs7 PE=1 SV=1	Q9DC70	0	2755.2	24	3.643	5.93	2.438	1.87	2.57	1.29	0.322659	0.0730788	0.438442	0.881752	0.419254	0.964475	0	0	0	17.4503	18.6718	17.1237	31.4	52.2	26.8	114.4	309.7	65.4
FALSE	High	Unambiguous	STVLSEPVLFLKPSTAYAPEGSPVLMPAYCR	[R].STVLSEPVLFLKPSTAYAPEGSPVLMPAYCR.[N]	1xAcetyl [C30]; 1xOxidation [M26]	1xAcetyl [C30]; 1xOxidation [M26]	0.000671879	0.000144991	1.54	1	1	1	Q8R0F8	Q8R0F8 [39-69]	Q8R0F8 1xAcetyl [C68]	Q8R0F8 1xAcetyl [C68]	Acylpyruvase FAHD1, mitochondrial OS=Mus musculus OX=10090 GN=Fahd1 PE=1 SV=2	Q8R0F8	0	3381.71	31	1.68	0.844	15.432	0.75	-0.25	3.95	0.352194			0.904653			0	0	0	21.183			205.8	19.9	0.7	345.7	16.8	11
FALSE	High	Unambiguous	THHQAVNFNIFEGMVCHGVPLVTISR	[K].THHQAVNFNIFEGMVCHGVPLVTISR.[G]	1xAcetyl [C16]; 1xOxidation [M14]	1xAcetyl [C16]; 1xOxidation [M14]	9.38049e-09	5.87748e-05	4.677	1	1	9	Q9EQF5	Q9EQF5 [418-443]	Q9EQF5 1xAcetyl [C433]	Q9EQF5 1xAcetyl [C433]	Dihydropyrimidinase OS=Mus musculus OX=10090 GN=Dpys PE=1 SV=2	Q9EQF5	0	2964.46	26
FALSE	High	Unambiguous	THSYGTAAMGCVYMGTAAALFK	[R].THSYGTAAMGCVYMGTAAALFK.[I]	1xAcetyl [C11]; 1xOxidation [M]	1xAcetyl [C11]; 1xOxidation [M9; M14]	0.000146529	5.87748e-05	1.987	1	2	2	G5E814	G5E814 [107-128]	G5E814 1xAcetyl [C117]	G5E814 1xAcetyl [C117]	MCG5603 OS=Mus musculus OX=10090 GN=Ndufa11 PE=1 SV=1	Q9D8B4; G5E814	0	2309.04	22	1.592	0.794	15.908	0.67	-0.33	3.99	0.493664	0.628483	0.000352823	0.985896	0.999995	0.00682972	0	0	0	19.4832	14.9332	19.3866	117.5	16.9	15.7	187.1	13.4	249.5
FALSE	High	Unambiguous	TLTSGGHAEHEGKPYCNHPCYSAMFGPK	[K].TLTSGGHAEHEGKPYCNHPCYSAMFGPK.[G]	1xAcetyl [C20]; 1xCarbamidomethyl [C16]; 1xOxidation [M24]	1xAcetyl [C20]; 1xCarbamidomethyl [C16]; 1xOxidation [M24]	0.0040982	0.00031838	1.144	1	2	2	P63254	P63254 [37-64]	P63254 1xAcetyl [C56]	P63254 1xAcetyl [C56]	Cysteine-rich protein 1 OS=Mus musculus OX=10090 GN=Crip1 PE=1 SV=2	P63254; A0A0G2JEK2	0	3134.36	28	1.196	4.001	40.995	0.26	2	5.36		0.0163623	0.000234817		0.155953	0.00483397	0	0	0		21.0396	18.5572	14	97.9	1.9	16.7	391.7	77.9
FALSE	High	Unambiguous	TNGYDGDYCGSQSLSR	[R].TNGYDGDYCGSQSLSR.[R]	1xAcetyl [C9]	1xAcetyl [C9]	0.0894372	0.00522374	0.52	1	3	2	E9Q9T1	E9Q9T1 [106-121]	E9Q9T1 1xAcetyl [C114]	E9Q9T1 1xAcetyl [C114]	Leucine-rich repeat flightless-interacting protein 1 OS=Mus musculus OX=10090 GN=Lrrfip1 PE=1 SV=2	A0A087WSF5; E9Q9T1; Q3UZ39-2	0	1764.71	16
FALSE	High	Unambiguous	TTVPCATIAGFCCPLVVTMRPIPK	[K].TTVPCATIAGFCCPLVVTMRPIPK.[D]	1xAcetyl [C13]; 2xCarbamidomethyl [C5; C12]; 1xOxidation [M19]	1xAcetyl [C13]; 2xCarbamidomethyl [C5; C12]; 1xOxidation [M19]	0.0193672	0.00130573	0.826	1	3	2	E9QMK9	E9QMK9 [180-203]	E9QMK9 1xAcetyl [C192]	E9QMK9 1xAcetyl [C192]	D-glutamate cyclase, mitochondrial OS=Mus musculus OX=10090 GN=Dglucy PE=1 SV=1	E9QMK9; Q8BH86-2; Q8BH86	0	2690.35	24
FALSE	High	Unambiguous	TVISECINK	[R].TVISECINK.[W]	1xAcetyl [C6]	1xAcetyl [C6]	0.0839408	0.00483595	0.532	1	1	2	Q9DCN7	Q9DCN7 [374-382]	Q9DCN7 1xAcetyl [C379]	Q9DCN7 1xAcetyl [C379]	E3 ubiquitin-protein ligase RNFT1 OS=Mus musculus OX=10090 GN=Rnft1 PE=2 SV=1	Q9DCN7	0	1048.53	9
FALSE	High	Unambiguous	TVPAAVPGICFLSGGMSEEDATLNLNAINR	[R].TVPAAVPGICFLSGGMSEEDATLNLNAINR.[C]	1xAcetyl [C10]; 1xOxidation [M16]	1xAcetyl [C10]; 1xOxidation [M16]	7.00451e-05	5.87748e-05	2.208	1	1	1	Q91Y97	Q91Y97 [260-289]	Q91Y97 1xAcetyl [C269]	Q91Y97 1xAcetyl [C269]	Fructose-bisphosphate aldolase B OS=Mus musculus OX=10090 GN=Aldob PE=1 SV=3	Q91Y97	0	3118.52	30
FALSE	High	Unambiguous	TYPGVMHSSCPQEMAAVK	[K].TYPGVMHSSCPQEMAAVK.[E]	1xAcetyl [C10]; 1xOxidation [M6]	1xAcetyl [C10]; 1xOxidation [M6]	0.00107935	0.000144991	1.425	1	1	4	Q9WTL7	Q9WTL7 [204-221]	Q9WTL7 1xAcetyl [C213]	Q9WTL7 1xAcetyl [C213]	Acyl-protein thioesterase 2 OS=Mus musculus OX=10090 GN=Lypla2 PE=1 SV=1	Q9WTL7	0	1993.88	18
FALSE	High	Unambiguous	VDEFPLCGHMVSDEYEQLSSEALEAAR	[K].VDEFPLCGHMVSDEYEQLSSEALEAAR.[I]	1xAcetyl [C7]; 1xOxidation [M10]	1xAcetyl [C7]; 1xOxidation [M10]	2.7171e-06	5.87748e-05	3.115	1	4	4	Q6ZWV3	Q6ZWV3 [43-69]	Q6ZWV3 1xAcetyl [C49]	Q6ZWV3 1xAcetyl [C49]	60S ribosomal protein L10 OS=Mus musculus OX=10090 GN=Rpl10 PE=1 SV=3	P86048; A0A1B0GXC3; I7HLV2; Q6ZWV3	0	3083.36	27
FALSE	High	Unambiguous	VEDMAELTCLNEASVLHNLK	[K].VEDMAELTCLNEASVLHNLK.[ED]	1xAcetyl [C9]; 1xOxidation [M4]	1xAcetyl [C9]; 1xOxidation [M4]	6.51391e-05	5.87748e-05	2.229	2	6	14	Q5SV64; Q8VDD5	Q5SV64 [87-106]; Q8VDD5 [83-102]	Q5SV64 1xAcetyl [C95]; Q8VDD5 1xAcetyl [C91]	Q5SV64 1xAcetyl [C95]; Q8VDD5 1xAcetyl [C91]	Myosin-10 OS=Mus musculus OX=10090 GN=Myh10 PE=1 SV=1 Myosin-9 OS=Mus musculus OX=10090 GN=Myh9 PE=1 SV=4	F2Z494; Q8BXF2; Q5SV64; Q3UH59; Q8VDD5; Q61879	0	2287.09	20	0.573	3.216	91.058	-0.8	1.69	6.51		0.0207335	1.19916e-10		0.183856	8.65515e-09	0	0	0		21.624	19.6912	6	113.2	1.2	3.4	364.1	112
FALSE	High	Unambiguous	VGEVPLADSILCDGLTDAFHNYHMGITAENVAK	[R].VGEVPLADSILCDGLTDAFHNYHMGITAENVAK.[K]	1xAcetyl [C/K]; 1xOxidation [M24]	1xAcetyl [C12; K33]; 1xOxidation [M24]	4.83432e-06	5.87748e-05	2.956	1	1	7	Q80X81	Q80X81 [137-169]	Q80X81 1xAcetyl [C148; K169]	Q80X81 1xAcetyl [C/K]	Acetyl-Coenzyme A acetyltransferase 3 OS=Mus musculus OX=10090 GN=Acat3 PE=1 SV=1	Q80X81	0	3558.69	33	1.637	0.813	3.623	0.71	-0.3	1.86	0.394071			0.937347			0	0	0	22.5046			219.1	6.8	2.1	358.7	5.5	7.8
FALSE	High	Selected	VLFKPGTTEVQELSLCFGGMADR	[R].VLFKPGTTEVQELSLCFGGMADR.[T]	1xAcetyl [C16]; 1xOxidation [M20]	1xAcetyl [C16]; 1xOxidation [M20]	0.00118369	0.000144991	1.404	1	1	2	Q00519	Q00519 [442-464]	Q00519 1xAcetyl [C457]	Q00519 1xAcetyl [C457]	Xanthine dehydrogenase/oxidase OS=Mus musculus OX=10090 GN=Xdh PE=1 SV=5	Q00519	0	2556.25	23
FALSE	High	Unambiguous	VLGAHILGPGAGEMVNEAALALEYGASCEDIAR	[R].VLGAHILGPGAGEMVNEAALALEYGASCEDIAR.[V]	1xAcetyl [C28]; 1xOxidation [M14]	1xAcetyl [C28]; 1xOxidation [M14]	0.00107935	0.000144991	1.425	1	1	8	O08749	O08749 [450-482]	O08749 1xAcetyl [C477]	O08749 1xAcetyl [C477]	Dihydrolipoyl dehydrogenase, mitochondrial OS=Mus musculus OX=10090 GN=Dld PE=1 SV=2	O08749	0	3355.63	33	9.88	18.147	1.317	3.3	4.18	0.4	0.000245293	6.91639e-05	0.684792	0.00453087	0.00197923	0.999948	0	0	0	19.4342	19.4815	15.6213	25.2	15.4	13.3	249	279.7	17.5
FALSE	High	Unambiguous	VIPAFMCQAGDFTNHNGTGGR	[R].VIPAFMCQAGDFTNHNGTGGR.[S]	1xAcetyl [C7]; 1xOxidation [M6]	1xAcetyl [C7]; 1xOxidation [M6]	0.00284063	0.000275325	1.218	1	1	1	Q99KR7	Q99KR7 [97-117]	Q99KR7 1xAcetyl [C103]	Q99KR7 1xAcetyl [C103]	Peptidyl-prolyl cis-trans isomerase F, mitochondrial OS=Mus musculus OX=10090 GN=Ppif PE=1 SV=1	Q99KR7	0	2251	21
FALSE	High	Selected	VLVMEGAGHPCYLDKPDEWHK	[R].VLVMEGAGHPCYLDKPDEWHK.[G]	1xAcetyl [C11]; 1xOxidation [M4]	1xAcetyl [C11]; 1xOxidation [M4]	0.0643993	0.00382538	0.583	1	3	1	E9QN99	E9QN99 [180-200]	E9QN99 1xAcetyl [C190]	E9QN99 1xAcetyl [C190]	Protein ABHD14B OS=Mus musculus OX=10090 GN=Abhd14b PE=1 SV=1	A0A1L1SUX1; Q8VCR7; E9QN99	0	2482.15	21
FALSE	High	Unambiguous	VMLEVLGTAHTYVTAASCPVLVPQPR	[K].VMLEVLGTAHTYVTAASCPVLVPQPR.[G]	1xAcetyl [C18]; 1xOxidation [M2]	1xAcetyl [C18]; 1xOxidation [M2]	0.0650658	0.00382538	0.581	1	1	1	Q9CWD9	Q9CWD9 [127-152]	Q9CWD9 1xAcetyl [C144]	Q9CWD9 1xAcetyl [C144]	Junctional adhesion molecule B OS=Mus musculus OX=10090 GN=Jam2 PE=1 SV=1	Q9CWD9	0	2810.46	26
FALSE	High	Unambiguous	VNPTQCEAMTMVAAQVMGNHVAVTVGGSNGHFELNVFKPMMIK	[K].VNPTQCEAMTMVAAQVMGNHVAVTVGGSNGHFELNVFKPMMIK.[N]	1xAcetyl [C6]; 1xOxidation [M9]	1xAcetyl [C6]; 1xOxidation [M9]	0.000157688	0.000105969	1.964	1	3	1	P97807	P97807 [369-411]	P97807 1xAcetyl [C374]	P97807 1xAcetyl [C374]	Fumarate hydratase, mitochondrial OS=Mus musculus OX=10090 GN=Fh PE=1 SV=3	H3BKG7; P97807; P97807-2	0	4646.22	43
FALSE	High	Unambiguous	VQHCHYCGGSGMETINTGPFVMR	[K].VQHCHYCGGSGMETINTGPFVMR.[S]	1xAcetyl [C]; 1xCarbamidomethyl [C]; 1xOxidation [M12]	1xAcetyl [C4; C7]; 1xCarbamidomethyl [C4; C7]; 1xOxidation [M12]	0.000111812	5.87748e-05	2.07	2	2	4	Q99M87-2; Q99M87	Q99M87-2 [250-272]; Q99M87 [250-272]	Q99M87-2 1xAcetyl [C253; C256]; Q99M87 1xAcetyl [C253; C256]	Q99M87-2 1xAcetyl [C]; Q99M87 1xAcetyl [C]	Isoform 2 of DnaJ homolog subfamily A member 3, mitochondrial OS=Mus musculus OX=10090 GN=Dnaja3 DnaJ homolog subfamily A member 3, mitochondrial OS=Mus musculus OX=10090 GN=Dnaja3 PE=1 SV=1	Q99M87-2; Q99M87	0	2639.13	23
FALSE	High	Selected	VTPGSTCVVFGLGGVGLSVIMGCK	[K].VTPGSTCVVFGLGGVGLSVIMGCK.[A]	1xAcetyl [C7]; 1xCarbamidomethyl [C23]	1xAcetyl [C7]; 1xCarbamidomethyl [C23]	0.0618038	0.00364719	0.591	1	1	2	Q64437	Q64437 [189-212]	Q64437 1xAcetyl [C195]	Q64437 1xAcetyl [C195]	All-trans-retinol dehydrogenase [NAD(+)] ADH7 OS=Mus musculus OX=10090 GN=Adh7 PE=2 SV=2	Q64437	0	2380.21	24	0.89	0.453	0.535	-0.17	-1.14	-0.9	0.868837	0.546005	0.618463	0.999999	0.998527	0.999948	0	0	0	18.6481	17.8106	18.0245	142.9	120.9	100.5	127.2	54.8	53.8
FALSE	High	Unambiguous	VVGIHMQGIGCDEMLQGFAVAVK	[K].VVGIHMQGIGCDEMLQGFAVAVK.[M]	1xAcetyl [C11]; 1xOxidation [M]	1xAcetyl [C11]; 1xOxidation [M6; M14]	1.56957e-05	5.87748e-05	2.63	1	2	3	P47791	P47791 [452-474]	P47791 1xAcetyl [C462]	P47791 1xAcetyl [C462]	Glutathione reductase, mitochondrial OS=Mus musculus OX=10090 GN=Gsr PE=1 SV=3	P47791-2; P47791	0	2460.21	23
FALSE	High	Unambiguous	VVGYFVSGCDPTIMGIGPVPAINGALK	[R].VVGYFVSGCDPTIMGIGPVPAINGALK.[K]	1xAcetyl [C9]; 1xOxidation [M14]	1xAcetyl [C9]; 1xOxidation [M14]	0.056643	0.00346682	0.608	1	1	1	Q8BWT1	Q8BWT1 [279-305]	Q8BWT1 1xAcetyl [C287]	Q8BWT1 1xAcetyl [C287]	3-ketoacyl-CoA thiolase, mitochondrial OS=Mus musculus OX=10090 GN=Acaa2 PE=1 SV=3	Q8BWT1	0	2733.4	27
FALSE	High	Unambiguous	VVTTPAFMCETALHHIHDGIGAMVK	[K].VVTTPAFMCETALHHIHDGIGAMVK.[N]	1xAcetyl [C9]; 1xOxidation [M8]	1xAcetyl [C9]; 1xOxidation [M8]	5.47457e-08	5.87748e-05	4.191	1	1	1	Q9D172	Q9D172 [234-258]	Q9D172 1xAcetyl [C242]	Q9D172 1xAcetyl [C242]	Glutamine amidotransferase-like class 1 domain-containing protein 3A, mitochondrial OS=Mus musculus OX=10090 GN=Gatd3a PE=1 SV=1	Q9D172	0	2736.33	25
FALSE	High	Unambiguous	YCNTWPMAISMLASK	[R].YCNTWPMAISMLASK.[T]	1xAcetyl [C2]; 1xOxidation [M7]	1xAcetyl [C2]; 1xOxidation [M7]	0.122618	0.00650622	0.462	1	1	2	Q64442	Q64442 [300-314]	Q64442 1xAcetyl [C301]	Q64442 1xAcetyl [C301]	Sorbitol dehydrogenase OS=Mus musculus OX=10090 GN=Sord PE=1 SV=3	Q64442	0	1773.8	15
FALSE	High	Unambiguous	YCVGDEVSMADVCLVPQVANAER	[K].YCVGDEVSMADVCLVPQVANAER.[F]	1xAcetyl [C]; 1xCarbamidomethyl [C]; 1xOxidation [M9]	1xAcetyl [C2; C13]; 1xCarbamidomethyl [C2; C13]; 1xOxidation [M9]	0.000236953	0.000105969	1.836	2	3	3	Q9WVL0; A0A1Y7VJZ2	Q9WVL0 [153-175]; A0A1Y7VJZ2 [152-174]	Q9WVL0 1xAcetyl [C154; C165]; A0A1Y7VJZ2 1xAcetyl [C153; C164]	Q9WVL0 1xAcetyl [C]; A0A1Y7VJZ2 1xAcetyl [C]	Maleylacetoacetate isomerase OS=Mus musculus OX=10090 GN=Gstz1 PE=1 SV=1 Glutathione transferase zeta 1 (Maleylacetoacetate isomerase), isoform CRA_c OS=Mus musculus OX=10090 GN=Gstz1 PE=1 SV=1	Q9WVL0; A0A1Y7VNC1; A0A1Y7VJZ2	0	2583.15	23	0.157	0.041	1.056	-2.67	-4.6	0.08	0.0180392	0.00113719		0.15462	0.020824		0	0	0	18.7839	18.3706		312.7	157.1	36.3	49	6.5	38.4
FALSE	High	Unambiguous	YEMACAIADAFNLPSSHLRPITDSPVIGAQRPK	[K].YEMACAIADAFNLPSSHLRPITDSPVIGAQRPK.[N]	1xAcetyl [C5]; 1xOxidation [M3]	1xAcetyl [C5]; 1xOxidation [M3]	9.98452e-07	5.87748e-05	3.391	1	2	1	Q99LB6	Q99LB6 [259-291]	Q99LB6 1xAcetyl [C263]	Q99LB6 1xAcetyl [C263]	Methionine adenosyltransferase 2 subunit beta OS=Mus musculus OX=10090 GN=Mat2b PE=1 SV=1	Q99LB6-2; Q99LB6	0	3626.81	33	0.084	2.794	0.048	-3.57	1.48	-4.38			4.50786e-06			0.000149676	0	0	0			20.3291	3.1	11.2	528.8	0.3	31.3	25.3
FALSE	High	Unambiguous	YMCENQATISSK	[K].YMCENQATISSK.[L]	1xAcetyl [C3]; 1xOxidation [M2]	1xAcetyl [C3]; 1xOxidation [M2]	0.110985	0.00607157	0.48	1	1	2	P07724	P07724 [287-298]	P07724 1xAcetyl [C289]	P07724 1xAcetyl [C289]	Serum albumin OS=Mus musculus OX=10090 GN=Alb PE=1 SV=3	P07724	0	1432.61	12
FALSE	High	Unambiguous	YMNCGQTCIAPDYILCEASLQNQIVQK	[K].YMNCGQTCIAPDYILCEASLQNQIVQK.[I]	1xAcetyl [C]; 2xCarbamidomethyl [C8; C]; 1xOxidation [M2]	1xAcetyl [C4; C16]; 2xCarbamidomethyl [C4; C8; C16]; 1xOxidation [M2]	0.00114257	0.000144991	1.412	1	3	2	B1AV77	B1AV77 [234-260]	B1AV77 1xAcetyl [C237; C249]	B1AV77 1xAcetyl [C]	Aldehyde dehydrogenase OS=Mus musculus OX=10090 GN=Aldh3a2 PE=1 SV=1	B1AV77; P47740; B1ATI0	0	3218.46	27
FALSE	High	Unambiguous	YNSHMVPEDGTLTCSEPGIYVLR	[R].YNSHMVPEDGTLTCSEPGIYVLR.[F]	1xAcetyl [C14]; 1xOxidation [M5]	1xAcetyl [C14]; 1xOxidation [M5]	0.0281992	0.00198035	0.748	1	1	3	Q99J08	Q99J08 [342-364]	Q99J08 1xAcetyl [C355]	Q99J08 1xAcetyl [C355]	SEC14-like protein 2 OS=Mus musculus OX=10090 GN=Sec14l2 PE=1 SV=1	Q99J08	0	2639.21	23
FALSE	High	Unambiguous	YQALGAELNVLPFCSQFIPMEVINAPR	[K].YQALGAELNVLPFCSQFIPMEVINAPR.[H]	1xAcetyl [C14]; 1xOxidation [M20]	1xAcetyl [C14]; 1xOxidation [M20]	0.000492779	0.000105969	1.622	1	3	1	Q8R0Y6	Q8R0Y6 [73-99]	Q8R0Y6 1xAcetyl [C86]	Q8R0Y6 1xAcetyl [C86]	Cytosolic 10-formyltetrahydrofolate dehydrogenase OS=Mus musculus OX=10090 GN=Aldh1l1 PE=1 SV=1	A0A0N4SW56; Q8R0Y6; A0A0N4SVT2	0	3078.54	27
FALSE	High	Unambiguous	YWLQNPGELQRPSFSAMPVLANPAATAACCR	[R].YWLQNPGELQRPSFSAMPVLANPAATAACCR.[Y]	1xAcetyl [C30]; 1xCarbamidomethyl [C29]; 1xOxidation [M17]	1xAcetyl [C30]; 1xCarbamidomethyl [C29]; 1xOxidation [M17]	0.12609	0.00664093	0.457	1	3	1	Q91XE4	Q91XE4 [33-63]	Q91XE4 1xAcetyl [C62]	Q91XE4 1xAcetyl [C62]	N-acyl-aromatic-L-amino acid amidohydrolase (carboxylate-forming) OS=Mus musculus OX=10090 GN=Acy3 PE=1 SV=1	A0A494B9B0; A0A494BAV4; Q91XE4	0	3477.65	31
[truncated: 107 more columns]
