# Supplementary material for: Cysteine S-acetylation is a widespread post-translational modification on metabolic proteins
Source: NPJ Metab Health Dis. 2025 Nov 7;3:43. doi: 10.1038/s44324-025-00081-2 (PMC12594830; doi:10.1038/s44324-025-00081-2)
Supplement: Supplementary file 3 — Supplemental Table 2 [file 44324_2025_81_MOESM3_ESM.xlsx]

## Sheet: PeptideGroups
Checked	Tags	Confidence	PSM Ambiguity	Sequence	Annotated Sequence	Modifications	Modifications (all possible sites)	SVM_Score	# Protein Groups	# Proteins	# PSMs	Master Protein Accessions	Positions in Master Proteins	Modifications in Master Proteins (all Sites)	Modifications in Master Proteins	Master Protein Descriptions	Protein Accessions	# Missed Cleavages	Theo. MH+ [Da]	Sequence Length	Abundance Ratio: (F1) / (F4)	Abundance Ratio: (F2) / (F5)	Abundance Ratio: (F3) / (F6)	Abundance Ratio (log2): (F1) / (F4)	Abundance Ratio (log2): (F2) / (F5)	Abundance Ratio (log2): (F3) / (F6)	Abundance Ratio P-Value: (F1) / (F4)	Abundance Ratio P-Value: (F2) / (F5)	Abundance Ratio P-Value: (F3) / (F6)	Abundance Ratio Adj. P-Value: (F1) / (F4)	Abundance Ratio Adj. P-Value: (F2) / (F5)	Abundance Ratio Adj. P-Value: (F3) / (F6)	Abundance Ratio Variability [%]: (F1) / (F4)	Abundance Ratio Variability [%]: (F2) / (F5)	Abundance Ratio Variability [%]: (F3) / (F6)	Abundance Ratio Weight: (F1) / (F4)	Abundance Ratio Weight: (F2) / (F5)	Abundance Ratio Weight: (F3) / (F6)	Abundances (Grouped): F1	Abundances (Grouped): F2	Abundances (Grouped): F3	Abundances (Grouped): F4	Abundances (Grouped): F5	Abundances (Grouped): F6	Abundances (Grouped) CV [%]: F1	Abundances (Grouped) CV [%]: F2	Abundances (Grouped) CV [%]: F3	Abundances (Grouped) CV [%]: F4	Abundances (Grouped) CV [%]: F5
FALSE		High	Unambiguous	LDLVQSMMDCLYAKCIPCITDCVMAEIEK	[K].LDLVQSMMDCLYAKCIPCITDCVMAEIEK.[L]	1xAcetyl [C18]; 1xOxidation [M24]	1xAcetyl [C18]; 1xOxidation [M24]	0.456	1	2	1	Q9CTH6	Q9CTH6 [84-112]	Q9CTH6 1xAcetyl [C101]	Q9CTH6 1xAcetyl [C101]	rRNA-processing protein FCF1 homolog OS=Mus musculus OX=10090 GN=Fcf1 PE=2 SV=2	Q9CTH6; E9Q186	1	3336.51	29	0.011	25.547	0.699	-6.52	4.68	-0.52	0.0181743	1.08424e-05	0.611868	0.293463	0.000252999	0.998965	0	0	0	19.7849	19.5118	20.2858	1.5	168.1	119.3	133.7	6.6	170.8
FALSE		High	Unambiguous	LNSIIDQALTCR	[K].LNSIIDQALTCR.[E]	1xAcetyl [C11]	1xAcetyl [C11]	0.376	1	3	4	G5E8Q0	G5E8Q0 [58-69]	G5E8Q0 1xAcetyl [C68]	G5E8Q0 1xAcetyl [C68]	Lysosomal-trafficking regulator OS=Mus musculus OX=10090 GN=Lyst PE=1 SV=1	P97412-2; G5E8Q0; P97412	0	1388.72	12	6.8	22.614	0.721	2.77	4.5	-0.47	0.170805	0.00213716		0.866123	0.0260468		0	0	0	18.4084	18.8377		263.3	207.2	34.2	38.7	9.2	47.4
FALSE		High	Unambiguous	AFITHSGSHGIYEGICNGVPMVMMPLFGDQMDNAK	[R].AFITHSGSHGIYEGICNGVPMVMMPLFGDQMDNAK.[R]	1xAcetyl [C/K]; 1xOxidation [M]	1xAcetyl [C16; K35]; 1xOxidation [M21; M23; M24]	6.137	5	13	10	Q63886; Q64435; K9J7B2; Q62452; B2RT14	Q63886 [370-404]; Q64435 [366-400]; K9J7B2 [366-400]; Q62452 [363-397]; B2RT14 [364-398]	Q63886 1xAcetyl [C385; K404]; Q64435 1xAcetyl [C381; K400]; K9J7B2 1xAcetyl [C381; K400]; Q62452 1xAcetyl [C378; K397]; B2RT14 1xAcetyl [C379; K398]	Q63886 1xAcetyl [C/K]; Q64435 1xAcetyl [C/K]; K9J7B2 1xAcetyl [C/K]; Q62452 1xAcetyl [C/K]; B2RT14 1xAcetyl [C/K]	UDP-glucuronosyltransferase 1A1 OS=Mus musculus OX=10090 GN=Ugt1a1 PE=1 SV=2 UDP-glucuronosyltransferase 1-6 OS=Mus musculus OX=10090 GN=Ugt1a6 PE=1 SV=1 UDP-glucuronosyltransferase OS=Mus musculus OX=10090 GN=Ugt1a6b PE=1 SV=1 UDP-glucuronosyltransferase 1A9 OS=Mus musculus OX=10090 GN=Ugt1a9 PE=1 SV=3 UDP-glucuronosyltransferase OS=Mus musculus OX=10090 GN=Ugt1a5 PE=1 SV=1	P70691; E9PXN7; D3Z748; Q63886; G3UZC9; D3YZE6; D3Z7G0; D3YZ96; Q6ZQM8; Q64435; K9J7B2; Q62452; B2RT14	0	3825.72	35	0.514	14.403	0.352	-0.96	3.85	-1.5	0.817184	0.000415149	0.0722802	0.989862	0.00637762	0.44245	0	0	0	21.3097	19.3951	20.8273	93.2	87.5	60.5	181.2	6.1	171.5
FALSE		High	Selected	KACLDCICRGCQNSYMANGEK	[R].KACLDCICRGCQNSYMANGEK.[K]	2xAcetyl [K1; C8]; 2xCarbamidomethyl [C3; C6]	2xAcetyl [K1; C8]; 2xCarbamidomethyl [C3; C6]	0.391	1	1	1	Q69ZF8	Q69ZF8 [488-508]	Q69ZF8 2xAcetyl [K488; C495]	Q69ZF8 2xAcetyl [K488; C495]	E3 ubiquitin-protein ligase MSL2 OS=Mus musculus OX=10090 GN=Msl2 PE=2 SV=2	Q69ZF8	2	2505.04	21	12.467	13.778	1.142	3.64	3.78	0.19	0.120548	0.00322184	0.953864	0.769598	0.0364962	0.99998	0	0	0	17.5977	17.2326	16.3996	284.8	129.2	82	22.8	9.4	71.8
FALSE		High	Unambiguous	KTHTSQIEIIPCKICGDK	[K].KTHTSQIEIIPCKICGDK.[S]	2xAcetyl [K1; C15]	2xAcetyl [K1; C12; K13; C15]	0.591	1	1	2	P51448	P51448 [62-79]	P51448 2xAcetyl [K62; C76]	P51448 2xAcetyl [K62; C76]	Nuclear receptor ROR-alpha OS=Mus musculus OX=10090 GN=Rora PE=1 SV=1	P51448	2	2098.07	18	0.316	9.719	1.184	-1.66	3.28	0.24	0.707548	0.0113915		0.985024	0.101447		0	0	0	19.2141	17.3965		93.7	127.9	37	296.9	13.2	31.3
FALSE		High	Unambiguous	IIPGFMCQGGDFTRHNGTGGR	[R].IIPGFMCQGGDFTRHNGTGGR.[S]	1xAcetyl [C7]; 1xOxidation [M6]	1xAcetyl [C7]; 1xOxidation [M6]	1.596	1	2	2	P17742	P17742 [56-76]	P17742 1xAcetyl [C62]	P17742 1xAcetyl [C62]	Peptidyl-prolyl cis-trans isomerase A OS=Mus musculus OX=10090 GN=Ppia PE=1 SV=2	P17742; A0A1L1SST0	1	2279.04	21	0.811	9.182	1.156	-0.3	3.2	0.21			0.856334			0.99998	0	0	0			19.0447	49.6	72.2	219.3	61.2	7.9	189.7
FALSE		High	Unambiguous	SIYGEKFEDENFILKHTGPGILSMANAGPNTNGSQFFICTAK	[R].SIYGEKFEDENFILKHTGPGILSMANAGPNTNGSQFFICTAK.[T]	1xAcetyl [C/K]; 1xOxidation [M24]	1xAcetyl [K15; C39]; 1xOxidation [M24]	1.13	1	2	5	P17742	P17742 [77-118]	P17742 1xAcetyl [K91; C115]	P17742 1xAcetyl [C/K]	Peptidyl-prolyl cis-trans isomerase A OS=Mus musculus OX=10090 GN=Ppia PE=1 SV=2	P17742; A0A1L1SST0	2	4605.21	42	0.284	7.931	21.471	-1.82	2.99	4.42	0.505381	0.010761	0.00452626	0.97757	0.0971389	0.0634131	0	0	0	21.0377	19.3158	18.5992	76.5	137.6	94.6	269.5	17.4	4.4
FALSE		High	Unambiguous	ECPSDECGAGVFMGSHFDR	[R].ECPSDECGAGVFMGSHFDR.[H]	1xCarbamidomethyl [C2]; 1xOxidation [M13]; 1xAcetyl [C7]	1xCarbamidomethyl [C2]; 1xOxidation [M13]; 1xAcetyl [C7]	0.599	1	1	4	P62983	P62983 [120-138]	P62983 1xAcetyl [C126]	P62983 1xAcetyl [C126]	Ubiquitin-40S ribosomal protein S27a OS=Mus musculus OX=10090 GN=Rps27a PE=1 SV=2	P62983	0	2158.83	19	0.799	6.717	1.319	-0.32	2.75	0.4	0.975121	0.0348356		0.999989	0.234721		0	0	0	17.7828	17.312		106.2	145.7	110.1	132.9	21.7	83.5
FALSE		High	Unambiguous	GGTGAIVEYHGPGVDSISCTGMATICNMGAEIGATTSVFPYNHR	[K].GGTGAIVEYHGPGVDSISCTGMATICNMGAEIGATTSVFPYNHR.[M]	1xAcetyl [C19]; 1xCarbamidomethyl [C26]; 1xOxidation [M22]	1xAcetyl [C19]; 1xCarbamidomethyl [C26]; 1xOxidation [M22]	5.313	1	2	1	Q99KI0	Q99KI0 [259-302]	Q99KI0 1xAcetyl [C277]	Q99KI0 1xAcetyl [C277]	Aconitate hydratase, mitochondrial OS=Mus musculus OX=10090 GN=Aco2 PE=1 SV=1	A0A2R8W744; Q99KI0	0	4557.06	44	8.972	6.35	1.369	3.17	2.67	0.45	0.0983649			0.708478			0	0	0	18.763			378.8	62.1	61.9	42.2	9.8	45.2
FALSE		High	Unambiguous	VGEVPLADSILCDGLTDAFHNYHMGITAENVAK	[R].VGEVPLADSILCDGLTDAFHNYHMGITAENVAK.[K]	1xAcetyl [C12]; 1xOxidation [M24]	1xAcetyl [C12]; 1xOxidation [M24]	2.133	1	1	2	Q80X81	Q80X81 [137-169]	Q80X81 1xAcetyl [C148]	Q80X81 1xAcetyl [C148]	Acetyl-Coenzyme A acetyltransferase 3 OS=Mus musculus OX=10090 GN=Acat3 PE=1 SV=1	Q80X81	0	3558.69	33	4.727	6.258	4.848	2.24	2.65	2.28		0.019441	0.116489		0.152744	0.582276	0	0	0		19.4375	18.6427	27.9	291.1	189.5	5.9	46.5	39.1
FALSE		High	Unambiguous	QATLGAGLPISTPCTTVNK	[R].QATLGAGLPISTPCTTVNK.[V]	1xAcetyl [C/K]	1xAcetyl [C14; K19]	3.605	1	1	16	Q8QZT1	Q8QZT1 [103-121]	Q8QZT1 1xAcetyl [C116; K121]	Q8QZT1 1xAcetyl [C/K]	Acetyl-CoA acetyltransferase, mitochondrial OS=Mus musculus OX=10090 GN=Acat1 PE=1 SV=1	Q8QZT1	0	1914	19	10.846	5.832	4.151	3.44	2.54	2.05	0.0603816	0.00275235	0.126422	0.569849	0.0322549	0.607394	0	0	0	19.2278	20.091	19.4691	210.4	181.1	127.3	19.4	31.1	30.7
FALSE		High	Unambiguous	NETLGGTCLNVGCIPSKALLNNSHYYHMAHGKDFASR	[K].NETLGGTCLNVGCIPSKALLNNSHYYHMAHGKDFASR.[G]	1xAcetyl [C/K]; 1xOxidation [M28]	1xAcetyl [C13; K17]; 1xOxidation [M28]	0.453	1	1	3	O08749	O08749 [73-109]	O08749 1xAcetyl [C85; K89]	O08749 1xAcetyl [K/C]	Dihydrolipoyl dehydrogenase, mitochondrial OS=Mus musculus OX=10090 GN=Dld PE=1 SV=2	O08749	2	4076.92	37	1.838	5.705	8.5	0.88	2.51	3.09		0.0378857	0.0625713		0.249945	0.406736	0	0	0		18.0603	17.515	87.7	227.7	176.2	47.7	39.9	20.7
FALSE		High	Unambiguous	TVVVNCNPETVSTDFDECDKLYFEELSLER	[K].TVVVNCNPETVSTDFDECDKLYFEELSLER.[I]	3xAcetyl [C6; C18; K20]	3xAcetyl [C6; C18; K20]	0.965	1	1	2	Q8C196	Q8C196 [1010-1039]	Q8C196 3xAcetyl [C1015; C1027; K1029]	Q8C196 3xAcetyl [C1015; C1027; K1029]	Carbamoyl-phosphate synthase [ammonia], mitochondrial OS=Mus musculus OX=10090 GN=Cps1 PE=1 SV=2	Q8C196	1	3620.63	30	0.031	5.584	0.165	-5.01	2.48	-2.6	0.0102537		0.00247138	0.207689		0.0388667	0	0	0	21.5164		20.7276	9.6	12.3	37.5	311.8	2.2	226.5
FALSE		High	Unambiguous	VVYENGVFMCAEGTGK	[R].VVYENGVFMCAEGTGK.[F]	1xAcetyl [C10]	1xAcetyl [C10]	0.361	1	1	3	Q9EQF6	Q9EQF6 [445-460]	Q9EQF6 1xAcetyl [C454]	Q9EQF6 1xAcetyl [C454]	Dihydropyrimidinase-related protein 5 OS=Mus musculus OX=10090 GN=Dpysl5 PE=1 SV=1	Q9EQF6	0	1745.79	16	1.749	5.062	0.622	0.81	2.34	-0.68	0.953246	0.0419163		0.999989	0.268514		0	0	0	16.7564	16.6419		269.5	145.5	0.8	154.1	28.7	1.4
FALSE		High	Unambiguous	VVRNEFTLGEECELETMTGEKVK	[K].VVRNEFTLGEECELETMTGEKVK.[A]	1xAcetyl [C12]; 1xOxidation [M17]	1xAcetyl [C12]; 1xOxidation [M17]	2.187	1	1	5	P12710	P12710 [58-80]	P12710 1xAcetyl [C69]	P12710 1xAcetyl [C69]	Fatty acid-binding protein, liver OS=Mus musculus OX=10090 GN=Fabp1 PE=1 SV=2	P12710	2	2699.29	23	3.167	4.731	8.225	1.66	2.24	3.04	0.391297	0.123581	0.0170592	0.973718	0.548786	0.172588	0	0	0	17.6229	17.6961	19.4904	126	77.5	303.5	39.8	16.4	36.9
FALSE		High	Unambiguous	KCLEEKNEILQGK	[K].KCLEEKNEILQGK.[L]	2xAcetyl [C2; K6]	2xAcetyl [C2; K6]	0.426	1	3	3	E9Q7G0	E9Q7G0 [372-384]	E9Q7G0 2xAcetyl [C373; K377]	E9Q7G0 2xAcetyl [C373; K377]	Nuclear mitotic apparatus protein 1 OS=Mus musculus OX=10090 GN=Numa1 PE=1 SV=1	E9Q7G0; A0A1B0GT61; A0A1B0GSW3	2	1615.84	13	0.145	4.596	3.263	-2.78	2.2	1.71	0.281629	0.121533		0.955497	0.543063		0	0	0	18.6674	18.8572		24.5	291.8	39.6	168.4	63.5	12.1
FALSE		High	Unambiguous	EMSWIADTYASTIGHYDINAHACVTGKPISQGGIHGR	[R].EMSWIADTYASTIGHYDINAHACVTGKPISQGGIHGR.[I]	1xAcetyl [C23]; 1xOxidation [M2]	1xAcetyl [C23]; 1xOxidation [M2]	1.171	1	1	5	P26443	P26443 [232-268]	P26443 1xAcetyl [C254]	P26443 1xAcetyl [C254]	Glutamate dehydrogenase 1, mitochondrial OS=Mus musculus OX=10090 GN=Glud1 PE=1 SV=1	P26443	0	4014.89	37	0.369	4.141	0.213	-1.44	2.05	-2.23	0.824109	0.0131927	7.12977e-05	0.990632	0.113845	0.00197984	0	0	0	19.578	19.946	22.8667	11.1	50.8	87.1	30.2	12.3	408.5
FALSE		High	Unambiguous	MSCRQSSSSFWSSSSSCGGGGGR	[-].MSCRQSSSSFWSSSSSCGGGGGR.[G]	1xAcetyl [C]; 1xCarbamidomethyl [C]	1xAcetyl [C3; C17]; 1xCarbamidomethyl [C3; C17]	0.592	1	1	10	Q6RHW0	Q6RHW0 [1-23]	Q6RHW0 1xAcetyl [C3; C17]	Q6RHW0 1xAcetyl [C]	Keratin, type I cytoskeletal 9 OS=Mus musculus OX=10090 GN=Krt9 PE=1 SV=3	Q6RHW0	1	2383.94	23	0.01	3.679	1.411	-6.64	1.88	0.5	1e-17	0.174664	0.453919	5.88914e-16	0.664146	0.970503	0	0	0		18.6912	22.0783	1.9	31.8	202.9	211	8.6	143.8
FALSE		High	Unambiguous	VPVMQTPGSCGGQIYPTVGGVTK	[K].VPVMQTPGSCGGQIYPTVGGVTK.[-]	1xAcetyl [C10]	1xAcetyl [C10]	0.455	1	1	6	E9Q9A9	E9Q9A9 [720-742]	E9Q9A9 1xAcetyl [C729]	E9Q9A9 1xAcetyl [C729]	2'-5'-oligoadenylate synthase 2 OS=Mus musculus OX=10090 GN=Oas2 PE=1 SV=1	E9Q9A9	0	2318.15	23	3.355	3.499	3.605	1.75	1.81	1.85	0.167048	0.000219405	0.00415864	0.861355	0.00367716	0.0593373	0	0	0	22.7186	22.6974	22.3669	192.2	141.2	132.3	57.3	40.3	36.7
FALSE		High	Unambiguous	LENYPIPELGPNDVLLKMHSVGICGSDVHYWEHGR	[R].LENYPIPELGPNDVLLKMHSVGICGSDVHYWEHGR.[I]	1xAcetyl [C/K]; 1xOxidation [M18]	1xAcetyl [K17; C24]; 1xOxidation [M18]	2.754	1	1	4	Q64442	Q64442 [22-56]	Q64442 1xAcetyl [K38; C45]	Q64442 1xAcetyl [K/C]	Sorbitol dehydrogenase OS=Mus musculus OX=10090 GN=Sord PE=1 SV=3	Q64442	1	4032.94	35	1.186	3.499	2.509	0.25	1.81	1.33	0.746642	0.0976346	0.289459	0.985681	0.473552	0.868594	0	0	0	20.2125	19.4403	19.223	155.6	122.1	111.6	131.2	34.9	44.5
FALSE		High	Unambiguous	VIISAPSADAPMFVMGVNHEKYDNSLKIVSNASCTTNCLSPLAK	[R].VIISAPSADAPMFVMGVNHEKYDNSLKIVSNASCTTNCLSPLAK.[V]	1xAcetyl [C34]	1xAcetyl [C34]	1.113	1	1	2	S4R1W1	S4R1W1 [117-160]	S4R1W1 1xAcetyl [C150]	S4R1W1 1xAcetyl [C150]	Glyceraldehyde-3-phosphate dehydrogenase OS=Mus musculus OX=10090 GN=Gm3839 PE=1 SV=1	S4R1W1	2	4678.3	44	6.005	3.401	26.278	2.59	1.77	4.72		0.112815	0.00438708		0.519727	0.0619619	0	0	0		19.1352	18.4336	47.8	236.1	230	8	69.4	8.8
FALSE		High	Unambiguous	MGFCSVQEDINSLCLTVVQRLMER	[R].MGFCSVQEDINSLCLTVVQRLMER.[T]	1xAcetyl [C4]; 1xOxidation [M1]	1xAcetyl [C4]; 1xOxidation [M1]	0.678	1	1	1	P54869	P54869 [93-116]	P54869 1xAcetyl [C96]	P54869 1xAcetyl [C96]	Hydroxymethylglutaryl-CoA synthase, mitochondrial OS=Mus musculus OX=10090 GN=Hmgcs2 PE=1 SV=2	P54869	1	2829.34	24	3.536	3.28	0.139	1.82	1.71	-2.85	0.373869	0.190893	0.0678516	0.973047	0.694284	0.427751	0	0	0	17.8664	17.7821	18.7624	189.5	104.5	26.9	53.6	31.9	193.7
FALSE		High	Unambiguous	DGPMCMHDNQGGAPNYYPNSFSAPEQQR	[R].DGPMCMHDNQGGAPNYYPNSFSAPEQQR.[S]	1xAcetyl [C5]; 1xOxidation [M]	1xAcetyl [C5]; 1xOxidation [M4; M6]	2.765	1	1	24	P24270	P24270 [389-416]	P24270 1xAcetyl [C393]	P24270 1xAcetyl [C393]	Catalase OS=Mus musculus OX=10090 GN=Cat PE=1 SV=4	P24270	0	3169.28	28	0.459	2.936	1.092	-1.12	1.55	0.13	0.730395	0.0719453	0.905007	0.985024	0.388056	0.99998	0	0	0	21.8708	19.695	21.4944	85.1	50	137.1	185.2	17	125.6
FALSE		High	Unambiguous	QGAVVLHVLCAMYMFYALAIVCDDFFVPSLEKICER	[R].QGAVVLHVLCAMYMFYALAIVCDDFFVPSLEKICER.[L]	1xAcetyl [C/K]; 1xCarbamidomethyl [C10]; 2xOxidation [M12; M14]	1xAcetyl [K32; C34]; 1xCarbamidomethyl [C10]; 2xOxidation [M12; M14]	0.498	1	2	2	Q99PD7	Q99PD7 [106-141]	Q99PD7 1xAcetyl [K137; C139]	Q99PD7 1xAcetyl [C/K]	Sodium/potassium/calcium exchanger 3 OS=Mus musculus OX=10090 GN=Slc24a3 PE=1 SV=3	Q99PD7; Q8VD29	1	4225.03	36	1.487	2.897	1.15	0.57	1.53	0.2	0.684703	0.35032	0.841743	0.984606	0.902682	0.99998	0	0	0	20.0154	18.3728	19.7784	159.1	81.8	119.7	107	28.2	104.1
FALSE		High	Unambiguous	INCCILSALLFQSLLR	[R].INCCILSALLFQSLLR.[T]	2xAcetyl [C3; C4]	2xAcetyl [C3; C4]	0.5	1	4	2	A0A1L1STN0	A0A1L1STN0 [161-176]	A0A1L1STN0 2xAcetyl [C163; C164]	A0A1L1STN0 2xAcetyl [C163; C164]	Cilia- and flagella-associated protein 54 (Fragment) OS=Mus musculus OX=10090 GN=Cfap54 PE=4 SV=1	A0A1L1STN0; Q8C6S9-2; Q8C6S9; F6Z1L4	0	1891.02	16	0.192	2.879	1.098	-2.38	1.53	0.14		0.215177			0.734985		0	0	0		16.8192		23.3	256.8	57.4	121.1	89.2	52.2
FALSE		High	Rejected	HLTPVTLELGGKSPCYVDK	[K].HLTPVTLELGGKSPCYVDK.[D]	1xAcetyl [C15]	1xAcetyl [C15]	0.817	0	1	1						P47739	1	2099.08	19	2.267	2.43	0.964	1.18	1.28	-0.05	0.42074	0.235478	0.976352	0.975255	0.767035	0.99998	0	0	0	18.1115	19.3755	18.7188	98.1	189	94.2	43.3	77.8	97.7
FALSE		High	Unambiguous	CMALSTAILVGEAK	[R].CMALSTAILVGEAK.[K]	1xAcetyl [C1]	1xAcetyl [C1]	3.157	1	1	2	Q9EQ20	Q9EQ20 [317-330]	Q9EQ20 1xAcetyl [C317]	Q9EQ20 1xAcetyl [C317]	Methylmalonate-semialdehyde dehydrogenase [acylating], mitochondrial OS=Mus musculus OX=10090 GN=Aldh6a1 PE=1 SV=1	Q9EQ20	0	1448.75	14	24.431	2.385	2.574	4.61	1.25	1.36	0.035664	0.281142	0.407507	0.439893	0.826997	0.951079	0	0	0	17.2216	17.1813	16.8067	236.7	134.5	117.2	9.7	56.4	45.5
FALSE		High	Unambiguous	IVEIDAHIGCAMSGLIADAK	[K].IVEIDAHIGCAMSGLIADAK.[T]	1xOxidation [M12]; 1xAcetyl [C10]	1xOxidation [M12]; 1xAcetyl [C10]	0.825	1	1	2	Q9Z2U1	Q9Z2U1 [67-86]	Q9Z2U1 1xAcetyl [C76]	Q9Z2U1 1xAcetyl [C76]	Proteasome subunit alpha type-5 OS=Mus musculus OX=10090 GN=Psma5 PE=1 SV=1	Q9Z2U1	0	2085.04	20	3.536	2.378	1.842	1.82	1.25	0.88	0.264231			0.946961			0	0	0	19.2862			399.4	42.7	17.4	112.9	18	9.5
FALSE		High	Selected	SIETGKTNYNTCYTAGVCLLK	[R].SIETGKTNYNTCYTAGVCLLK.[A]	1xAcetyl [C12]	1xAcetyl [K6; C12; C18]	0.322	1	6	2	Q1L2D8	Q1L2D8 [322-342]	Q1L2D8 1xAcetyl [C333]	Q1L2D8 1xAcetyl [C333]	EDA-A5' isoform OS=Mus musculus OX=10090 GN=Eda PE=2 SV=1	O54693-2; O54693-3; Q1L2D8; O54693; O54693-6; Q1L2D9	1	2321.12	21	3.155	2.303	5.813	1.66	1.2	2.54	0.219208	0.0161489	5.30262e-05	0.921514	0.13308	0.00153045	0	0	0	21.7863	22.611	21.8243	142.3	168.5	145.8	45.1	73.2	25.1
FALSE		High	Unambiguous	LLVLEGSTSGSVPGCGPSPCGLLK	[R].LLVLEGSTSGSVPGCGPSPCGLLK.[Q]	1xAcetyl [C20]	1xAcetyl [C20]	0.488	1	1	1	Q3UPI1	Q3UPI1 [244-267]	Q3UPI1 1xAcetyl [C263]	Q3UPI1 1xAcetyl [C263]	Golgi-associated kinase 1B OS=Mus musculus OX=10090 GN=GaskbB PE=2 SV=1	Q3UPI1	0	2313.18	24	19.877	2.296	13.163	4.31	1.2	3.72	0.0420316	0.111665	0.00900356	0.473133	0.515967	0.108089	0	0	0	18.3942	20.5704	18.8899	135.5	224.3	126.2	6.8	97.7	9.6
FALSE		High	Unambiguous	AGRLPACVVDCGTGYTK	[M].AGRLPACVVDCGTGYTK.[L]	1xAcetyl [C7]	1xAcetyl [C7]	3.008	1	4	10	Q99JY9	Q99JY9 [2-18]	Q99JY9 1xAcetyl [C8]	Q99JY9 1xAcetyl [C8]	Actin-related protein 3 OS=Mus musculus OX=10090 GN=Actr3 PE=1 SV=3	A0A087WQ14; A0A087WRA1; A0A087WPR6; Q99JY9	1	1752.84	17	2.936	2.276	25.999	1.55	1.19	4.7	0.380456	0.0700102	0.00150744	0.973047	0.381464	0.0260454	0	0	0	20.0015	21.0153	19.0874	149	207	98.4	50.8	91	3.8
FALSE		High	Selected	CHVASLLSLALHSK	[R].CHVASLLSLALHSK.[L]	1xAcetyl [C1]	1xAcetyl [C1]	0.594	1	1	1	Q9QY40	Q9QY40 [1392-1405]	Q9QY40 1xAcetyl [C1392]	Q9QY40 1xAcetyl [C1392]	Plexin-B3 OS=Mus musculus OX=10090 GN=Plxnb3 PE=1 SV=2	Q9QY40	0	1520.83	14	3.581	2.133	1.851	1.84	1.09	0.89	0.189023	0.17353	0.373148	0.891042	0.661975	0.931922	0	0	0	20.9364	20.1008	20.2813	243.8	83.9	107	68.1	39.4	57.8
FALSE		High	Unambiguous	EQTCLLAACALMAGALCPLYSR	[R].EQTCLLAACALMAGALCPLYSR.[S]	2xAcetyl [C9; C]; 1xCarbamidomethyl [C]; 1xOxidation [M12]	2xAcetyl [C4; C9; C17]; 1xCarbamidomethyl [C4; C17]; 1xOxidation [M12]	0.5	1	2	3	E9Q1U1	E9Q1U1 [725-746]	E9Q1U1 2xAcetyl [C728; C733; C741]	E9Q1U1 2xAcetyl [C733; C]	Coiled-coil domain-containing protein 171 OS=Mus musculus OX=10090 GN=Ccdc171 PE=2 SV=1	E9Q1U1-2; E9Q1U1	0	2455.15	22	1.773	1.992	1.226	0.83	0.99	0.29	0.985884			0.999989			0	0	0	16.9342			190.8	64.1	113	107.7	32.2	92.2
FALSE		High	Unambiguous	VDEFPLCGHMVSDEYEQLSSEALEAAR	[K].VDEFPLCGHMVSDEYEQLSSEALEAAR.[I]	1xAcetyl [C7]; 1xOxidation [M10]	1xAcetyl [C7]; 1xOxidation [M10]	2.463	1	4	2	Q6ZWV3	Q6ZWV3 [43-69]	Q6ZWV3 1xAcetyl [C49]	Q6ZWV3 1xAcetyl [C49]	60S ribosomal protein L10 OS=Mus musculus OX=10090 GN=Rpl10 PE=1 SV=3	P86048; A0A1B0GXC3; I7HLV2; Q6ZWV3	0	3083.36	27	6.931	1.929	1.787	2.79	0.95	0.84		0.406472	0.531504		0.945444	0.984254	0	0	0		17.2309	17.3383	105.6	140.2	170.7	15.2	72.7	95.5
FALSE		High	Unambiguous	ACARPLISVYSEK	[M].ACARPLISVYSEK.[G]	1xAcetyl [C2]	1xAcetyl [C2]	2.853	1	1	13	Q9D8E6	Q9D8E6 [2-14]	Q9D8E6 1xAcetyl [C3]	Q9D8E6 1xAcetyl [C3]	60S ribosomal protein L4 OS=Mus musculus OX=10090 GN=Rpl4 PE=1 SV=3	Q9D8E6	0	1478.77	13	2.695	1.739	1.722	1.43	0.8	0.78	0.208215	0.0497369	0.245969	0.913688	0.302042	0.822416	0	0	0	23.0984	23.7896	22.5396	156.9	162.7	81.4	58.2	93.6	47.2
FALSE		High	Unambiguous	LMAAMYTCDIMATSDVLGR	[R].LMAAMYTCDIMATSDVLGR.[V]	1xAcetyl [C8]	1xAcetyl [C8]	0.41	1	1	15	Q8C0D5	Q8C0D5 [987-1005]	Q8C0D5 1xAcetyl [C994]	Q8C0D5 1xAcetyl [C994]	Elongation factor-like GTPase 1 OS=Mus musculus OX=10090 GN=Efl1 PE=1 SV=1	Q8C0D5	0	2103.96	19	6.201	1.734	4.08	2.63	0.79	2.03	0.141869	0.23126	0.0893323	0.819873	0.760102	0.501124	0	0	0	19.3482	20.8468	19.643	138.5	181.4	123	22.3	104.6	30.1
FALSE		High	Unambiguous	SRPCGLPEPVR	[M].SRPCGLPEPVR.[N]	1xAcetyl [C4]	1xAcetyl [C4]	1.14	1	3	8	Q99P30	Q99P30 [2-12]	Q99P30 1xAcetyl [C5]	Q99P30 1xAcetyl [C5]	Peroxisomal coenzyme A diphosphatase NUDT7 OS=Mus musculus OX=10090 GN=Nudt7 PE=1 SV=2	Q99P30; Q99P30-3; Q99P30-5	0	1252.65	11	3.581	1.654	2.496	1.84	0.73	1.32	0.205229	0.166955	0.196801	0.910326	0.64836	0.752099	0	0	0	21.8105	22.2557	20.5605	204.2	153.5	66	57	92.8	26.5
FALSE		High	Unambiguous	KPPITVDSVCLKWAPPK	[K].KPPITVDSVCLKWAPPK.[H]	2xAcetyl [C10; K12]	2xAcetyl [K1; C10; K12]	0.314	1	1	6	Q9D1P2	Q9D1P2 [433-449]	Q9D1P2 2xAcetyl [C442; K444]	Q9D1P2 2xAcetyl [C442; K444]	Histone acetyltransferase KAT8 OS=Mus musculus OX=10090 GN=Kat8 PE=1 SV=1	Q9D1P2	1	1963.07	17	1.526	1.617	0.926	0.61	0.69	-0.11	0.411365	0.0862932	0.797654	0.975255	0.437396	0.99998	0	0	0	24.1209	23.6851	22.9425	176.9	111.9	60.7	115.9	69.2	65.5
FALSE		High	Unambiguous	QRPTIGLFTQCSGPASLRGLNVAEVQK	[R].QRPTIGLFTQCSGPASLRGLNVAEVQK.[G]	1xAcetyl [C11]	1xAcetyl [C11]	0.556	1	4	1	E9QAW9	E9QAW9 [232-258]	E9QAW9 1xAcetyl [C242]	E9QAW9 1xAcetyl [C242]	Slit homolog 1 protein OS=Mus musculus OX=10090 GN=Slit1 PE=1 SV=1	E9QAW9; Q80TR4; E9Q117; E9Q2P0	1	2912.54	27	0.946	1.589	1.624	-0.08	0.67	0.7			0.580069			0.994016	0	0	0			17.3328	105.6	68.3	167.9	111.7	43	103.4
FALSE		High	Unambiguous	QATLGAGLPISTPCTTVNKVCASGMK	[R].QATLGAGLPISTPCTTVNKVCASGMK.[A]	1xAcetyl [C14]	1xAcetyl [C14]	5.599	1	1	8	Q8QZT1	Q8QZT1 [103-128]	Q8QZT1 1xAcetyl [C116]	Q8QZT1 1xAcetyl [C116]	Acetyl-CoA acetyltransferase, mitochondrial OS=Mus musculus OX=10090 GN=Acat1 PE=1 SV=1	Q8QZT1	1	2590.3	26	5.897	1.519	18.155	2.56	0.6	4.18	0.107242	0.313969	0.00741612	0.733834	0.866227	0.0929167	0	0	0	20.8675	21.0659	18.5252	271.5	137.9	50.9	46	90.8	2.8
FALSE		High	Unambiguous	LFNISGHVNHPCTVEEEMSVPLKELIEK	[K].LFNISGHVNHPCTVEEEMSVPLKELIEK.[H]	1xAcetyl [C12]; 1xOxidation [M18]	1xAcetyl [C12]; 1xOxidation [M18]	1.555	1	3	1	D3YUM1	D3YUM1 [266-293]	D3YUM1 1xAcetyl [C277]	D3YUM1 1xAcetyl [C277]	NADH dehydrogenase [ubiquinone] flavoprotein 1, mitochondrial OS=Mus musculus OX=10090 GN=Ndufv1 PE=1 SV=1	D3Z1U9; D3YUM1; Q91YT0	1	3250.61	28	0.86	1.389	0.337	-0.22	0.47	-1.57			0.337214			0.910851	0	0	0			19.2714	53.9	52.4	99.1	62.7	37.8	294
FALSE		High	Selected	ACGLVASNLNLKPGECLK	[M].ACGLVASNLNLKPGECLK.[V]	1xAcetyl [C2]	1xAcetyl [C2]	2.236	1	2	2	P16045	P16045 [2-19]	P16045 1xAcetyl [C3]	P16045 1xAcetyl [C3]	Galectin-1 OS=Mus musculus OX=10090 GN=Lgals1 PE=1 SV=3	A0A2R8VHJ0; P16045	0	1871.97	18	3.316	1.323	8.503	1.73	0.4	3.09	0.286733	0.537594	0.0392074	0.956413	0.993215	0.304689	0	0	0	19.3586	19.9411	18.9603	164.5	126.2	147	49.6	95.4	17.3
FALSE		High	Unambiguous	KMVNSVEGCADDALAGLVASNPDLQLLQGHR	[K].KMVNSVEGCADDALAGLVASNPDLQLLQGHR.[V]	1xAcetyl [C/K]; 1xOxidation [M2]	1xAcetyl [K1; C9]; 1xOxidation [M2]	2.54	1	4	2	Q8VC30	Q8VC30 [5-35]	Q8VC30 1xAcetyl [K5; C13]	Q8VC30 1xAcetyl [C/K]	Triokinase/FMN cyclase OS=Mus musculus OX=10090 GN=Tkfc PE=1 SV=1	Q8VC30; Q3UTZ4; A0A494BBI2; A0A494BB96	1	3279.61	31	0.268	1.288	1.039	-1.9	0.36	0.06	0.574748			0.982773			0	0	0	19.0737			70.1	48.7	92.8	261.3	37.8	89.3
FALSE		High	Unambiguous	DELPIEIELGMKCWYHSVFACPILR	[K].DELPIEIELGMKCWYHSVFACPILR.[Q]	1xAcetyl [C/K]; 1xCarbamidomethyl [C21]; 1xOxidation [M11]	1xAcetyl [K12; C13]; 1xCarbamidomethyl [C21]; 1xOxidation [M11]	0.685	1	2	10	Q91YQ7	Q91YQ7 [318-342]	Q91YQ7 1xAcetyl [K329; C330]	Q91YQ7 1xAcetyl [K/C]	E3 ubiquitin-protein transferase RMND5B OS=Mus musculus OX=10090 GN=Rmnd5b PE=2 SV=1	Q91YQ7; F6VIG0	1	3077.49	25	0.025	1.28	2.376	-5.35	0.36	1.25	0.0247066	0.54263	0.168455	0.35378	0.994557	0.699643	0	0	0	20.4263	21.009	20.5475	3.1	139.1	156.8	126.5	108.6	66
FALSE		High	Unambiguous	CFPCGSGGCPQMGHYADR	[K].CFPCGSGGCPQMGHYADR.[Y]	2xCarbamidomethyl [C]; 1xAcetyl [C]	2xCarbamidomethyl [C1; C4; C9]; 1xAcetyl [C1; C4; C9]	0.894	1	1	27	Q6P8U6	Q6P8U6 [313-330]	Q6P8U6 1xAcetyl [C313; C316; C321]	Q6P8U6 1xAcetyl [C]	Pancreatic triacylglycerol lipase OS=Mus musculus OX=10090 GN=Pnlip PE=1 SV=1	Q6P8U6	0	2041.78	18	2.053	1.264	1.18	1.04	0.34	0.24	0.318122	0.355211	0.744142	0.963529	0.907285	0.99998	0	0	0	22.814	23.1182	22.4582	151.4	118.9	87.7	73.7	94	74.3
FALSE		High	Unambiguous	LKANLMSETSGSIPLCSVLPK	[K].LKANLMSETSGSIPLCSVLPK.[L]	1xAcetyl [C16]; 1xOxidation [M6]	1xAcetyl [C16]; 1xOxidation [M6]	0.375	1	1	1	Q922Y0	Q922Y0 [563-583]	Q922Y0 1xAcetyl [C578]	Q922Y0 1xAcetyl [C578]	Dual specificity tyrosine-phosphorylation-regulated kinase 3 OS=Mus musculus OX=10090 GN=Dyrk3 PE=1 SV=1	Q922Y0	1	2246.18	21	2.437	1.235	1.346	1.29	0.31	0.43	0.301341	0.592904	0.699805	0.960392	0.999955	0.99998	0	0	0	21.2652	20.9812	20.0873	213	100.2	67.8	87.4	81.1	50.4
FALSE		High	Selected	MMCGAPSATMPATAETQEVADQVK	[-].MMCGAPSATMPATAETQEVADQVK.[S]	1xAcetyl [C3]	1xAcetyl [C3]	2.167	1	1	1	Q62426	Q62426 [1-24]	Q62426 1xAcetyl [C3]	Q62426 1xAcetyl [C3]	Cystatin-B OS=Mus musculus OX=10090 GN=Cstb PE=1 SV=1	Q62426	0	2509.11	24	2.739	1.219	33.295	1.45	0.29	5.06	0.496435	0.758283	0.00701649	0.97757	0.999955	0.0894796	0	0	0	18.6111	18.98	18.0942	168.9	117	151.9	61.7	96	4.6
FALSE		High	Unambiguous	IHQIGPGMVQQIQSVCMECQGHGER	[R].IHQIGPGMVQQIQSVCMECQGHGER.[I]	1xAcetyl [C19]; 1xOxidation [M17]	1xAcetyl [C19]; 1xOxidation [M17]	1.161	1	3	1	P63037	P63037 [162-186]	P63037 1xAcetyl [C180]	P63037 1xAcetyl [C180]	DnaJ homolog subfamily A member 1 OS=Mus musculus OX=10090 GN=Dnaja1 PE=1 SV=1	P63037; B1AXY1; B1AXY0	0	2823.28	25	3.094	1.168	2.239	1.63	0.22	1.16	0.499208	0.72798		0.97757	0.999955		0	0	0	17.272	19.5404		141.4	183.3	50.3	45.7	156.9	22.5
FALSE		High	Unambiguous	NTFCSGSDLNAVK	[K].NTFCSGSDLNAVK.[A]	1xAcetyl [C4]	1xAcetyl [C4]	0.637	1	3	2	Q9D9V3	Q9D9V3 [124-136]	Q9D9V3 1xAcetyl [C127]	Q9D9V3 1xAcetyl [C127]	Ethylmalonyl-CoA decarboxylase OS=Mus musculus OX=10090 GN=Echdc1 PE=1 SV=2	Q9D9V3-2; Q9D9V3; E0CXS3	0	1397.64	13	0.584	1.16	0.998	-0.78	0.21	0	0.988301	0.801309	0.929076	0.999989	0.999955	0.99998	0	0	0	19.0767	19.4175	19.2068	61.6	114	110.1	105.5	98.3	110.3
FALSE		High	Unambiguous	SRPCGLPEPVRNNLIDDAK	[M].SRPCGLPEPVRNNLIDDAK.[A]	1xAcetyl [C4]	1xAcetyl [C4]	2.574	1	3	11	Q99P30	Q99P30 [2-20]	Q99P30 1xAcetyl [C5]	Q99P30 1xAcetyl [C5]	Peroxisomal coenzyme A diphosphatase NUDT7 OS=Mus musculus OX=10090 GN=Nudt7 PE=1 SV=2	Q99P30; Q99P30-3; Q99P30-5	1	2136.09	19	1.768	1.155	1.196	0.82	0.21	0.26	0.360975	0.424161	0.669427	0.972285	0.95424	0.99998	0	0	0	23.3994	24.2547	22.3	133.5	159.7	50.7	75.5	138.2	42.4
FALSE		High	Unambiguous	CWSSDTYNPVPGVMHGVPSSNNYQGGFGTTLMAK	[R].CWSSDTYNPVPGVMHGVPSSNNYQGGFGTTLMAK.[D]	1xAcetyl [C1]; 1xOxidation [M14]	1xAcetyl [C1]; 1xOxidation [M14]	1.732	1	1	4	Q99L13	Q99L13 [250-283]	Q99L13 1xAcetyl [C250]	Q99L13 1xAcetyl [C250]	3-hydroxyisobutyrate dehydrogenase, mitochondrial OS=Mus musculus OX=10090 GN=Hibadh PE=1 SV=1	Q99L13	0	3660.62	34	0.069	1.141	7.846	-3.85	0.19	2.97	0.16874	0.743241	0.0132453	0.862942	0.999955	0.143936	0	0	0	18.9797	19.7981	19.6324	6.5	114.2	253.1	93.8	100.1	32.3
FALSE		High	Unambiguous	LRKCVELLK	[K].LRKCVELLK.[L]	2xAcetyl [K3; C4]	2xAcetyl [K3; C4]	0.354	1	4	3	A0A2I3BQU9	A0A2I3BQU9 [67-75]	A0A2I3BQU9 2xAcetyl [K69; C70]	A0A2I3BQU9 2xAcetyl [K69; C70]	Inactive ubiquitin thioesterase OTULINL (Fragment) OS=Mus musculus OX=10090 GN=Otulinl PE=1 SV=1	Q3TVP5-2; A0A2I3BQU9; A0A2I3BPS6; Q3TVP5	2	1185.7	9	0.921	1.117	0.579	-0.12	0.16	-0.79	0.782207	0.714178	0.723449	0.988351	0.999955	0.99998	0	0	0	19.3078	17.8939	18.9014	133.7	50.4	82.7	145.2	45.1	142.9
FALSE		High	Unambiguous	CDKEFMWALK	[M].CDKEFMWALK.[N]	1xAcetyl [C/K]	1xAcetyl [C1; K3]	1.311	1	2	6	P62774	P62774 [2-11]	P62774 1xAcetyl [C2; K4]	P62774 1xAcetyl [C/K]	Myotrophin OS=Mus musculus OX=10090 GN=Mtpn PE=1 SV=2	A0A0J9YV46; P62774	1	1312.61	10	0.309	1.114	3.589	-1.69	0.16	1.84	0.558442	0.709269	0.117169	0.982025	0.999955	0.584211	0	0	0	20.0703	20.156	19.8046	42.4	111	164.1	137.1	99.6	45.7
FALSE		High	Unambiguous	SSLQELCSGLPLRPLPENR	[M].SSLQELCSGLPLRPLPENR.[G]	1xAcetyl [C7]	1xAcetyl [C7]	1.842	1	2	22	Q3UEL5	Q3UEL5 [2-20]	Q3UEL5 1xAcetyl [C8]	Q3UEL5 1xAcetyl [C8]	Imidazolonepropionate hydrolase OS=Mus musculus OX=10090 GN=Uroc1 PE=1 SV=1	Q3UEL5; Q8VC12	0	2151.12	19	1.508	1.114	0.783	0.59	0.16	-0.35	0.459549	0.539579	0.397735	0.97757	0.993951	0.945651	0	0	0	25.4991	25.7655	25.5804	120	103	90	79.5	92.5	115
FALSE		High	Unambiguous	AFCAPPAYLTHQQK	[M].AFCAPPAYLTHQQK.[V]	1xAcetyl [C3]	1xAcetyl [C3]	1.035	1	1	4	Q9CQJ8	Q9CQJ8 [2-15]	Q9CQJ8 1xAcetyl [C4]	Q9CQJ8 1xAcetyl [C4]	NADH dehydrogenase [ubiquinone] 1 beta subcomplex subunit 9 OS=Mus musculus OX=10090 GN=Ndufb9 PE=1 SV=3	Q9CQJ8	0	1616.79	14	0.849	1.101	0.726	-0.24	0.14	-0.46	0.87943	0.790375	0.872271	0.995707	0.999955	0.99998	0	0	0	20.7525	20.0605	19.291	139.6	91.4	51.2	164.4	83	70.5
FALSE		High	Unambiguous	VIISAPSADAPMFVMGVNHEKYDNSLKIVSNASCTTNCLAPLAK	[R].VIISAPSADAPMFVMGVNHEKYDNSLKIVSNASCTTNCLAPLAK.[V]	1xAcetyl [C/K]; 1xOxidation [M]	1xAcetyl [K21; K27; C34]; 1xOxidation [M12; M15]	1.389	1	4	13	P16858	P16858 [117-160]	P16858 1xAcetyl [K137; K143; C150]	P16858 1xAcetyl [K/C]	Glyceraldehyde-3-phosphate dehydrogenase OS=Mus musculus OX=10090 GN=Gapdh PE=1 SV=2	A0A1D5RLD8; A0A0A0MQF6; P16858; S4R257	2	4678.3	44	0.584	1.101	1.09	-0.78	0.14	0.12	0.82369	0.754688	0.936004	0.990632	0.999955	0.99998	0	0	0	17.7069	19.8126	19.5059	27.8	138.9	135.3	47.7	126.1	124.2
FALSE		High	Unambiguous	EVYMGNVIQGGEGQAPTRQATLGAGLPISTPCTTVNKVCASGMK	[K].EVYMGNVIQGGEGQAPTRQATLGAGLPISTPCTTVNKVCASGMK.[A]	1xAcetyl [C/K]; 1xOxidation [M43]	1xAcetyl [C32; K37; C39; K44]; 1xOxidation [M43]	1.314	1	1	7	Q8QZT1	Q8QZT1 [85-128]	Q8QZT1 1xAcetyl [C116; K121; C123; K128]	Q8QZT1 1xAcetyl [K/C]	Acetyl-CoA acetyltransferase, mitochondrial OS=Mus musculus OX=10090 GN=Acat1 PE=1 SV=1	Q8QZT1	2	4493.19	44	34.615	1.095	6.146	5.11	0.13	2.62	0.0106714	0.847147	0.057247	0.213945	0.999955	0.3854	0	0	0	19.167	17.1689	18.9049	307.9	45	169.5	8.9	41.1	27.6
FALSE		High	Unambiguous	GPAIGIDLGTTYSCVGVFQHGK	[R].GPAIGIDLGTTYSCVGVFQHGK.[V]	1xAcetyl [C14]	1xAcetyl [C14]	0.496	1	1	1	P17156	P17156 [5-26]	P17156 1xAcetyl [C18]	P17156 1xAcetyl [C18]	Heat shock-related 70 kDa protein 2 OS=Mus musculus OX=10090 GN=Hspa2 PE=1 SV=2	P17156	0	2262.12	22	0.65	1.058	1.815	-0.62	0.08	0.86	0.971488	0.739606	0.184454	0.999989	0.999955	0.729954	0	0	0	22.3809	22.7924	21.713	77.2	130.8	96.5	118.8	123.6	53.2
FALSE		High	Unambiguous	FRCPEALFQPSFLGMESCGIHETTFNSIMK	[R].FRCPEALFQPSFLGMESCGIHETTFNSIMK.[C]	1xAcetyl [C18]; 1xCarbamidomethyl [C3]; 1xOxidation [M15]	1xAcetyl [C18]; 1xCarbamidomethyl [C3]; 1xOxidation [M15]	3.488	1	4	4	P60710	P60710 [255-284]	P60710 1xAcetyl [C272]	P60710 1xAcetyl [C272]	Actin, cytoplasmic 1 OS=Mus musculus OX=10090 GN=Actb PE=1 SV=1	E9Q1F2; P60710; F8WGM8; P63260	1	3535.62	30	0.03	1.047	0.069	-5.08	0.07	-3.86	0.0752154	0.980986		0.63234	0.999955		0	0	0	19.5981	16.7879		10.9	79.9	4.2	368.7	76.3	60.1
FALSE		High	Unambiguous	AQERPSCAVEPEHVQR	[M].AQERPSCAVEPEHVQR.[L]	1xAcetyl [C7]	1xAcetyl [C7]	2.183	1	1	10	P56389	P56389 [2-17]	P56389 1xAcetyl [C8]	P56389 1xAcetyl [C8]	Cytidine deaminase OS=Mus musculus OX=10090 GN=Cda PE=1 SV=2	P56389	0	1877.89	16	2.848	1.011	1.874	1.51	0.02	0.91	0.25158	0.860531	0.250096	0.939191	0.999955	0.82745	0	0	0	21.7862	22.1629	21.6507	164.3	101.3	115.1	57.7	100.2	61.4
FALSE		High	Unambiguous	VHLVGIDIFTGKKYEDICPSTHNMDVPNIK	[K].VHLVGIDIFTGKKYEDICPSTHNMDVPNIK.[R]	1xAcetyl [C/K]; 1xOxidation [M24]	1xAcetyl [K13; C18]; 1xOxidation [M24]	0.857	1	3	2	P63242	P63242 [56-85]	P63242 1xAcetyl [K68; C73]	P63242 1xAcetyl [C/K]	Eukaryotic translation initiation factor 5A-1 OS=Mus musculus OX=10090 GN=Eif5a PE=1 SV=2	Q8BGY2; A0A0A0MQM0; P63242	2	3441.72	30	1.268	0.852	0.282	0.34	-0.23	-1.83			0.361887			0.9253	0	0	0			18.2666	37.2	67.5	85.1	29.4	79.2	301.7
FALSE		High	Unambiguous	KDQLKCTNVPR	[R].KDQLKCTNVPR.[K]	1xAcetyl [C/K]	1xAcetyl [K1; K5; C6]	0.331	1	1	8	Q3TDN0	Q3TDN0 [405-415]	Q3TDN0 1xAcetyl [K405; K409; C410]	Q3TDN0 1xAcetyl [K/C]	Protein dispatched homolog 1 OS=Mus musculus OX=10090 GN=Disp1 PE=1 SV=2	Q3TDN0	2	1343.71	11	0.723	0.816	0.61	-0.47	-0.29	-0.71	0.940582	0.895779	0.494407	0.999989	0.999955	0.979137	0	0	0	19.8612	20.2416	20.3069	67	87.4	93.1	92.6	107.1	152.7
FALSE		High	Selected	CDAFVGTWK	[M].CDAFVGTWK.[L]	1xAcetyl [C1]	1xAcetyl [C1]	1.298	1	1	2	P04117	P04117 [2-10]	P04117 1xAcetyl [C2]	P04117 1xAcetyl [C2]	Fatty acid-binding protein, adipocyte OS=Mus musculus OX=10090 GN=Fabp4 PE=1 SV=3	P04117	0	1068.48	9	0.774	0.771	3.924	-0.37	-0.37	1.97	0.966848	0.986923	0.237814	0.999989	0.999955	0.813909	0	0	0	17.8936	18.1533	17.8981	94.1	79.7	160.3	121.6	103.4	40.9
FALSE		High	Unambiguous	LPVGASALCVVVLCWLYIFPVYR	[R].LPVGASALCVVVLCWLYIFPVYR.[L]	1xAcetyl [C14]	1xAcetyl [C14]	0.349	1	2	1	Q64687	Q64687 [27-49]	Q64687 1xAcetyl [C40]	Q64687 1xAcetyl [C40]	Alpha-N-acetylneuraminide alpha-2,8-sialyltransferase OS=Mus musculus OX=10090 GN=St8sia1 PE=1 SV=2	Q64687; A0A0N4SVL1	0	2623.42	23	0.151	0.747	0.556	-2.72	-0.42	-0.85	0.355668	0.702136		0.970915	0.999955		0	0	0	20.0976	20.639		29.3	151	8.7	193.4	202.1	15.6
FALSE		High	Unambiguous	QKQNKPCRLQK	[R].QKQNKPCRLQK.[F]	1xAcetyl [C7]	1xAcetyl [C7]	0.331	1	2	7	Q1A3B0	Q1A3B0 [121-131]	Q1A3B0 1xAcetyl [C127]	Q1A3B0 1xAcetyl [C127]	Ceramide synthase 3 OS=Mus musculus OX=10090 GN=Cers3 PE=1 SV=1	Q1A3B0-2; Q1A3B0	2	1412.78	11	1.613	0.746	1.906	0.69	-0.42	0.93	0.494852	0.674826	0.308467	0.97757	0.999955	0.887038	0	0	0	20.8675	21.4346	20.6793	122.4	97.6	113.6	75.9	130.9	59.6
FALSE		High	Unambiguous	SPQYSQVIHRLPMPYLKDELHHSGWNTCSSCFGDSTK	[K].SPQYSQVIHRLPMPYLKDELHHSGWNTCSSCFGDSTK.[S]	1xAcetyl [C/K]; 1xOxidation [M13]	1xAcetyl [K17; C28; C31]; 1xOxidation [M13]	0.428	2	6	3	A0A0R4J135; P17563	A0A0R4J135 [53-89]; P17563 [53-89]	A0A0R4J135 1xAcetyl [K69; C80]; P17563 1xAcetyl [K69; C80]	A0A0R4J135 1xAcetyl [K/C]; P17563 1xAcetyl [K/C]	Selenium-binding protein 2 OS=Mus musculus OX=10090 GN=Selenbp2 PE=1 SV=1 Methanethiol oxidase OS=Mus musculus OX=10090 GN=Selenbp1 PE=1 SV=2	G3UWK0; Q63836; D6RHN2; A0A0R4J135; P17563; G3UZT2	2	4306.97	37	0.064	0.696	4.358	-3.96	-0.52	2.12	0.1452	0.519868	0.0629819	0.825629	0.986782	0.407662	0	0	0	20.5422	20.9804	19.899	10.1	109.1	135.5	157.3	156.9	31.1
FALSE		High	Unambiguous	ATLCLFDMDGTLTAPR	[M].ATLCLFDMDGTLTAPR.[Q]	1xAcetyl [C4]	1xAcetyl [C4]	2.495	1	1	1	Q9Z2M7	Q9Z2M7 [2-17]	Q9Z2M7 1xAcetyl [C5]	Q9Z2M7 1xAcetyl [C5]	Phosphomannomutase 2 OS=Mus musculus OX=10090 GN=Pmm2 PE=1 SV=1	Q9Z2M7	0	1766.85	16	0.012	0.686	0.469	-6.38	-0.54	-1.09	0.0061386	0.422287	0.603434	0.152836	0.954114	0.997721	0	0	0	18.3639	16.2231	18.3146	2.5	35.8	96.5	207.3	52.2	205.8
FALSE		High	Unambiguous	LLCLLGGMPMFPLICNIWVLR	[R].LLCLLGGMPMFPLICNIWVLR.[E]	2xAcetyl [C3; C15]; 1xOxidation [M10]	2xAcetyl [C3; C15]; 1xOxidation [M10]	0.763	1	1	2	Q497L9	Q497L9 [297-317]	Q497L9 2xAcetyl [C299; C311]	Q497L9 2xAcetyl [C299; C311]	Solute carrier family 22 (Organic cation transporter), member 14 OS=Mus musculus OX=10090 GN=Slc22a14 PE=2 SV=1	Q497L9	0	2502.31	21	0.78	0.674	0.413	-0.36	-0.57	-1.28	0.862362	0.404383	0.0571078	0.994559	0.944338	0.385032	0	0	0	22.0805	22.5722	22.4698	70.8	83.2	67.8	90.7	123.3	164.2
FALSE		High	Unambiguous	ESESCDCLQGFQLTHSLGGGTGSGMGTLLISK	[K].ESESCDCLQGFQLTHSLGGGTGSGMGTLLISK.[I]	1xAcetyl [C]	1xAcetyl [C5; C7]	2.718	1	2	8	Q7TMM9	Q7TMM9 [123-154]	Q7TMM9 1xAcetyl [C127; C129]	Q7TMM9 1xAcetyl [C]	Tubulin beta-2A chain OS=Mus musculus OX=10090 GN=Tubb2a PE=1 SV=1	Q7TMM9; Q9CWF2	0	3255.5	32	0.283	0.669	0.282	-1.82	-0.58	-1.82		0.741317	0.362389		0.999955	0.925733	0	0	0		17.1895	18.2636	26.3	62.5	71.5	92.8	93.5	253.3
FALSE		High	Unambiguous	SGDAAIVDMVPGKPMCVESFSDYPPLGR	[K].SGDAAIVDMVPGKPMCVESFSDYPPLGR.[F]	1xAcetyl [C/K]; 1xOxidation [M]	1xAcetyl [K13; C16]; 1xOxidation [M9; M15]	4.882	1	1	15	P10126	P10126 [396-423]	P10126 1xAcetyl [K408; C411]	P10126 1xAcetyl [K/C]	Elongation factor 1-alpha 1 OS=Mus musculus OX=10090 GN=Eef1a1 PE=1 SV=3	P10126	0	2996.38	28	0.823	0.659	0.051	-0.28	-0.6	-4.28	0.990698	0.793486	0.000511924	0.999989	0.999955	0.0106722	0	0	0	17.9061	17.5945	19.6944	58.1	41.6	17.9	70.7	63.2	348.5
FALSE		High	Unambiguous	ACARPLISVYSEKGESSGK	[M].ACARPLISVYSEKGESSGK.[N]	1xAcetyl [C2]	1xAcetyl [C2]	4.439	1	1	11	Q9D8E6	Q9D8E6 [2-20]	Q9D8E6 1xAcetyl [C3]	Q9D8E6 1xAcetyl [C3]	60S ribosomal protein L4 OS=Mus musculus OX=10090 GN=Rpl4 PE=1 SV=3	Q9D8E6	1	2024.01	19	0.823	0.656	0.949	-0.28	-0.61	-0.07	0.839701	0.338466	0.913781	0.992484	0.890419	0.99998	0	0	0	22.7411	23.046	22.4039	90.4	87.9	86.7	109.8	134	91.3
FALSE		High	Unambiguous	QPAIMPGQSYGLEDGSCSYKDFSESR	[K].QPAIMPGQSYGLEDGSCSYKDFSESR.[N]	1xAcetyl [C17]; 1xOxidation [M5]	1xAcetyl [C17]; 1xOxidation [M5]	1.341	1	3	3	Q8R081	Q8R081 [453-478]	Q8R081 1xAcetyl [C469]	Q8R081 1xAcetyl [C469]	Heterogeneous nuclear ribonucleoprotein L OS=Mus musculus OX=10090 GN=Hnrnpl PE=1 SV=2	Q8R081; G3UY38; G5E924	1	2910.26	26	0.363	0.651	0.01	-1.46	-0.62	-6.64		0.860598	1e-17		0.999955	8.95563e-16	0	0	0		17.9171		34.4	101.5	2.1	94.8	156	211.2
FALSE		High	Unambiguous	AADTIGYPVMIRSAYALGGLGSGICPNKETLIDLGTK	[K].AADTIGYPVMIRSAYALGGLGSGICPNKETLIDLGTK.[A]	1xAcetyl [C25]; 1xOxidation [M10]	1xAcetyl [C25]; 1xOxidation [M10]	0.593	1	1	1	Q8C196	Q8C196 [576-612]	Q8C196 1xAcetyl [C600]	Q8C196 1xAcetyl [C600]	Carbamoyl-phosphate synthase [ammonia], mitochondrial OS=Mus musculus OX=10090 GN=Cps1 PE=1 SV=2	Q8C196	2	3823.96	37	0.986	0.607	0.053	-0.02	-0.72	-4.24	0.567945		0.00152154	0.982025		0.0262128	0	0	0	16.7153		16.8467	129.2	46.9	10.8	131	77.3	204.8
FALSE		High	Unambiguous	SPSPSEAQTGCVGAGNMYHADKCTVDIGGLIIGWSSAEKK	[K].SPSPSEAQTGCVGAGNMYHADKCTVDIGGLIIGWSSAEKK.[D]	3xAcetyl [K22; C23; K39]	3xAcetyl [K22; C23; K39]	0.609	1	1	1	Q6ZPY5	Q6ZPY5 [413-452]	Q6ZPY5 3xAcetyl [K434; C435; K451]	Q6ZPY5 3xAcetyl [K434; C435; K451]	Zinc finger protein 507 OS=Mus musculus OX=10090 GN=Znf507 PE=2 SV=2	Q6ZPY5	2	4190.95	40	0.013	0.597	0.143	-6.25	-0.74	-2.81	0.0212717	0.820485	0.196657	0.322244	0.999955	0.751963	0	0	0	19.5409	18.1282	17.9752	3.5	67	18.6	269	112.1	129.7
FALSE		High	Unambiguous	IVSNASCTTNCLSPLAKVIHDNFGIVEGLMTTVHAITATQK	[K].IVSNASCTTNCLSPLAKVIHDNFGIVEGLMTTVHAITATQK.[T]	1xAcetyl [C7]	1xAcetyl [C7]	4.028	1	1	1	S4R1W1	S4R1W1 [144-184]	S4R1W1 1xAcetyl [C150]	S4R1W1 1xAcetyl [C150]	Glyceraldehyde-3-phosphate dehydrogenase OS=Mus musculus OX=10090 GN=Gm3839 PE=1 SV=1	S4R1W1	1	4340.21	41	6.427	0.58	5.356	2.68	-0.79	2.42	0.154652	0.771436	0.00910494	0.839551	0.999955	0.108904	0	0	0	18.7541	17.9185	20.3588	172.4	23.9	282.8	26.8	41.3	52.8
FALSE		High	Unambiguous	QALQDTSKPCLLNIMIEPQSTR	[R].QALQDTSKPCLLNIMIEPQSTR.[K]	1xAcetyl [C/K]; 1xOxidation [M15]	1xAcetyl [K8; C10]; 1xOxidation [M15]	1.893	1	4	2	Q9QXE0	Q9QXE0 [547-568]	Q9QXE0 1xAcetyl [K554; C556]	Q9QXE0 1xAcetyl [C/K]	2-hydroxyacyl-CoA lyase 1 OS=Mus musculus OX=10090 GN=Hacl1 PE=1 SV=2	Q9QXE0; D3YZ54; A0A2I3BRS0; E9PWM4	0	2544.28	22	0.225	0.563	11.976	-2.15	-0.83	3.58	0.426245	0.276325	0.000700243	0.976257	0.820979	0.0139808	0	0	0	21.6779	21.8522	20.0122	40	96.7	104.7	178.1	171.7	8.7
FALSE		High	Unambiguous	AVNTLNEALEFANSVGYPCLLRPSYVLSGSAMNVVFSEDEMK	[K].AVNTLNEALEFANSVGYPCLLRPSYVLSGSAMNVVFSEDEMK.[R]	1xAcetyl [C19]; 1xOxidation [M32]	1xAcetyl [C19]; 1xOxidation [M32]	1.723	1	1	1	Q8C196	Q8C196 [1108-1149]	Q8C196 1xAcetyl [C1126]	Q8C196 1xAcetyl [C1126]	Carbamoyl-phosphate synthase [ammonia], mitochondrial OS=Mus musculus OX=10090 GN=Cps1 PE=1 SV=2	Q8C196	0	4623.21	42	0.099	0.548	0.171	-3.33	-0.87	-2.55	0.148572	0.785792	0.255806	0.831724	0.999955	0.832168	0	0	0	18.1744	18.0429	17.8046	15.1	84.1	28.6	151.4	153.4	167.3
FALSE		High	Unambiguous	ALSGGLYPVSAVLCDDEIMLTIKPGEHGSTYGGNPLGCR	[K].ALSGGLYPVSAVLCDDEIMLTIKPGEHGSTYGGNPLGCR.[I]	1xAcetyl [C/K]; 1xOxidation [M19]	1xAcetyl [C14; K23; C38]; 1xOxidation [M19]	1.797	1	1	4	P29758	P29758 [293-331]	P29758 1xAcetyl [C306; K315; C330]	P29758 1xAcetyl [K/C]	Ornithine aminotransferase, mitochondrial OS=Mus musculus OX=10090 GN=Oat PE=1 SV=1	P29758	0	4048.95	39	0.195	0.519	0.378	-2.36	-0.95	-1.41		0.62603	0.560196		0.999955	0.990224	0	0	0		17.5754	17.9311	20.9	64.8	77.5	106.7	124.8	205.4
FALSE		High	Unambiguous	EGSSHNWQHITDQIGMFCFTGLKPEQVER	[K].EGSSHNWQHITDQIGMFCFTGLKPEQVER.[L]	1xAcetyl [C18]; 1xOxidation [M16]	1xAcetyl [C18]; 1xOxidation [M16]	5.555	1	1	7	P05202	P05202 [365-393]	P05202 1xAcetyl [C382]	P05202 1xAcetyl [C382]	Aspartate aminotransferase, mitochondrial OS=Mus musculus OX=10090 GN=Got2 PE=1 SV=1	P05202	0	3432.57	29	2.874	0.481	0.952	1.52	-1.06	-0.07	0.337516	0.298583	0.95822	0.966965	0.848752	0.99998	0	0	0	19.6402	20.2203	19.7103	154.8	66.9	90.3	53.9	139.3	94.9
FALSE		High	Unambiguous	HVHAFIHTPTGTHFCEVEQMR	[K].HVHAFIHTPTGTHFCEVEQMR.[N]	1xAcetyl [C15]; 1xOxidation [M20]	1xAcetyl [C15]; 1xOxidation [M20]	2.274	2	3	3	D3Z4U1; P25688	D3Z4U1 [54-74]; P25688 [127-147]	D3Z4U1 1xAcetyl [C68]; P25688 1xAcetyl [C141]	D3Z4U1 1xAcetyl [C68]; P25688 1xAcetyl [C141]	Uricase OS=Mus musculus OX=10090 GN=Uox PE=1 SV=1 Uricase OS=Mus musculus OX=10090 GN=Uox PE=1 SV=2	A0A0G2JG44; D3Z4U1; P25688	0	2535.17	21	0.027	0.461	0.724	-5.23	-1.12	-0.47	0.060219	0.567595		0.568873	0.998683		0	0	0	19.6138	18.3104		7.9	61.2	43.3	295.1	132.7	59.8
FALSE		High	Unambiguous	AEDASKFELCQLLPLFLPPTTVPPECHRDLQAGLAR	[R].AEDASKFELCQLLPLFLPPTTVPPECHRDLQAGLAR.[I]	1xAcetyl [C26]	1xAcetyl [C26]	0.584	1	2	3	Q9Z0E0	Q9Z0E0 [232-267]	Q9Z0E0 1xAcetyl [C257]	Q9Z0E0 1xAcetyl [C257]	Neurochondrin OS=Mus musculus OX=10090 GN=Ncdn PE=1 SV=1	Q9Z0E0-2; Q9Z0E0	2	4018.06	36	0.01	0.453	1.365	-6.64	-1.14	0.45	1e-17	0.144924	0.605389	5.88914e-16	0.600416	0.998117	0	0	0		20.6982	20.4053	1.9	59.7	117.7	202.7	131.8	86.2
FALSE		High	Unambiguous	ASLYLSTNNGNMYTSSLYGCLASLLSHHSAQELAGSR	[K].ASLYLSTNNGNMYTSSLYGCLASLLSHHSAQELAGSR.[I]	1xAcetyl [C20]; 1xOxidation [M12]	1xAcetyl [C20]; 1xOxidation [M12]	3.034	1	1	8	P54869	P54869 [370-406]	P54869 1xAcetyl [C389]	P54869 1xAcetyl [C389]	Hydroxymethylglutaryl-CoA synthase, mitochondrial OS=Mus musculus OX=10090 GN=Hmgcs2 PE=1 SV=2	P54869	0	3974.86	37	0.037	0.442	0.168	-4.77	-1.18	-2.58	0.0626871	0.185373	0.00189154	0.579522	0.684078	0.0313981	0	0	0	20.1896	20.425	20.9334	4.5	53.4	43	122.2	120.7	256.4
FALSE		High	Unambiguous	KPTTTMIPDVDCLLWAIGR	[R].KPTTTMIPDVDCLLWAIGR.[D]	1xAcetyl [C12]	1xAcetyl [K1; C12]	0.485	1	2	12	P47791	P47791 [295-313]	P47791 1xAcetyl [C306]	P47791 1xAcetyl [C306]	Glutathione reductase, mitochondrial OS=Mus musculus OX=10090 GN=Gsr PE=1 SV=3	P47791-2; P47791	0	2172.12	19	1.034	0.418	0.781	0.05	-1.26	-0.36	0.659037	0.00705614	0.434993	0.982773	0.0696624	0.963975	0	0	0	24.4227	24.141	24.1108	120.4	47.5	88.6	116.4	113.8	113.4
FALSE		High	Unambiguous	ANEANPCPCDIGHK	[M].ANEANPCPCDIGHK.[L]	1xCarbamidomethyl [C]; 1xAcetyl [C]	1xCarbamidomethyl [C7; C9]; 1xAcetyl [C7; C9]	0.322	1	4	12	Q8R1G2	Q8R1G2 [2-15]	Q8R1G2 1xAcetyl [C8; C10]	Q8R1G2 1xAcetyl [C]	Carboxymethylenebutenolidase homolog OS=Mus musculus OX=10090 GN=Cmbl PE=1 SV=1	E0CXT6; Q8R1G2; E0CXH4; A0A2I3BPJ4	0	1567.66	14	0.063	0.404	1.154	-3.99	-1.31	0.21	0.145631	0.14888	0.788161	0.826082	0.609115	0.99998	0	0	0	20.5862	20.6312	20.3903	10.1	58.8	120.7	160.6	145.3	104.6
FALSE		High	Unambiguous	GQMEAIPCVVGDEEVWTSDIQYQLSPFNHAHK	[K].GQMEAIPCVVGDEEVWTSDIQYQLSPFNHAHK.[V]	1xAcetyl [C8]; 1xOxidation [M3]	1xAcetyl [C8]; 1xOxidation [M3]	3.367	1	1	4	Q8CHT0	Q8CHT0 [58-89]	Q8CHT0 1xAcetyl [C65]	Q8CHT0 1xAcetyl [C65]	Delta-1-pyrroline-5-carboxylate dehydrogenase, mitochondrial OS=Mus musculus OX=10090 GN=Aldh4a1 PE=1 SV=3	Q8CHT0	0	3686.69	32	0.893	0.371	0.019	-0.16	-1.43	-5.71		0.19975			0.711374		0	0	0		19.6059		71.8	118.2	0.2	80.4	318.2	11.2
FALSE		High	Unambiguous	MNGPVDGLCDHSLSEEGAFMFTSESVGEGHPDK	[-].MNGPVDGLCDHSLSEEGAFMFTSESVGEGHPDK.[I]	1xAcetyl [C9]	1xAcetyl [C9]	2.332	1	2	1	Q91X83	Q91X83 [1-33]	Q91X83 1xAcetyl [C9]	Q91X83 1xAcetyl [C9]	S-adenosylmethionine synthase isoform type-1 OS=Mus musculus OX=10090 GN=Mat1a PE=1 SV=1	Q91X83; A0A286YCQ9	0	3521.49	33	0.427	0.358	17.07	-1.23	-1.48	4.09	0.679059		0.00972859	0.983765		0.113993	0	0	0	18.688		18.5422	69.5	26.6	252.1	162.5	74.4	14.8
FALSE		High	Unambiguous	AIMMASQSLMCGHQDVMVAGGMESMSNVPYVMSR	[K].AIMMASQSLMCGHQDVMVAGGMESMSNVPYVMSR.[G]	1xAcetyl [C11]; 1xOxidation [M]	1xAcetyl [C11]; 1xOxidation [M4; M10; M17; M22; M25]	2.155	1	1	11	Q8QZT1	Q8QZT1 [129-162]	Q8QZT1 1xAcetyl [C139]	Q8QZT1 1xAcetyl [C139]	Acetyl-CoA acetyltransferase, mitochondrial OS=Mus musculus OX=10090 GN=Acat1 PE=1 SV=1	Q8QZT1	0	3706.6	34	1.191	0.357	0.651	0.25	-1.49	-0.62	0.587124	0.439023		0.982773	0.962755		0	0	0	18.9134	18.5979		159.4	62.1	27.9	133.8	174	42.8
FALSE		High	Unambiguous	FLKSGDAAIVDMVPGKPMCVESFSDYPPLGR	[K].FLKSGDAAIVDMVPGKPMCVESFSDYPPLGR.[F]	1xAcetyl [C/K]; 1xOxidation [M18]	1xAcetyl [K16; C19]; 1xOxidation [M18]	3.915	1	1	7	P10126	P10126 [393-423]	P10126 1xAcetyl [K408; C411]	P10126 1xAcetyl [C/K]	Elongation factor 1-alpha 1 OS=Mus musculus OX=10090 GN=Eef1a1 PE=1 SV=3	P10126	1	3384.63	31	1.463	0.353	3.321	0.55	-1.5	1.73	0.542934	0.0377726	0.356455	0.982025	0.249376	0.923127	0	0	0	21.2332	21.5662	18.18	167.8	70.2	37	114.6	199.2	11.2
FALSE		High	Unambiguous	MVAAAGKRFCGEHAGSAEEENTR	[R].MVAAAGKRFCGEHAGSAEEENTR.[K]	1xAcetyl [C/K]; 1xOxidation [M1]	1xAcetyl [K7; C10]; 1xOxidation [M1]	0.322	1	3	3	Q8BYH3	Q8BYH3 [32-54]	Q8BYH3 1xAcetyl [K38; C41]	Q8BYH3 1xAcetyl [C/K]	tRNA:m(4)X modification enzyme TRM13 homolog OS=Mus musculus OX=10090 GN=Trmt13 PE=2 SV=1	Q8BYH3; V9GXM2; V9GWW9	2	2479.11	23	0.065	0.352	0.069	-3.93	-1.51	-3.87	0.0906021	0.0348277	0.00208741	0.685001	0.234721	0.0339594	0	0	0	20.2185	21.5386	19.7162	7.7	90.8	8.1	117.1	258.2	118.1
FALSE		High	Unambiguous	LKAYLMSQPLAYHTPDCGKQGFIDLPEFPFGLEPR	[R].LKAYLMSQPLAYHTPDCGKQGFIDLPEFPFGLEPR.[V]	1xAcetyl [C/K]; 1xOxidation [M6]	1xAcetyl [C17; K19]; 1xOxidation [M6]	2.856	1	1	7	O35490	O35490 [240-274]	O35490 1xAcetyl [C256; K258]	O35490 1xAcetyl [C/K]	Betaine--homocysteine S-methyltransferase 1 OS=Mus musculus OX=10090 GN=Bhmt PE=1 SV=1	O35490	2	4037	35	0.734	0.338	0.168	-0.45	-1.57	-2.57	0.952392	0.149448	0.000322918	0.999989	0.609647	0.00722983	0	0	0	20.7753	19.8455	21.5179	77.6	21.4	47.8	105.7	63.4	284.1
FALSE		High	Unambiguous	HEPVGVCGQIIPWNFPLLMQAWKLGPALATGNVVVMK	[R].HEPVGVCGQIIPWNFPLLMQAWKLGPALATGNVVVMK.[V]	1xAcetyl [C7]; 1xOxidation [M19]	1xAcetyl [C7]; 1xOxidation [M19]	2.578	1	3	3	P47738	P47738 [175-211]	P47738 1xAcetyl [C181]	P47738 1xAcetyl [C181]	Aldehyde dehydrogenase, mitochondrial OS=Mus musculus OX=10090 GN=Aldh2 PE=1 SV=1	P47738; A0A0G2JFQ0; A0A0G2JEU1	1	4072.14	37	0.014	0.308	0.029	-6.14	-1.7	-5.12	0.0174199			0.28586			0	0	0	19.2281			6.1	31.8	0.7	432.8	103.3	25.3
FALSE		High	Unambiguous	NLGVFPFPVAPYPYQLCAVMR	[R].NLGVFPFPVAPYPYQLCAVMR.[E]	1xAcetyl [C17]; 1xOxidation [M20]	1xAcetyl [C17]; 1xOxidation [M20]	1.364	1	2	1	P24456	P24456 [480-500]	P24456 1xAcetyl [C496]	P24456 1xAcetyl [C496]	Cytochrome P450 2D10 OS=Mus musculus OX=10090 GN=Cyp2d10 PE=1 SV=2	A0A2R8W740; P24456	0	2440.22	21	1.939	0.303	23.668	0.96	-1.72	4.56	0.964743	0.291432	0.0016502	0.999989	0.83905	0.0280081	0	0	0	16.6386	18.9644	16.8462	130.6	69.4	99.6	67.4	228.8	4.2
FALSE		High	Unambiguous	MTEQPMMCAYCVTEPSAGSDVAAIK	[R].MTEQPMMCAYCVTEPSAGSDVAAIK.[T]	1xAcetyl [C]; 1xCarbamidomethyl [C]; 1xOxidation [M]	1xAcetyl [C8; C11]; 1xCarbamidomethyl [C8; C11]; 1xOxidation [M6; M7]	2.071	1	2	3	P45952	P45952 [149-173]	P45952 1xAcetyl [C156; C159]	P45952 1xAcetyl [C]	Medium-chain specific acyl-CoA dehydrogenase, mitochondrial OS=Mus musculus OX=10090 GN=Acadm PE=1 SV=1	P45952; D3Z2A5	0	2748.17	25	0.982	0.289	0.179	-0.03	-1.79	-2.48			0.311504			0.889757	0	0	0			17.5522	125	31	31.7	127.3	107.3	177.7
FALSE		High	Unambiguous	LVNCPVCQGVVVESQINEHLDR	[R].LVNCPVCQGVVVESQINEHLDR.[C]	1xAcetyl [C]; 1xCarbamidomethyl [C]	1xAcetyl [C4; C7]; 1xCarbamidomethyl [C4; C7]	0.963	1	1	6	G3X912	G3X912 [462-483]	G3X912 1xAcetyl [C465; C468]	G3X912 1xAcetyl [C]	DNA-dependent metalloprotease SPRTN OS=Mus musculus OX=10090 GN=Sprtn PE=2 SV=1	G3X912	0	2550.24	22	0.02	0.267	0.553	-5.61	-1.9	-0.85	0.00105265	0.00831072	0.0995886	0.0415305	0.0793726	0.533104	0	0	0	22.943	21.0825	22.7879	4.5	15.1	107.6	221.5	56.6	194.6
FALSE		High	Unambiguous	NKVVTTPAFMCETALHHIHDGIGAMVK	[K].NKVVTTPAFMCETALHHIHDGIGAMVK.[N]	1xAcetyl [C11]; 1xOxidation [M10]	1xAcetyl [C11]; 1xOxidation [M10]	5.216	1	1	5	Q9D172	Q9D172 [232-258]	Q9D172 1xAcetyl [C242]	Q9D172 1xAcetyl [C242]	Glutamine amidotransferase-like class 1 domain-containing protein 3A, mitochondrial OS=Mus musculus OX=10090 GN=Gatd3a PE=1 SV=1	Q9D172	1	2978.47	27	0.149	0.251	0.836	-2.74	-1.99	-0.26	0.334268	0.0198919	0.635709	0.966965	0.155584	0.99998	0	0	0	19.0674	20.443	16.5564	18.5	75.5	37.2	123.6	300.7	44.5
FALSE		High	Unambiguous	SAHLQWMVVRNCSSFLIKR	[M].SAHLQWMVVRNCSSFLIKR.[N]	1xAcetyl [C12]	1xAcetyl [C12]	0.557	1	1	1	P41105	P41105 [2-20]	P41105 1xAcetyl [C13]	P41105 1xAcetyl [C13]	60S ribosomal protein L28 OS=Mus musculus OX=10090 GN=Rpl28 PE=1 SV=2	P41105	2	2317.21	19	1.296	0.233	1.357	0.37	-2.1	0.44	0.592027	0.0906126	0.750727	0.982773	0.451619	0.99998	0	0	0	19.564	19.3541	18.1331	157.2	40.7	61.3	121.3	174.4	45.2
FALSE		High	Unambiguous	LKEAQNTCAMLTTFNEVDMSNIQEMR	[R].LKEAQNTCAMLTTFNEVDMSNIQEMR.[A]	1xAcetyl [C/K]; 1xOxidation [M10]	1xAcetyl [K2; C8]; 1xOxidation [M10]	2.212	1	1	5	Q9D2G2	Q9D2G2 [239-264]	Q9D2G2 1xAcetyl [K240; C246]	Q9D2G2 1xAcetyl [C/K]	Dihydrolipoyllysine-residue succinyltransferase component of 2-oxoglutarate dehydrogenase complex, mitochondrial OS=Mus musculus OX=10090 GN=Dlst PE=1 SV=1	Q9D2G2	1	3075.39	26	0.353	0.227	0.544	-1.5	-2.14	-0.88			0.842181			0.99998	0	0	0			17.5303	48.5	22.2	103.5	137.4	97.8	190.5
FALSE		High	Unambiguous	FCQEFQHYPAMGGVAPQALAVAASGPGSSFR	[R].FCQEFQHYPAMGGVAPQALAVAASGPGSSFR.[A]	1xAcetyl [C2]; 1xOxidation [M11]	1xAcetyl [C2]; 1xOxidation [M11]	2.239	1	1	1	Q61838	Q61838 [688-718]	Q61838 1xAcetyl [C689]	Q61838 1xAcetyl [C689]	Pregnancy zone protein OS=Mus musculus OX=10090 GN=Pzp PE=1 SV=3	Q61838	0	3239.5	31	0.444	0.226	1.043	-1.17	-2.15	0.06	0.803256	0.123959		0.988688	0.550026		0	0	0	18.7591	18.9981		70.5	46.9	59.4	158.6	207.7	56.9
FALSE		High	Unambiguous	DGPMCMHDNQGGAPNYYPNSFSAPEQQR	[R].DGPMCMHDNQGGAPNYYPNSFSAPEQQR.[S]	1xAcetyl [C5]; 2xOxidation [M4; M6]	1xAcetyl [C5]; 2xOxidation [M4; M6]	2.651	1	1	5	P24270	P24270 [389-416]	P24270 1xAcetyl [C393]	P24270 1xAcetyl [C393]	Catalase OS=Mus musculus OX=10090 GN=Cat PE=1 SV=4	P24270	0	3185.28	28	5.578	0.224	0.051	2.48	-2.16	-4.3	0.220954	0.115555	0.0347998	0.921614	0.526788	0.281266	0	0	0	17.7093	19.3239	18.0792	170.2	49.9	6.1	30.5	222.5	120.8
FALSE		High	Unambiguous	VAALTGLPFVTAPNKFEALAAHDALVELSGAMNTAACSLMK	[K].VAALTGLPFVTAPNKFEALAAHDALVELSGAMNTAACSLMK.[I]	1xAcetyl [C37]; 1xOxidation [M32]	1xAcetyl [C37]; 1xOxidation [M32]	1.107	1	2	5	P97807	P97807 [294-334]	P97807 1xAcetyl [C330]	P97807 1xAcetyl [C330]	Fumarate hydratase, mitochondrial OS=Mus musculus OX=10090 GN=Fh PE=1 SV=3	P97807; P97807-2	1	4202.13	41	0.075	0.213	0.16	-3.73	-2.23	-2.64	0.178759	0.0752537	0.0372911	0.8792	0.400134	0.294066	0	0	0	19.7123	19.2096	19.526	13	28.8	34.7	172.3	135	216.2
FALSE		High	Unambiguous	NIASMVRPGGLLVIDHRNYDYILSTGCAPPGKNIYYK	[K].NIASMVRPGGLLVIDHRNYDYILSTGCAPPGKNIYYK.[S]	1xAcetyl [C27]; 1xOxidation [M5]	1xAcetyl [C27]; 1xOxidation [M5]	0.667	1	1	2	Q9QXF8	Q9QXF8 [160-196]	Q9QXF8 1xAcetyl [C186]	Q9QXF8 1xAcetyl [C186]	Glycine N-methyltransferase OS=Mus musculus OX=10090 GN=Gnmt PE=1 SV=3	Q9QXF8	2	4167.12	37	0.39	0.213	0.388	-1.36	-2.23	-1.37	0.587964	0.184938	0.574661	0.982773	0.683384	0.991625	0	0	0	17.4136	17.8635	18.1192	36.2	29.9	83.9	92.9	140.8	216.3
FALSE		High	Unambiguous	GGETTLKCPVMLVVGDQAPHEDAVVECNSK	[R].GGETTLKCPVMLVVGDQAPHEDAVVECNSK.[L]	1xAcetyl [C/K]; 1xOxidation [M11]	1xAcetyl [K7; C8; C27]; 1xOxidation [M11]	2.605	1	3	3	Q9QYG0	Q9QYG0 [248-277]	Q9QYG0 1xAcetyl [K254; C255; C274]	Q9QYG0 1xAcetyl [C/K]	Protein NDRG2 OS=Mus musculus OX=10090 GN=Ndrg2 PE=1 SV=1	Q9QYG0-2; A0A2I3BPW0; Q9QYG0	1	3184.5	30	0.127	0.209	0.486	-2.98	-2.26	-1.04	0.256005	0.191208	0.756903	0.942037	0.694917	0.99998	0	0	0	17.5747	18.8504	17.4472	12.9	49.7	64.7	101.9	237.6	133.2
FALSE		High	Unambiguous	AHCLSEVEHDTMPADLPAIAADFVEDQEVCK	[K].AHCLSEVEHDTMPADLPAIAADFVEDQEVCK.[N]	1xAcetyl [C3]; 1xOxidation [M12]	1xAcetyl [C3]; 1xOxidation [M12]	1.928	1	1	2	P07724	P07724 [311-341]	P07724 1xAcetyl [C313]	P07724 1xAcetyl [C313]	Albumin OS=Mus musculus OX=10090 GN=Alb PE=1 SV=3	P07724	0	3441.53	31	0.171	0.181	0.02	-2.55	-2.47	-5.65	0.430402	0.0449816		0.977383	0.281982		0	0	0	19.6858	19.3529		43.8	40.9	0.6	256.6	226.1	32.1
FALSE		High	Unambiguous	GGETTLKCPVMLVVGDQAPHEDAVVECNSKLDPTQTSFLK	[R].GGETTLKCPVMLVVGDQAPHEDAVVECNSKLDPTQTSFLK.[M-]	1xAcetyl [C/K]; 1xOxidation [M11]	1xAcetyl [K7; C8; C27; K30]; 1xOxidation [M11]	2.241	1	3	4	Q9QYG0	Q9QYG0 [248-287]	Q9QYG0 1xAcetyl [K254; C255; C274]	Q9QYG0 1xAcetyl [C/K]	Protein NDRG2 OS=Mus musculus OX=10090 GN=Ndrg2 PE=1 SV=1	Q9QYG0-2; A0A2I3BPW0; Q9QYG0	2	4315.09	40	33.502	0.177	0.425	5.07	-2.5	-1.24		0.16256	0.591566		0.638553	0.996395	0	0	0		18.2604	17.8416	71.4	36.5	84.5	2.1	206.7	198.9
FALSE		High	Unambiguous	IKPTRPLGLFMEYENSPESTSEVECGDFYNSGDR	[R].IKPTRPLGLFMEYENSPESTSEVECGDFYNSGDR.[A]	1xAcetyl [C/K]; 1xOxidation [M11]	1xAcetyl [K2; C25]; 1xOxidation [M11]	1.421	1	3	8	Q91VA0	Q91VA0 [416-449]	Q91VA0 1xAcetyl [K417; C440]	Q91VA0 1xAcetyl [K/C]	Acyl-coenzyme A synthetase ACSM1, mitochondrial OS=Mus musculus OX=10090 GN=Acsm1 PE=1 SV=1	D3Z106; Q91VA0; Q91VA0-2	0	3925.75	34	0.07	0.161	0.461	-3.84	-2.64	-1.12	0.112986	0.0463783	0.300233	0.747289	0.28705	0.881624	0	0	0	20.8448	19.2223	19.9827	18.4	13.7	69.1	263.9	85.1	149.8
FALSE		High	Unambiguous	QAIDDDCNQTGQMTAGLLDWPQGTFASQVTLEGDKVK	[K].QAIDDDCNQTGQMTAGLLDWPQGTFASQVTLEGDKVK.[V]	1xAcetyl [C7]; 1xOxidation [M13]	1xAcetyl [C7]; 1xOxidation [M13]	3.179	1	4	3	Q9DCW4	Q9DCW4 [125-161]	Q9DCW4 1xAcetyl [C131]	Q9DCW4 1xAcetyl [C131]	Electron transfer flavoprotein subunit beta OS=Mus musculus OX=10090 GN=Etfb PE=1 SV=3	A0A0N4SVE0; A0A0U1RNP5; A0A0U1RNR3; Q9DCW4	1	4038.87	37	0.168	0.16	0.667	-2.58	-2.65	-0.58	0.322331	0.128184	0.963436	0.965887	0.560813	0.99998	0	0	0	17.5853	17.7735	17.6353	19.7	23.8	116	117.7	148.8	174
FALSE		High	Unambiguous	FGIICMEDLIHEIYTVGKR	[K].FGIICMEDLIHEIYTVGKR.[F]	1xAcetyl [C5]; 1xOxidation [M6]	1xAcetyl [C5]; 1xOxidation [M6]	2.519	1	2	2	P14148	P14148 [204-222]	P14148 1xAcetyl [C208]	P14148 1xAcetyl [C208]	60S ribosomal protein L7 OS=Mus musculus OX=10090 GN=Rpl7 PE=1 SV=2	P14148; F6XI62	1	2295.15	19	0.565	0.145	0.01	-0.82	-2.79	-6.62	0.967157			0.999989			0	0	0	19.8669			168.4	9.2	0.6	298.2	63.4	60.3
FALSE		High	Unambiguous	AYPPPHPNPAHHSLCPAEELALEALER	[R].AYPPPHPNPAHHSLCPAEELALEALER.[E]	1xAcetyl [C15]	1xAcetyl [C15]	0.534	1	1	2	A2AEV7	A2AEV7 [91-117]	A2AEV7 1xAcetyl [C105]	A2AEV7 1xAcetyl [C105]	Coiled-coil domain-containing protein 120 OS=Mus musculus OX=10090 GN=Ccdc120 PE=1 SV=1	A2AEV7	0	3001.46	27	0.428	0.145	3.218	-1.23	-2.79	1.69	0.671343	0.145724		0.983765	0.601984		0	0	0	18.6728	18.7939		74.4	30.3	85.1	173.9	209.9	26.4
FALSE		High	Unambiguous	QVTFVDISANKFSSVPICVLR	[K].QVTFVDISANKFSSVPICVLR.[M]	2xAcetyl [K11; C18]	2xAcetyl [K11; C18]	0.406	1	3	1	A0A0G2JDG6	A0A0G2JDG6 [149-169]	A0A0G2JDG6 2xAcetyl [K159; C166]	A0A0G2JDG6 2xAcetyl [K159; C166]	Leucine-rich repeat-containing protein 2 (Fragment) OS=Mus musculus OX=10090 GN=Lrrc2 PE=4 SV=1	A0A0G2JDG6; A0A0R4J0F2; Q8VDB8	1	2407.27	21	0.072	0.122	1.486	-3.8	-3.03	0.57	0.070009	6.53575e-06	0.523366	0.611798	0.000160063	0.982736	0	0	0	21.7526	21.1604	20.7933	16	18.9	111.8	223	154.9	75.3
FALSE		High	Unambiguous	TGQATVASGIPAGWMGLDCGTESSKKYAEAVGR	[K].TGQATVASGIPAGWMGLDCGTESSKKYAEAVGR.[A]	1xAcetyl [C/K]; 1xOxidation [M15]	1xAcetyl [C19; K25]; 1xOxidation [M15]	3.141	1	1	3	P09411	P09411 [298-330]	P09411 1xAcetyl [C316; K322]	P09411 1xAcetyl [C/K]	Phosphoglycerate kinase 1 OS=Mus musculus OX=10090 GN=Pgk1 PE=1 SV=4	P09411	2	3356.59	33	0.336	0.122	0.209	-1.58	-3.04	-2.26	0.657604	0.0108425	0.182246	0.982773	0.0977475	0.724925	0	0	0	19.0912	19.4348	18.9957	40.7	23.5	38.3	121.4	193	183.1
FALSE		High	Unambiguous	HVGPGVLSMANAGPNTNGSQFFICTIK	[K].HVGPGVLSMANAGPNTNGSQFFICTIK.[T]	1xAcetyl [C24]; 1xOxidation [M9]	1xAcetyl [C24]; 1xOxidation [M9]	0.318	1	1	2	Q99KR7	Q99KR7 [133-159]	Q99KR7 1xAcetyl [C156]	Q99KR7 1xAcetyl [C156]	Peptidyl-prolyl cis-trans isomerase F, mitochondrial OS=Mus musculus OX=10090 GN=Ppif PE=1 SV=1	Q99KR7	0	2818.37	27	0.948	0.116	0.188	-0.08	-3.11	-2.41		0.0883613			0.444137		0	0	0		18.1716		130.3	31.9	3.9	137.4	275.4	21
FALSE		High	Unambiguous	FLMLGTCTGQLK	[R].FLMLGTCTGQLK.[L]	1xAcetyl [C7]	1xAcetyl [C7]	0.402	1	3	2	Q80TR8	Q80TR8 [1106-1117]	Q80TR8 1xAcetyl [C1112]	Q80TR8 1xAcetyl [C1112]	DDB1- and CUL4-associated factor 1 OS=Mus musculus OX=10090 GN=Dcaf1 PE=1 SV=4	Q80TR8; Q80TR8-4; Q80TR8-2	0	1353.69	12	16.461	0.101	0.274	4.04	-3.3	-1.87	0.063889			0.585819			0	0	0	17.8716			332.8	10.4	28.8	20.2	102.6	105.1
FALSE		High	Unambiguous	SAVLISSKPGCFVAGADINMLSSCTTPQEATR	[R].SAVLISSKPGCFVAGADINMLSSCTTPQEATR.[I]	1xAcetyl [C/K]; 1xOxidation [M20]	1xAcetyl [K8; C11; C24]; 1xOxidation [M20]	2.68	1	1	15	Q8BMS1	Q8BMS1 [87-118]	Q8BMS1 1xAcetyl [K94; C97; C110]	Q8BMS1 1xAcetyl [C/K]	Trifunctional enzyme subunit alpha, mitochondrial OS=Mus musculus OX=10090 GN=Hadha PE=1 SV=1	Q8BMS1	0	3312.59	32	0.181	0.097	0.032	-2.47	-3.37	-4.96	0.42619	0.000714518	0.000716075	0.976257	0.0101942	0.0142153	0	0	0	20.0994	19.8529	19.4107	34.7	17.4	5.5	192.2	179.8	170.3
FALSE		High	Unambiguous	CNLEIIDHIVGNQPDQEMQSASEWYLK	[R].CNLEIIDHIVGNQPDQEMQSASEWYLK.[N]	1xAcetyl [C1]; 1xOxidation [M18]	1xAcetyl [C1]; 1xOxidation [M18]	1.292	1	1	2	P49429	P49429 [176-202]	P49429 1xAcetyl [C176]	P49429 1xAcetyl [C176]	4-hydroxyphenylpyruvate dioxygenase OS=Mus musculus OX=10090 GN=Hpd PE=1 SV=3	P49429	0	3218.48	27	0.025	0.094	0.292	-5.34	-3.41	-1.78	0.0379443		0.398305	0.450872		0.945827	0	0	0	18.7622		18.5391	4.8	7.8	69.7	195.3	83.6	238.8
FALSE		High	Unambiguous	ALNDHHVYLEGTLLKPNMVTAGHACTKK	[K].ALNDHHVYLEGTLLKPNMVTAGHACTKK.[Y]	1xAcetyl [C/K]; 1xOxidation [M18]	1xAcetyl [K15; C25]; 1xOxidation [M18]	2.095	1	1	3	Q91Y97	Q91Y97 [216-243]	Q91Y97 1xAcetyl [K230; C240]	Q91Y97 1xAcetyl [K/C]	Fructose-bisphosphate aldolase B OS=Mus musculus OX=10090 GN=Aldob PE=1 SV=3	Q91Y97	1	3119.58	28	0.173	0.071	0.201	-2.53	-3.81	-2.31	0.331231	1.70327e-07	0.112791	0.966965	5.49728e-06	0.57038	0	0	0	21.1012	21.0076	19.4222	36.4	16.7	17.2	210.5	233.5	85.7
FALSE		High	Unambiguous	CEMASTGEVACFGEGIHTAFLK	[R].CEMASTGEVACFGEGIHTAFLK.[A]	1xAcetyl [C1]; 1xCarbamidomethyl [C11]; 1xOxidation [M3]	1xAcetyl [C1]; 1xCarbamidomethyl [C11]; 1xOxidation [M3]	1.868	1	1	3	Q8C196	Q8C196 [1327-1348]	Q8C196 1xAcetyl [C1327]	Q8C196 1xAcetyl [C1327]	Carbamoyl-phosphate synthase [ammonia], mitochondrial OS=Mus musculus OX=10090 GN=Cps1 PE=1 SV=2	Q8C196	0	2416.06	22	0.034	0.065	2.3	-4.88	-3.95	1.2	0.0733412	0.000343428		0.623362	0.00540414		0	0	0	19.7162	19.7488		8	17.3	50.2	235.4	267.2	21.8
FALSE		High	Unambiguous	CVFEMPNENDKLNDMEPSK	[R].CVFEMPNENDKLNDMEPSK.[A]	1xOxidation [M5]; 1xAcetyl [C1]	1xOxidation [M5]; 1xAcetyl [C1]	0.739	1	1	6	Q9WV55	Q9WV55 [128-146]	Q9WV55 1xAcetyl [C128]	Q9WV55 1xAcetyl [C128]	Vesicle-associated membrane protein-associated protein A OS=Mus musculus OX=10090 GN=Vapa PE=1 SV=2	Q9WV55	1	2297.97	19	0.749	0.063	2.715	-0.42	-3.99	1.44	0.987559	0.0161959		0.999989	0.133349		0	0	0	18.1141	18.111		104	12.5	107.3	138.8	198	39.5
FALSE		High	Unambiguous	DADDNCVTVCNMENVDAMGVHTGDSVVVAPAQTLSNAEFQMLRR	[R].DADDNCVTVCNMENVDAMGVHTGDSVVVAPAQTLSNAEFQMLRR.[T]	1xAcetyl [C10]; 1xOxidation [M12]	1xAcetyl [C10]; 1xOxidation [M12]	5.794	1	1	5	Q8C196	Q8C196 [639-682]	Q8C196 1xAcetyl [C648]	Q8C196 1xAcetyl [C648]	Carbamoyl-phosphate synthase [ammonia], mitochondrial OS=Mus musculus OX=10090 GN=Cps1 PE=1 SV=2	Q8C196	1	4781.14	44	0.342	0.062	0.059	-1.55	-4.02	-4.09	0.696255	0.00171274	0.00789998	0.985022	0.0215028	0.0979218	0	0	0	19.076	19.2401	18.742	53.2	11.9	10.3	155.4	193.2	176
FALSE		High	Unambiguous	TVPAAVPGICFLSGGMSEEDATLNLNAINR	[R].TVPAAVPGICFLSGGMSEEDATLNLNAINR.[C]	1xAcetyl [C10]; 1xOxidation [M16]	1xAcetyl [C10]; 1xOxidation [M16]	3.105	1	1	5	Q91Y97	Q91Y97 [260-289]	Q91Y97 1xAcetyl [C269]	Q91Y97 1xAcetyl [C269]	Fructose-bisphosphate aldolase B OS=Mus musculus OX=10090 GN=Aldob PE=1 SV=3	Q91Y97	0	3118.52	30	0.205	0.056	1.274	-2.29	-4.16	0.35	0.465941	1.51226e-09	0.713968	0.97757	6.41352e-08	0.99998	0	0	0	20.6119	21.1447	21.0812	22.8	10.8	146.9	111.4	192.9	115.3
FALSE		High	Unambiguous	SGDAAIVDMVPGKPMCVESFSDYPPLGR	[K].SGDAAIVDMVPGKPMCVESFSDYPPLGR.[F]	1xAcetyl [C/K]; 2xOxidation [M9; M15]	1xAcetyl [K13; C16]; 2xOxidation [M9; M15]	2.942	1	1	7	P10126	P10126 [396-423]	P10126 1xAcetyl [K408; C411]	P10126 1xAcetyl [C/K]	Elongation factor 1-alpha 1 OS=Mus musculus OX=10090 GN=Eef1a1 PE=1 SV=3	P10126	0	3012.38	28	0.497	0.055	0.545	-1.01	-4.18	-0.88	0.754477	0.000247466	0.719009	0.987065	0.00408376	0.99998	0	0	0	18.4066	19.1926	17.8618	59.3	12.6	63.6	119.3	228.3	116.8
FALSE		High	Unambiguous	QAIDDDCNQTGQMTAGLLDWPQGTFASQVTLEGDKVKVER	[K].QAIDDDCNQTGQMTAGLLDWPQGTFASQVTLEGDKVKVER.[E]	1xAcetyl [C7]; 1xOxidation [M13]	1xAcetyl [C7]; 1xOxidation [M13]	6.058	1	4	3	Q9DCW4	Q9DCW4 [125-164]	Q9DCW4 1xAcetyl [C131]	Q9DCW4 1xAcetyl [C131]	Electron transfer flavoprotein subunit beta OS=Mus musculus OX=10090 GN=Etfb PE=1 SV=3	A0A0N4SVE0; A0A0U1RNP5; A0A0U1RNR3; Q9DCW4	2	4423.08	40	0.01	0.053	0.024	-6.64	-4.23	-5.39	1e-17	1.04157e-06	5.49268e-09	5.88914e-16	2.98738e-05	3.05964e-07	0	0	0		20.5075	20.6316	0.7	10.3	6.5	118.5	193.2	270.8
FALSE		High	Unambiguous	FEDENFILKHTGPGILSMANAGPNTNGSQFFICTAK	[K].FEDENFILKHTGPGILSMANAGPNTNGSQFFICTAK.[T]	1xAcetyl [C/K]; 1xOxidation [M18]	1xAcetyl [K9; C33]; 1xOxidation [M18]	0.98	1	2	7	P17742	P17742 [83-118]	P17742 1xAcetyl [K91; C115]	P17742 1xAcetyl [C/K]	Peptidyl-prolyl cis-trans isomerase A OS=Mus musculus OX=10090 GN=Ppia PE=1 SV=2	P17742; A0A1L1SST0	1	3927.87	36	0.074	0.047	0.027	-3.75	-4.42	-5.23	0.0421043	5.04263e-13	2.88765e-11	0.473762	2.90458e-11	1.9957e-09	0	0	0	22.7657	21.7266	21.6138	19.4	6.5	4.5	260.8	140.1	168.6
FALSE		High	Unambiguous	QATLGAGLPISTPCTTVNKVCASGMK	[R].QATLGAGLPISTPCTTVNKVCASGMK.[A]	1xAcetyl [C21]; 1xCarbamidomethyl [C14]	1xAcetyl [C21]; 1xCarbamidomethyl [C14]	5.078	1	1	7	Q8QZT1	Q8QZT1 [103-128]	Q8QZT1 1xAcetyl [C123]	Q8QZT1 1xAcetyl [C123]	Acetyl-CoA acetyltransferase, mitochondrial OS=Mus musculus OX=10090 GN=Acat1 PE=1 SV=1	Q8QZT1	1	2647.33	26	2.717	0.015	0.01	1.44	-6.04	-6.64	0.284939	2.55351e-13	1e-17	0.95635	1.53106e-11	8.95563e-16	0	0	0	20.6209	20.2717		233.4	2.3	0.4	85.9	153.1	125
FALSE		High	Unambiguous	TVPAAVPGICFLSGGMSEEDATLNLNAINRCPLPRPWKLSFSYGR	[R].TVPAAVPGICFLSGGMSEEDATLNLNAINRCPLPRPWKLSFSYGR.[A]	1xAcetyl [C]; 1xOxidation [M16]	1xAcetyl [C10; C31]; 1xOxidation [M16]	0.526	1	1	2	Q91Y97	Q91Y97 [260-304]	Q91Y97 1xAcetyl [C269; C290]	Q91Y97 1xAcetyl [C]	Fructose-bisphosphate aldolase B OS=Mus musculus OX=10090 GN=Aldob PE=1 SV=3	Q91Y97	2	4906.45	45	0.011	0.01	0.079	-6.54	-6.64	-3.66		1e-17	0.000430141		7.32132e-16	0.00920144	0	0	0			20.1024	0.2	0.4	21.6	14.6	290.2	273
FALSE		High	Unambiguous	QLAPGMVQQMQSVCSDCNGEGEVINEK	[R].QLAPGMVQQMQSVCSDCNGEGEVINEK.[D]	1xAcetyl [C]; 1xCarbamidomethyl [C]; 1xOxidation [M]	1xAcetyl [C14; C17]; 1xCarbamidomethyl [C14; C17]; 1xOxidation [M6; M10]	0.7	1	1	4	Q9QYJ0	Q9QYJ0 [173-199]	Q9QYJ0 1xAcetyl [C186; C189]	Q9QYJ0 1xAcetyl [C]	DnaJ homolog subfamily A member 2 OS=Mus musculus OX=10090 GN=Dnaja2 PE=1 SV=1	Q9QYJ0	0	3009.31	27
FALSE		High	Unambiguous	YNSHMVPEDGTLTCSEPGIYVLR	[R].YNSHMVPEDGTLTCSEPGIYVLR.[F]	1xAcetyl [C14]; 1xOxidation [M5]	1xAcetyl [C14]; 1xOxidation [M5]	1.368	1	1	2	Q99J08	Q99J08 [342-364]	Q99J08 1xAcetyl [C355]	Q99J08 1xAcetyl [C355]	SEC14-like protein 2 OS=Mus musculus OX=10090 GN=Sec14l2 PE=1 SV=1	Q99J08	0	2639.21	23
FALSE		High	Unambiguous	YMCENQATISSK	[K].YMCENQATISSK.[L]	1xOxidation [M2]; 1xAcetyl [C3]	1xOxidation [M2]; 1xAcetyl [C3]	1.065	1	1	2	P07724	P07724 [287-298]	P07724 1xAcetyl [C289]	P07724 1xAcetyl [C289]	Albumin OS=Mus musculus OX=10090 GN=Alb PE=1 SV=3	P07724	0	1432.61	12
FALSE		High	Unambiguous	NMITGTAPLDGCILVVAANDGPMPQTR	[K].NMITGTAPLDGCILVVAANDGPMPQTR.[E]	1xAcetyl [C12]; 1xOxidation [M2]	1xAcetyl [C12]; 1xOxidation [M2]	1.372	1	2	1	Q8BFR5	Q8BFR5 [136-162]	Q8BFR5 1xAcetyl [C147]	Q8BFR5 1xAcetyl [C147]	Elongation factor Tu, mitochondrial OS=Mus musculus OX=10090 GN=Tufm PE=1 SV=1	Q8BFR5; Q8BFR5-2	0	2813.36	27
FALSE		High	Selected	VVRNEFTLGEECELETMTGEK	[K].VVRNEFTLGEECELETMTGEK.[V]	1xAcetyl [C12]; 1xOxidation [M17]	1xAcetyl [C12]; 1xOxidation [M17]	1.906	1	1	4	P12710	P12710 [58-78]	P12710 1xAcetyl [C69]	P12710 1xAcetyl [C69]	Fatty acid-binding protein, liver OS=Mus musculus OX=10090 GN=Fabp1 PE=1 SV=2	P12710	1	2472.13	21
FALSE		High	Unambiguous	VVGYFVSGCDPTIMGIGPVPAINGALKK	[R].VVGYFVSGCDPTIMGIGPVPAINGALKK.[A]	1xAcetyl [C9]; 1xOxidation [M14]	1xAcetyl [C9]; 1xOxidation [M14]	2.44	1	1	6	Q8BWT1	Q8BWT1 [279-306]	Q8BWT1 1xAcetyl [C287]	Q8BWT1 1xAcetyl [C287]	3-ketoacyl-CoA thiolase, mitochondrial OS=Mus musculus OX=10090 GN=Acaa2 PE=1 SV=3	Q8BWT1	1	2861.49	28
FALSE		High	Unambiguous	VMHAPLQVLLCGCFLLFMVPVACGLFPQECELSVSYLEPELR	[K].VMHAPLQVLLCGCFLLFMVPVACGLFPQECELSVSYLEPELR.[D]	1xAcetyl [C11]; 1xCarbamidomethyl [C30]; 2xOxidation [M2; M18]	1xAcetyl [C11]; 1xCarbamidomethyl [C30]; 2xOxidation [M2; M18]	0.499	1	1	1	Q925N2	Q925N2 [261-302]	Q925N2 1xAcetyl [C271]	Q925N2 1xAcetyl [C271]	Sideroflexin-2 OS=Mus musculus OX=10090 GN=Sfxn2 PE=1 SV=1	Q925N2	0	4825.36	42
FALSE		High	Selected	VLVMEGAGHPCYLDKPDEWHK	[R].VLVMEGAGHPCYLDKPDEWHK.[G]	1xAcetyl [C11]; 1xOxidation [M4]	1xAcetyl [C11]; 1xOxidation [M4]	0.694	1	3	1	E9QN99	E9QN99 [180-200]	E9QN99 1xAcetyl [C190]	E9QN99 1xAcetyl [C190]	Protein ABHD14B OS=Mus musculus OX=10090 GN=Abhd14b PE=1 SV=1	A0A1L1SUX1; Q8VCR7; E9QN99	0	2482.15	21
FALSE		High	Unambiguous	VLAAIYHLGAAGACKVGR	[R].VLAAIYHLGAAGACKVGR.[K]	1xAcetyl [C/K]	1xAcetyl [C14; K15]	0.445	1	1	3	E9PV66	E9PV66 [866-883]	E9PV66 1xAcetyl [C879; K880]	E9PV66 1xAcetyl [C/K]	Myosin XVIIIb OS=Mus musculus OX=10090 GN=Myo18b PE=1 SV=1	E9PV66	1	1811.99	18
FALSE		High	Unambiguous	VGEVPLADSILCDGLTDAFHNYHMGITAENVAKK	[R].VGEVPLADSILCDGLTDAFHNYHMGITAENVAKK.[W]	1xAcetyl [C12]; 1xOxidation [M24]	1xAcetyl [C12]; 1xOxidation [M24]	2.281	1	1	1	Q80X81	Q80X81 [137-170]	Q80X81 1xAcetyl [C148]	Q80X81 1xAcetyl [C148]	Acetyl-Coenzyme A acetyltransferase 3 OS=Mus musculus OX=10090 GN=Acat3 PE=1 SV=1	Q80X81	1	3686.78	34
FALSE		High	Unambiguous	TVPAAVPGICFLSGGMSEEDATLNLNAINRCPLPRPWK	[R].TVPAAVPGICFLSGGMSEEDATLNLNAINRCPLPRPWK.[L]	1xAcetyl [C31]; 1xOxidation [M16]	1xAcetyl [C31]; 1xOxidation [M16]	0.946	1	1	3	Q91Y97	Q91Y97 [260-297]	Q91Y97 1xAcetyl [C290]	Q91Y97 1xAcetyl [C290]	Fructose-bisphosphate aldolase B OS=Mus musculus OX=10090 GN=Aldob PE=1 SV=3	Q91Y97	1	4096.05	38
FALSE		High	Unambiguous	TTSCCFGGKDYSEMYVTCAR	[K].TTSCCFGGKDYSEMYVTCAR.[D]	1xAcetyl [C/K]; 1xOxidation [M14]	1xAcetyl [C4; C5; K9]; 1xOxidation [M14]	0.631	1	1	6	Q64374	Q64374 [245-264]	Q64374 1xAcetyl [C248; C249; K253]	Q64374 1xAcetyl [C/K]	Regucalcin OS=Mus musculus OX=10090 GN=Rgn PE=1 SV=1	Q64374	1	2279.91	20
FALSE		High	Unambiguous	TTNVVEENKDASTIPIPETKPEDVKDECNMENAENGEAK	[K].TTNVVEENKDASTIPIPETKPEDVKDECNMENAENGEAK.[I]	1xAcetyl [C/K]; 1xOxidation [M30]	1xAcetyl [K25; C28]; 1xOxidation [M30]	0.536	1	1	2	Q9JL35	Q9JL35 [45-83]	Q9JL35 1xAcetyl [K69; C72]	Q9JL35 1xAcetyl [C/K]	High mobility group nucleosome-binding domain-containing protein 5 OS=Mus musculus OX=10090 GN=Hmgn5 PE=1 SV=2	Q9JL35	2	4346.98	39
FALSE		High	Unambiguous	TSGPPKGPSKASSVTTFTGEPNMCPR	[K].TSGPPKGPSKASSVTTFTGEPNMCPR.[C]	1xAcetyl [C24]; 1xOxidation [M23]	1xAcetyl [C24]; 1xOxidation [M23]	0.379	1	1	2	Q9DCT8	Q9DCT8 [103-128]	Q9DCT8 1xAcetyl [C126]	Q9DCT8 1xAcetyl [C126]	Cysteine-rich protein 2 OS=Mus musculus OX=10090 GN=Crip2 PE=1 SV=1	Q9DCT8	2	2692.27	26
FALSE		High	Unambiguous	QATLGAGLPISTPCTTVNKVCASGMK	[R].QATLGAGLPISTPCTTVNKVCASGMK.[A]	1xAcetyl [C/K]; 1xOxidation [M25]	1xAcetyl [C14; K19; C21]; 1xOxidation [M25]	1.894	1	1	7	Q8QZT1	Q8QZT1 [103-128]	Q8QZT1 1xAcetyl [C116; K121; C123]	Q8QZT1 1xAcetyl [C/K]	Acetyl-CoA acetyltransferase, mitochondrial OS=Mus musculus OX=10090 GN=Acat1 PE=1 SV=1	Q8QZT1	1	2606.3	26
FALSE		High	Unambiguous	THHQAVNFNIFEGMVCHGVPLVTISR	[K].THHQAVNFNIFEGMVCHGVPLVTISR.[G]	1xAcetyl [C16]; 1xOxidation [M14]	1xAcetyl [C16]; 1xOxidation [M14]	3.56	1	1	3	Q9EQF5	Q9EQF5 [418-443]	Q9EQF5 1xAcetyl [C433]	Q9EQF5 1xAcetyl [C433]	Dihydropyrimidinase OS=Mus musculus OX=10090 GN=Dpys PE=1 SV=2	Q9EQF5	0	2964.46	26
FALSE		High	Unambiguous	QATLGAGLPISTPCTTVNKVCASGMK	[R].QATLGAGLPISTPCTTVNKVCASGMK.[A]	2xAcetyl [C14; C/K]; 1xOxidation [M25]	2xAcetyl [C14; K19; C21]; 1xOxidation [M25]	0.691	1	1	3	Q8QZT1	Q8QZT1 [103-128]	Q8QZT1 2xAcetyl [C116; K121; C123]	Q8QZT1 2xAcetyl [C116; K/C]	Acetyl-CoA acetyltransferase, mitochondrial OS=Mus musculus OX=10090 GN=Acat1 PE=1 SV=1	Q8QZT1	1	2648.31	26
FALSE		High	Unambiguous	QATLGAGLPISTPCTTVNKVCASGMK	[R].QATLGAGLPISTPCTTVNKVCASGMK.[A]	1xAcetyl [C21]; 1xCarbamidomethyl [C14]; 1xOxidation [M25]	1xAcetyl [C21]; 1xCarbamidomethyl [C14]; 1xOxidation [M25]	1.895	1	1	1	Q8QZT1	Q8QZT1 [103-128]	Q8QZT1 1xAcetyl [C123]	Q8QZT1 1xAcetyl [C123]	Acetyl-CoA acetyltransferase, mitochondrial OS=Mus musculus OX=10090 GN=Acat1 PE=1 SV=1	Q8QZT1	1	2663.32	26
FALSE		High	Unambiguous	TGQATVASGIPAGWMGLDCGTESSKK	[K].TGQATVASGIPAGWMGLDCGTESSKK.[Y]	1xAcetyl [C19]; 1xOxidation [M15]	1xAcetyl [C19]; 1xOxidation [M15]	1.694	1	1	2	P09411	P09411 [298-323]	P09411 1xAcetyl [C316]	P09411 1xAcetyl [C316]	Phosphoglycerate kinase 1 OS=Mus musculus OX=10090 GN=Pgk1 PE=1 SV=4	P09411	1	2610.22	26
FALSE		High	Unambiguous	TGQATVASGIPAGWMGLDCGTESSK	[K].TGQATVASGIPAGWMGLDCGTESSK.[K]	1xAcetyl [C19]; 1xOxidation [M15]	1xAcetyl [C19]; 1xOxidation [M15]	1.571	1	1	2	P09411	P09411 [298-322]	P09411 1xAcetyl [C316]	P09411 1xAcetyl [C316]	Phosphoglycerate kinase 1 OS=Mus musculus OX=10090 GN=Pgk1 PE=1 SV=4	P09411	0	2482.12	25
FALSE		High	Unambiguous	STVCGPESFTPDHKPLMGEAPELR	[K].STVCGPESFTPDHKPLMGEAPELR.[G]	1xAcetyl [C/K]; 1xOxidation [M17]	1xAcetyl [C4; K14]; 1xOxidation [M17]	0.959	1	1	2	Q99LB7	Q99LB7 [379-402]	Q99LB7 1xAcetyl [C382; K392]	Q99LB7 1xAcetyl [C/K]	Sarcosine dehydrogenase, mitochondrial OS=Mus musculus OX=10090 GN=Sardh PE=1 SV=1	Q99LB7	0	2656.24	24
FALSE		High	Unambiguous	SLYPLMNVDDLYGTLYVPQDGTMDPAGTCTTLTR	[K].SLYPLMNVDDLYGTLYVPQDGTMDPAGTCTTLTR.[A]	1xAcetyl [C29]; 1xOxidation [M23]	1xAcetyl [C29]; 1xOxidation [M23]	1.617	1	1	1	Q99LB7	Q99LB7 [190-223]	Q99LB7 1xAcetyl [C218]	Q99LB7 1xAcetyl [C218]	Sarcosine dehydrogenase, mitochondrial OS=Mus musculus OX=10090 GN=Sardh PE=1 SV=1	Q99LB7	0	3779.75	34
FALSE		High	Unambiguous	QGGFLPGGGSLHSAMTPHGPDADCFEK	[K].QGGFLPGGGSLHSAMTPHGPDADCFEK.[A]	1xAcetyl [C24]; 1xOxidation [M15]	1xAcetyl [C24]; 1xOxidation [M15]	1.295	1	2	1	O09173	O09173 [354-380]	O09173 1xAcetyl [C377]	O09173 1xAcetyl [C377]	Homogentisate 1,2-dioxygenase OS=Mus musculus OX=10090 GN=Hgd PE=1 SV=2	O09173; Q05BJ1	0	2771.22	27
FALSE		High	Unambiguous	XLVKLGIHCVTCQKVAIK	[-].XLVKLGIHCVTCQKVAIK.[I]	2xAcetyl [K14; C]; 1xCarbamidomethyl [C]	2xAcetyl [C9; C12; K14]; 1xCarbamidomethyl [C9; C12]	0.331	1	1	2	G3UXM5	G3UXM5 [1-18]	G3UXM5 2xAcetyl [C9; C12; K14]	G3UXM5 2xAcetyl [K14; C]	Serine/threonine-protein kinase BRSK2 (Fragment) OS=Mus musculus OX=10090 GN=Brsk2 PE=1 SV=1	G3UXM5	2	2081.16	18
FALSE		High	Unambiguous	SLGKFGIICMEDLIHEIYTVGKR	[R].SLGKFGIICMEDLIHEIYTVGKR.[F]	1xAcetyl [C9]; 1xOxidation [M10]	1xAcetyl [C9]; 1xOxidation [M10]	1.595	1	2	1	P14148	P14148 [200-222]	P14148 1xAcetyl [C208]	P14148 1xAcetyl [C208]	60S ribosomal protein L7 OS=Mus musculus OX=10090 GN=Rpl7 PE=1 SV=2	P14148; F6XI62	2	2680.38	23
FALSE		High	Unambiguous	RQNASALDCDLR	[R].RQNASALDCDLR.[A]	1xAcetyl [C9]	1xAcetyl [C9]	0.788	1	1	2	Q3TMW1	Q3TMW1 [393-404]	Q3TMW1 1xAcetyl [C401]	Q3TMW1 1xAcetyl [C401]	Coiled-coil domain-containing protein 102A OS=Mus musculus OX=10090 GN=Ccdc102a PE=1 SV=2	Q3TMW1	1	1403.67	12
FALSE		High	Unambiguous	QLAPGMVQQMQSVCSDCNGEGEVINEK	[R].QLAPGMVQQMQSVCSDCNGEGEVINEK.[D]	1xAcetyl [C]; 1xOxidation [M10]	1xAcetyl [C14; C17]; 1xOxidation [M10]	1.965	1	1	2	Q9QYJ0	Q9QYJ0 [173-199]	Q9QYJ0 1xAcetyl [C186; C189]	Q9QYJ0 1xAcetyl [C]	DnaJ homolog subfamily A member 2 OS=Mus musculus OX=10090 GN=Dnaja2 PE=1 SV=1	Q9QYJ0	0	2952.28	27
FALSE		High	Unambiguous	AAAPAPEEEMDECEQALAAEPK	[K].AAAPAPEEEMDECEQALAAEPK.[A]	1xAcetyl [C13]; 1xOxidation [M10]	1xAcetyl [C13]; 1xOxidation [M10]	2.031	1	1	1	Q9D8N0	Q9D8N0 [254-275]	Q9D8N0 1xAcetyl [C266]	Q9D8N0 1xAcetyl [C266]	Elongation factor 1-gamma OS=Mus musculus OX=10090 GN=Eef1g PE=1 SV=3	Q9D8N0	0	2358.01	22
FALSE		High	Unambiguous	LEPRPSVAEVPYRNQEDSEVTPSCVGDMADNPR	[R].LEPRPSVAEVPYRNQEDSEVTPSCVGDMADNPR.[D]	1xAcetyl [C24]; 1xOxidation [M28]	1xAcetyl [C24]; 1xOxidation [M28]	1.457	1	3	2	Q80UG5	Q80UG5 [223-255]	Q80UG5 1xAcetyl [C246]	Q80UG5 1xAcetyl [C246]	Septin-9 OS=Mus musculus OX=10090 GN=Septin9 PE=1 SV=1	Q80UG5-3; Q80UG5; A2A6U3	1	3715.7	33
FALSE		High	Unambiguous	NEEDVGAGDQGLMFGYATDETEECMPLTIVLAHKLNTR	[R].NEEDVGAGDQGLMFGYATDETEECMPLTIVLAHKLNTR.[I]	1xAcetyl [C24]; 1xOxidation [M25]	1xAcetyl [C24]; 1xOxidation [M25]	3.488	1	2	2	Q91X83	Q91X83 [127-164]	Q91X83 1xAcetyl [C150]	Q91X83 1xAcetyl [C150]	S-adenosylmethionine synthase isoform type-1 OS=Mus musculus OX=10090 GN=Mat1a PE=1 SV=1	Q91X83; A0A286YCQ9	1	4225.94	38
FALSE		High	Unambiguous	DGGQYALVAACAAGGQGHAMIVEAYPK	[K].DGGQYALVAACAAGGQGHAMIVEAYPK.[-]	1xAcetyl [C11]; 1xOxidation [M20]	1xAcetyl [C11]; 1xOxidation [M20]	2.103	1	1	1	Q99JY0	Q99JY0 [449-475]	Q99JY0 1xAcetyl [C459]	Q99JY0 1xAcetyl [C459]	Trifunctional enzyme subunit beta, mitochondrial OS=Mus musculus OX=10090 GN=Hadhb PE=1 SV=1	Q99JY0	0	2706.27	27
FALSE		High	Unambiguous	DCLIPMGITSENVAER	[R].DCLIPMGITSENVAER.[F]	1xAcetyl [C2]; 1xOxidation [M6]	1xAcetyl [C2]; 1xOxidation [M6]	0.425	1	1	2	Q8VCH0	Q8VCH0 [176-191]	Q8VCH0 1xAcetyl [C177]	Q8VCH0 1xAcetyl [C177]	3-ketoacyl-CoA thiolase B, peroxisomal OS=Mus musculus OX=10090 GN=Acaa1b PE=1 SV=1	Q8VCH0	0	1805.84	16
FALSE		High	Unambiguous	DAEVVLCGGTESMSQSPYCVR	[K].DAEVVLCGGTESMSQSPYCVR.[N]	1xAcetyl [C7]; 1xCarbamidomethyl [C19]; 1xOxidation [M13]	1xAcetyl [C7]; 1xCarbamidomethyl [C19]; 1xOxidation [M13]	2.125	1	1	1	Q8BWT1	Q8BWT1 [110-130]	Q8BWT1 1xAcetyl [C116]	Q8BWT1 1xAcetyl [C116]	3-ketoacyl-CoA thiolase, mitochondrial OS=Mus musculus OX=10090 GN=Acaa2 PE=1 SV=3	Q8BWT1	0	2346	21
FALSE		High	Unambiguous	DADDNCVTVCNMENVDAMGVHTGDSVVVAPAQTLSNAEFQMLRR	[R].DADDNCVTVCNMENVDAMGVHTGDSVVVAPAQTLSNAEFQMLRR.[T]	1xAcetyl [C10]; 1xCarbamidomethyl [C6]; 1xOxidation [M12]	1xAcetyl [C10]; 1xCarbamidomethyl [C6]; 1xOxidation [M12]	1.999	1	1	1	Q8C196	Q8C196 [639-682]	Q8C196 1xAcetyl [C648]	Q8C196 1xAcetyl [C648]	Carbamoyl-phosphate synthase [ammonia], mitochondrial OS=Mus musculus OX=10090 GN=Cps1 PE=1 SV=2	Q8C196	1	4838.16	44
FALSE		High	Unambiguous	CSDAAGYPHATHDLEGPPLDAYSIQGQHTISPLDLAK	[R].CSDAAGYPHATHDLEGPPLDAYSIQGQHTISPLDLAK.[L]	1xAcetyl [C1]	1xAcetyl [C1]	1.731	1	1	2	P60335	P60335 [201-237]	P60335 1xAcetyl [C201]	P60335 1xAcetyl [C201]	Poly(rC)-binding protein 1 OS=Mus musculus OX=10090 GN=Pcbp1 PE=1 SV=1	P60335	0	3930.86	37
FALSE		High	Unambiguous	CQLPALGLLQDIKDALCRVQDVK	[R].CQLPALGLLQDIKDALCRVQDVK.[L]	2xAcetyl [C1; C17]	2xAcetyl [C1; C17]	0.506	1	1	1	Q99PQ2	Q99PQ2 [235-257]	Q99PQ2 2xAcetyl [C235; C251]	Q99PQ2 2xAcetyl [C235; C251]	E3 ubiquitin-protein ligase TRIM11 OS=Mus musculus OX=10090 GN=Trim11 PE=1 SV=1	Q99PQ2	2	2623.39	23
FALSE		High	Unambiguous	CQLMDSSEDLGMLSIQGPASR	[R].CQLMDSSEDLGMLSIQGPASR.[D]	1xAcetyl [C1]; 1xOxidation [M4]	1xAcetyl [C1]; 1xOxidation [M4]	3.43	1	1	2	Q99LB7	Q99LB7 [672-692]	Q99LB7 1xAcetyl [C672]	Q99LB7 1xAcetyl [C672]	Sarcosine dehydrogenase, mitochondrial OS=Mus musculus OX=10090 GN=Sardh PE=1 SV=1	Q99LB7	0	2296.03	21
FALSE		High	Unambiguous	CPEALFQPSFLGMESCGIHETTFNSIMK	[R].CPEALFQPSFLGMESCGIHETTFNSIMK.[C]	1xAcetyl [C1]; 1xOxidation [M13]	1xAcetyl [C1]; 1xOxidation [M13]	2.147	1	4	1	P60710	P60710 [257-284]	P60710 1xAcetyl [C257]	P60710 1xAcetyl [C257]	Actin, cytoplasmic 1 OS=Mus musculus OX=10090 GN=Actb PE=1 SV=1	E9Q1F2; P60710; F8WGM8; P63260	0	3175.42	28
FALSE		High	Unambiguous	CNTPTYCDLGK	[M].CNTPTYCDLGK.[A]	1xCarbamidomethyl [C7]; 1xAcetyl [C1]	1xCarbamidomethyl [C7]; 1xAcetyl [C1]	0.426	1	2	1	Q60931	Q60931 [2-12]	Q60931 1xAcetyl [C2]	Q60931 1xAcetyl [C2]	Voltage-dependent anion-selective channel protein 3 OS=Mus musculus OX=10090 GN=Vdac3 PE=1 SV=1	J3QMG3; Q60931	0	1313.55	11
FALSE		High	Unambiguous	CMQLTDFILKFPHSAR	[K].CMQLTDFILKFPHSAR.[Q]	1xOxidation [M2]; 1xAcetyl [C1]	1xOxidation [M2]; 1xAcetyl [C1]	2.139	1	1	2	Q9CR57	Q9CR57 [54-69]	Q9CR57 1xAcetyl [C54]	Q9CR57 1xAcetyl [C54]	60S ribosomal protein L14 OS=Mus musculus OX=10090 GN=Rpl14 PE=1 SV=3	Q9CR57	1	1964.97	16
FALSE		High	Unambiguous	CLGLTEAQTR	[K].CLGLTEAQTR.[E]	1xAcetyl [C1]	1xAcetyl [C1]	0.907	1	1	2	Q8C196	Q8C196 [920-929]	Q8C196 1xAcetyl [C920]	Q8C196 1xAcetyl [C920]	Carbamoyl-phosphate synthase [ammonia], mitochondrial OS=Mus musculus OX=10090 GN=Cps1 PE=1 SV=2	Q8C196	0	1133.56	10
FALSE		High	Unambiguous	CFGFDMDYTLAVYKSPEYESLGFELTVER	[K].CFGFDMDYTLAVYKSPEYESLGFELTVER.[L]	2xAcetyl [C1; K14]	2xAcetyl [C1; K14]	0.32	1	7	3	G3X9J6	G3X9J6 [73-101]	G3X9J6 2xAcetyl [C73; K86]	G3X9J6 2xAcetyl [C73; K86]	Cytosolic purine 5'-nucleotidase OS=Mus musculus OX=10090 GN=Nt5c2 PE=1 SV=2	G3X9J6; E9Q9M1; A0A494B9X3; A0A494BBM7; A0A494BBP6; Q3V1L4; A0A494BBI8	1	3493.59	29
FALSE		High	Selected	CESAPGCGVWQRPMIDNPNYK	[K].CESAPGCGVWQRPMIDNPNYK.[G]	1xAcetyl [C7]; 1xCarbamidomethyl [C1]; 1xOxidation [M14]	1xAcetyl [C7]; 1xCarbamidomethyl [C1]; 1xOxidation [M14]	0.595	1	1	1	P35564	P35564 [361-381]	P35564 1xAcetyl [C367]	P35564 1xAcetyl [C367]	Calnexin OS=Mus musculus OX=10090 GN=Canx PE=1 SV=1	P35564	0	2480.08	21
FALSE		High	Unambiguous	CESAPGCGVWQRPMIDNPNYK	[K].CESAPGCGVWQRPMIDNPNYK.[G]	1xAcetyl [C7]; 1xOxidation [M14]	1xAcetyl [C7]; 1xOxidation [M14]	0.534	1	1	1	P35564	P35564 [361-381]	P35564 1xAcetyl [C367]	P35564 1xAcetyl [C367]	Calnexin OS=Mus musculus OX=10090 GN=Canx PE=1 SV=1	P35564	0	2423.06	21
FALSE		High	Selected	CEMASTGEVACFGEGIHTAFLK	[R].CEMASTGEVACFGEGIHTAFLK.[A]	1xAcetyl [C1]	1xAcetyl [C1]	0.336	1	1	1	Q8C196	Q8C196 [1327-1348]	Q8C196 1xAcetyl [C1327]	Q8C196 1xAcetyl [C1327]	Carbamoyl-phosphate synthase [ammonia], mitochondrial OS=Mus musculus OX=10090 GN=Cps1 PE=1 SV=2	Q8C196	0	2343.05	22
FALSE		High	Unambiguous	CDVRDPDMVHNTVLELIK	[R].CDVRDPDMVHNTVLELIK.[V]	1xAcetyl [C1]; 1xOxidation [M8]	1xAcetyl [C1]; 1xOxidation [M8]	1.307	1	1	6	Q9CQ62	Q9CQ62 [116-133]	Q9CQ62 1xAcetyl [C116]	Q9CQ62 1xAcetyl [C116]	2,4-dienoyl-CoA reductase, mitochondrial OS=Mus musculus OX=10090 GN=Decr1 PE=1 SV=1	Q9CQ62	1	2155.05	18
FALSE		High	Unambiguous	AYLMSQPLAYHTPDCGKQGFIDLPEFPFGLEPR	[K].AYLMSQPLAYHTPDCGKQGFIDLPEFPFGLEPR.[V]	1xAcetyl [C/K]; 1xOxidation [M4]	1xAcetyl [C15; K17]; 1xOxidation [M4]	1.991	1	1	2	O35490	O35490 [242-274]	O35490 1xAcetyl [C256; K258]	O35490 1xAcetyl [K/C]	Betaine--homocysteine S-methyltransferase 1 OS=Mus musculus OX=10090 GN=Bhmt PE=1 SV=1	O35490	1	3795.82	33
FALSE		High	Unambiguous	AYHEQLTVAEITNACFEPANQMVK	[K].AYHEQLTVAEITNACFEPANQMVK.[C]	1xAcetyl [C15]; 1xOxidation [M22]	1xAcetyl [C15]; 1xOxidation [M22]	0.327	1	1	2	P68373	P68373 [281-304]	P68373 1xAcetyl [C295]	P68373 1xAcetyl [C295]	Tubulin alpha-1C chain OS=Mus musculus OX=10090 GN=Tuba1c PE=1 SV=1	P68373	0	2765.29	24
FALSE		High	Selected	AYHEQLSVAEITNACFEPANQMVK	[K].AYHEQLSVAEITNACFEPANQMVK.[C]	1xAcetyl [C15]; 1xOxidation [M22]	1xAcetyl [C15]; 1xOxidation [M22]	1.142	1	5	1	A0A0A0MQA5	A0A0A0MQA5 [310-333]	A0A0A0MQA5 1xAcetyl [C324]	A0A0A0MQA5 1xAcetyl [C324]	Tubulin alpha chain (Fragment) OS=Mus musculus OX=10090 GN=Tuba4a PE=1 SV=1	P05214; P68369; P05213; A0A0A0MQA5; P68368	0	2751.28	24
FALSE		High	Unambiguous	AVNTLNEALEFANSVGYPCLLRPSYVLSGSAMNVVFSEDEMKR	[K].AVNTLNEALEFANSVGYPCLLRPSYVLSGSAMNVVFSEDEMKR.[F]	1xAcetyl [C19]; 1xOxidation [M32]	1xAcetyl [C19]; 1xOxidation [M32]	4.914	1	1	4	Q8C196	Q8C196 [1108-1150]	Q8C196 1xAcetyl [C1126]	Q8C196 1xAcetyl [C1126]	Carbamoyl-phosphate synthase [ammonia], mitochondrial OS=Mus musculus OX=10090 GN=Cps1 PE=1 SV=2	Q8C196	1	4779.31	43
FALSE		High	Unambiguous	ASGKPVAATMCIGPEGDLHGVPPGECAVR	[K].ASGKPVAATMCIGPEGDLHGVPPGECAVR.[L]	1xAcetyl [C11]; 1xOxidation [M10]	1xAcetyl [C11]; 1xOxidation [M10]	2.525	1	1	5	O35490	O35490 [176-204]	O35490 1xAcetyl [C186]	O35490 1xAcetyl [C186]	Betaine--homocysteine S-methyltransferase 1 OS=Mus musculus OX=10090 GN=Bhmt PE=1 SV=1	O35490	0	2877.37	29
FALSE		High	Unambiguous	AIQSLTDTCSDDLSVVTDCMEHALTACHPR	[K].AIQSLTDTCSDDLSVVTDCMEHALTACHPR.[T]	1xAcetyl [C9]; 1xOxidation [M20]	1xAcetyl [C9]; 1xOxidation [M20]	0.392	1	1	1	O88451	O88451 [248-277]	O88451 1xAcetyl [C256]	O88451 1xAcetyl [C256]	Retinol dehydrogenase 7 OS=Mus musculus OX=10090 GN=Rdh7 PE=1 SV=1	O88451	0	3290.44	30
FALSE		High	Unambiguous	ALKPPCDLSMQSVEIAGTTDGIR	[K].ALKPPCDLSMQSVEIAGTTDGIR.[R]	1xAcetyl [C6]; 1xOxidation [M10]	1xAcetyl [C6]; 1xOxidation [M10]	1.24	1	4	1	D3Z041	D3Z041 [50-72]	D3Z041 1xAcetyl [C55]	D3Z041 1xAcetyl [C55]	Long-chain-fatty-acid--CoA ligase 1 OS=Mus musculus OX=10090 GN=Acsl1 PE=1 SV=1	D3Z041; P41216; D3Z457; D3YVF6	0	2460.21	23
FALSE		High	Unambiguous	AKVDEFPLCGHMVSDEYEQLSSEALEAAR	[K].AKVDEFPLCGHMVSDEYEQLSSEALEAAR.[I]	1xAcetyl [C9]; 1xOxidation [M12]	1xAcetyl [C9]; 1xOxidation [M12]	2.357	1	4	2	Q6ZWV3	Q6ZWV3 [41-69]	Q6ZWV3 1xAcetyl [C49]	Q6ZWV3 1xAcetyl [C49]	60S ribosomal protein L10 OS=Mus musculus OX=10090 GN=Rpl10 PE=1 SV=3	P86048; A0A1B0GXC3; I7HLV2; Q6ZWV3	1	3282.49	29
FALSE		High	Unambiguous	AHCLSEVEHDTMPADLPAIAADFVEDQEVCKNYAEAK	[K].AHCLSEVEHDTMPADLPAIAADFVEDQEVCKNYAEAK.[D]	1xAcetyl [C3]; 1xOxidation [M12]	1xAcetyl [C3]; 1xOxidation [M12]	1.887	1	1	1	P07724	P07724 [311-347]	P07724 1xAcetyl [C313]	P07724 1xAcetyl [C313]	Albumin OS=Mus musculus OX=10090 GN=Alb PE=1 SV=3	P07724	1	4117.85	37
FALSE		High	Unambiguous	AGHGSLVNCGMKKEVK	[K].AGHGSLVNCGMKKEVK.[I]	1xOxidation [M11]; 1xAcetyl [C/K]	1xOxidation [M11]; 1xAcetyl [C9; K12; K13]	0.64	1	2	6	Q3UHX9	Q3UHX9 [202-217]	Q3UHX9 1xAcetyl [C210; K213; K214]	Q3UHX9 1xAcetyl [C/K]	Putative methyltransferase C9orf114 homolog OS=Mus musculus OX=10090 GN=Spout1 PE=1 SV=1	Q3UHX9; Q3UHX9-2	2	1715.86	16
FALSE		High	Unambiguous	AERPDGLILGMGGQTALNCGVELFKR	[K].AERPDGLILGMGGQTALNCGVELFKR.[G]	1xAcetyl [C19]; 1xOxidation [M11]	1xAcetyl [C19]; 1xOxidation [M11]	2.507	1	1	3	Q8C196	Q8C196 [498-523]	Q8C196 1xAcetyl [C516]	Q8C196 1xAcetyl [C516]	Carbamoyl-phosphate synthase [ammonia], mitochondrial OS=Mus musculus OX=10090 GN=Cps1 PE=1 SV=2	Q8C196	1	2803.42	26
FALSE		High	Unambiguous	AEFGYCPQENGLWPNLTVK	[R].AEFGYCPQENGLWPNLTVK.[E]	1xAcetyl [C6]	1xAcetyl [C6]	0.44	1	1	5	Q8K441	Q8K441 [1361-1379]	Q8K441 1xAcetyl [C1366]	Q8K441 1xAcetyl [C1366]	ATP-binding cassette sub-family A member 6 OS=Mus musculus OX=10090 GN=Abca6 PE=1 SV=2	Q8K441	0	2208.04	19
FALSE		High	Unambiguous	AADWLFSADVNRPPGSTVYTCMLNQR	[K].AADWLFSADVNRPPGSTVYTCMLNQR.[G]	1xAcetyl [C21]; 1xOxidation [M22]	1xAcetyl [C21]; 1xOxidation [M22]	1.779	1	1	1	Q99LB7	Q99LB7 [590-615]	Q99LB7 1xAcetyl [C610]	Q99LB7 1xAcetyl [C610]	Sarcosine dehydrogenase, mitochondrial OS=Mus musculus OX=10090 GN=Sardh PE=1 SV=1	Q99LB7	0	2970.39	26
FALSE		High	Unambiguous	DGLTDVYNKIHMGNCAENTAKK	[K].DGLTDVYNKIHMGNCAENTAKK.[M]	1xAcetyl [C15]; 1xOxidation [M12]	1xAcetyl [C15]; 1xOxidation [M12]	1.418	1	1	1	Q8QZT1	Q8QZT1 [179-200]	Q8QZT1 1xAcetyl [C193]	Q8QZT1 1xAcetyl [C193]	Acetyl-CoA acetyltransferase, mitochondrial OS=Mus musculus OX=10090 GN=Acat1 PE=1 SV=1	Q8QZT1	2	2480.15	22
FALSE		High	Unambiguous	NGIKHVHAFIHTPTGTHFCEVEQMR	[K].NGIKHVHAFIHTPTGTHFCEVEQMR.[N]	1xAcetyl [C19]; 1xOxidation [M24]	1xAcetyl [C19]; 1xOxidation [M24]	2.552	2	3	2	D3Z4U1; P25688	D3Z4U1 [50-74]; P25688 [123-147]	D3Z4U1 1xAcetyl [C68]; P25688 1xAcetyl [C141]	D3Z4U1 1xAcetyl [C68]; P25688 1xAcetyl [C141]	Uricase OS=Mus musculus OX=10090 GN=Uox PE=1 SV=1 Uricase OS=Mus musculus OX=10090 GN=Uox PE=1 SV=2	A0A0G2JG44; D3Z4U1; P25688	1	2947.41	25
FALSE		High	Unambiguous	DTASSASCLTPEMVPEVHAISKDPLHYSIVSAPAAQK	[K].DTASSASCLTPEMVPEVHAISKDPLHYSIVSAPAAQK.[V]	1xAcetyl [C8]; 1xOxidation [M13]	1xAcetyl [C8]; 1xOxidation [M13]	0.975	1	3	1	E9QMK9	E9QMK9 [289-325]	E9QMK9 1xAcetyl [C296]	E9QMK9 1xAcetyl [C296]	D-glutamate cyclase, mitochondrial OS=Mus musculus OX=10090 GN=Dglucy PE=1 SV=1	E9QMK9; Q8BH86-2; Q8BH86	1	3908.9	37
FALSE		High	Selected	EGICGSCAMNINGGNTLACTR	[R].EGICGSCAMNINGGNTLACTR.[R]	1xAcetyl [C7]; 1xCarbamidomethyl [C4]; 1xOxidation [M9]	1xAcetyl [C7]; 1xCarbamidomethyl [C4]; 1xOxidation [M9]	1.659	1	1	1	Q9CQA3	Q9CQA3 [97-117]	Q9CQA3 1xAcetyl [C103]	Q9CQA3 1xAcetyl [C103]	Succinate dehydrogenase [ubiquinone] iron-sulfur subunit, mitochondrial OS=Mus musculus OX=10090 GN=Sdhb PE=1 SV=1	Q9CQA3	0	2199.92	21
FALSE		High	Unambiguous	MVNSVEGCADDALAGLVASNPDLQLLQGHR	[K].MVNSVEGCADDALAGLVASNPDLQLLQGHR.[V]	1xAcetyl [C8]; 1xOxidation [M1]	1xAcetyl [C8]; 1xOxidation [M1]	2.639	1	4	1	Q8VC30	Q8VC30 [6-35]	Q8VC30 1xAcetyl [C13]	Q8VC30 1xAcetyl [C13]	Triokinase/FMN cyclase OS=Mus musculus OX=10090 GN=Tkfc PE=1 SV=1	Q8VC30; Q3UTZ4; A0A494BBI2; A0A494BB96	0	3151.51	30
FALSE		High	Unambiguous	MTLIGRMSAQVPMNMTITGCMMTFYR	[K].MTLIGRMSAQVPMNMTITGCMMTFYR.[T]	1xAcetyl [C20]; 1xOxidation [M]	1xAcetyl [C20]; 1xOxidation [M21; M22]	0.329	1	1	2	Q99JR1	Q99JR1 [87-112]	Q99JR1 1xAcetyl [C106]	Q99JR1 1xAcetyl [C106]	Sideroflexin-1 OS=Mus musculus OX=10090 GN=Sfxn1 PE=1 SV=3	Q99JR1	1	3042.39	26
FALSE		High	Unambiguous	MTEQPMMCAYCVTEPSAGSDVAAIKTK	[R].MTEQPMMCAYCVTEPSAGSDVAAIKTK.[A]	1xAcetyl [C]; 1xOxidation [M]	1xAcetyl [C8; C11]; 1xOxidation [M6; M7]	2.988	1	2	4	P45952	P45952 [149-175]	P45952 1xAcetyl [C156; C159]	P45952 1xAcetyl [C]	Medium-chain specific acyl-CoA dehydrogenase, mitochondrial OS=Mus musculus OX=10090 GN=Acadm PE=1 SV=1	P45952; D3Z2A5	1	2920.29	27
FALSE		High	Unambiguous	MTEQPMMCAYCVTEPSAGSDVAAIK	[R].MTEQPMMCAYCVTEPSAGSDVAAIK.[T]	1xAcetyl [C11]; 1xOxidation [M]	1xAcetyl [C11]; 1xOxidation [M6; M7]	2.774	1	2	5	P45952	P45952 [149-173]	P45952 1xAcetyl [C159]	P45952 1xAcetyl [C159]	Medium-chain specific acyl-CoA dehydrogenase, mitochondrial OS=Mus musculus OX=10090 GN=Acadm PE=1 SV=1	P45952; D3Z2A5	0	2691.15	25
FALSE		High	Unambiguous	MSYTLQHLPMPCAWNQWK	[K].MSYTLQHLPMPCAWNQWK.[C]	1xOxidation [M10]; 1xAcetyl [C12]	1xOxidation [M10]; 1xAcetyl [C12]	1.832	1	2	7	Q91XE0	Q91XE0 [275-292]	Q91XE0 1xAcetyl [C286]	Q91XE0 1xAcetyl [C286]	Glycine N-acyltransferase OS=Mus musculus OX=10090 GN=Glyat PE=1 SV=1	Q91XE0-2; Q91XE0	0	2292.04	18
FALSE		High	Unambiguous	MNEEYDVIVLGTGLTECILSGIMSVNGK	[-].MNEEYDVIVLGTGLTECILSGIMSVNGK.[K]	1xAcetyl [C17]	1xAcetyl [C17]	1.574	1	2	1	Q61598	Q61598 [1-28]	Q61598 1xAcetyl [C17]	Q61598 1xAcetyl [C17]	Rab GDP dissociation inhibitor beta OS=Mus musculus OX=10090 GN=Gdi2 PE=1 SV=1	A0A1Y7VL99; Q61598	0	3027.47	28
FALSE		High	Unambiguous	MHSVGICGSDVHYWEHGR	[K].MHSVGICGSDVHYWEHGR.[I]	1xAcetyl [C7]; 1xOxidation [M1]	1xAcetyl [C7]; 1xOxidation [M1]	1.18	1	1	2	Q64442	Q64442 [39-56]	Q64442 1xAcetyl [C45]	Q64442 1xAcetyl [C45]	Sorbitol dehydrogenase OS=Mus musculus OX=10090 GN=Sord PE=1 SV=3	Q64442	0	2127.91	18
FALSE		High	Selected	MAPTVILEPAGGCLCDQPVHIAVR	[R-].MAPTVILEPAGGCLCDQPVHIAVR.[G]	1xAcetyl [C13]; 1xCarbamidomethyl [C15]; 1xOxidation [M1]	1xAcetyl [C13]; 1xCarbamidomethyl [C15]; 1xOxidation [M1]	0.899	1	3	1	Q9QYR7	Q9QYR7 [12-35]	Q9QYR7 1xAcetyl [C24]	Q9QYR7 1xAcetyl [C24]	Acyl-coenzyme A thioesterase 3 OS=Mus musculus OX=10090 GN=Acot3 PE=1 SV=1	Q9QYR7; Q9QYR7-2; A0A1Y7VMZ4	0	2605.29	24
FALSE		High	Unambiguous	MADSGGQPQLTQPGKLTEAFKYFLQGMGYMASSCMTR	[K].MADSGGQPQLTQPGKLTEAFKYFLQGMGYMASSCMTR.[L]	1xAcetyl [C34]; 1xOxidation [M35]	1xAcetyl [C34]; 1xOxidation [M35]	0.402	1	2	1	Q9QYG0	Q9QYG0 [288-324]	Q9QYG0 1xAcetyl [C321]	Q9QYG0 1xAcetyl [C321]	Protein NDRG2 OS=Mus musculus OX=10090 GN=Ndrg2 PE=1 SV=1	Q9QYG0-2; Q9QYG0	2	4088.87	37
FALSE		High	Unambiguous	IVVHMAHALKPGEFGLASICNGGGGASALLIEK	[R].IVVHMAHALKPGEFGLASICNGGGGASALLIEK.[L]	1xAcetyl [C20]; 1xOxidation [M5]	1xAcetyl [C20]; 1xOxidation [M5]	1.64	1	1	1	Q8QZT1	Q8QZT1 [391-423]	Q8QZT1 1xAcetyl [C410]	Q8QZT1 1xAcetyl [C410]	Acetyl-CoA acetyltransferase, mitochondrial OS=Mus musculus OX=10090 GN=Acat1 PE=1 SV=1	Q8QZT1	0	3318.73	33
FALSE		High	Unambiguous	LVLPSPLYHCLGSVGGTMVSMMHGATLLLSSPSFNGK	[R].LVLPSPLYHCLGSVGGTMVSMMHGATLLLSSPSFNGK.[K]	1xAcetyl [C10]; 1xOxidation [M21]	1xAcetyl [C10]; 1xOxidation [M21; M22]	2.256	1	1	1	Q8VCW8	Q8VCW8 [303-339]	Q8VCW8 1xAcetyl [C312]	Q8VCW8 1xAcetyl [C312]	Medium-chain acyl-CoA ligase ACSF2, mitochondrial OS=Mus musculus OX=10090 GN=Acsf2 PE=1 SV=1	Q8VCW8	0	3859.93	37
FALSE		High	Unambiguous	IRNIETFAMNICEHFLSSFNHVTR	[K].IRNIETFAMNICEHFLSSFNHVTR.[A]	1xAcetyl [C12]; 1xOxidation [M9]	1xAcetyl [C12]; 1xOxidation [M9]	2.449	1	1	3	D3Z4U1	D3Z4U1 [11-34]	D3Z4U1 1xAcetyl [C22]	D3Z4U1 1xAcetyl [C22]	Uricase OS=Mus musculus OX=10090 GN=Uox PE=1 SV=1	D3Z4U1	1	2937.41	24
FALSE		High	Unambiguous	LPMPYLKDELHHSGWNTCSSCFGDSTK	[R].LPMPYLKDELHHSGWNTCSSCFGDSTK.[S]	1xAcetyl [C18]; 1xOxidation [M3]	1xAcetyl [C18]; 1xOxidation [M3]	0.446	2	6	1	A0A0R4J135; P17563	A0A0R4J135 [63-89]; P17563 [63-89]	A0A0R4J135 1xAcetyl [C80]; P17563 1xAcetyl [C80]	A0A0R4J135 1xAcetyl [C80]; P17563 1xAcetyl [C80]	Selenium-binding protein 2 OS=Mus musculus OX=10090 GN=Selenbp2 PE=1 SV=1 Methanethiol oxidase OS=Mus musculus OX=10090 GN=Selenbp1 PE=1 SV=2	G3UWK0; Q63836; D6RHN2; A0A0R4J135; P17563; G3UZT2	1	3111.36	27
FALSE		High	Unambiguous	LLLCCLLK	[R].LLLCCLLK.[H]	1xAcetyl [C]	1xAcetyl [C4; C5]	0.408	1	2	4	Q4U2R1	Q4U2R1 [1440-1447]	Q4U2R1 1xAcetyl [C1443; C1444]	Q4U2R1 1xAcetyl [C]	E3 ubiquitin-protein ligase HERC2 OS=Mus musculus OX=10090 GN=Herc2 PE=1 SV=3	Q4U2R1-2; Q4U2R1	0	960.562	8
FALSE		High	Unambiguous	LGNTQGIISAFSTIMSVHRGEVPCTVTTASPLDDAVLSELK	[R].LGNTQGIISAFSTIMSVHRGEVPCTVTTASPLDDAVLSELK.[T]	1xAcetyl [C24]; 1xOxidation [M15]	1xAcetyl [C24]; 1xOxidation [M15]	3.202	1	2	1	Q9DB20	Q9DB20 [118-158]	Q9DB20 1xAcetyl [C141]	Q9DB20 1xAcetyl [C141]	ATP synthase subunit O, mitochondrial OS=Mus musculus OX=10090 GN=Atp5po PE=1 SV=1	Q9DB20; A0A338P7G3	1	4316.18	41
FALSE		High	Unambiguous	YQALGAELNVLPFCSQFIPMEVINAPR	[K].YQALGAELNVLPFCSQFIPMEVINAPR.[H]	1xAcetyl [C14]	1xAcetyl [C14]	2.446	1	3	1	Q8R0Y6	Q8R0Y6 [73-99]	Q8R0Y6 1xAcetyl [C86]	Q8R0Y6 1xAcetyl [C86]	Cytosolic 10-formyltetrahydrofolate dehydrogenase OS=Mus musculus OX=10090 GN=Aldh1l1 PE=1 SV=1	A0A0N4SW56; Q8R0Y6; A0A0N4SVT2	0	3062.55	27
FALSE		High	Unambiguous	KYEDICPSTHNMDVPNIKR	[K].KYEDICPSTHNMDVPNIKR.[N]	1xOxidation [M12]; 1xAcetyl [C6]	1xOxidation [M12]; 1xAcetyl [C6]	1.55	1	3	2	P63242	P63242 [68-86]	P63242 1xAcetyl [C73]	P63242 1xAcetyl [C73]	Eukaryotic translation initiation factor 5A-1 OS=Mus musculus OX=10090 GN=Eif5a PE=1 SV=2	Q8BGY2; A0A0A0MQM0; P63242	2	2318.09	19
FALSE		High	Unambiguous	KADCTITMADSDLLALMTGK	[K].KADCTITMADSDLLALMTGK.[M]	1xOxidation [M8]; 1xAcetyl [C4]	1xOxidation [M8]; 1xAcetyl [C4]	1.443	2	2	2	P32020; P32020-2	P32020 [492-511]; P32020-2 [88-107]	P32020 1xAcetyl [C495]; P32020-2 1xAcetyl [C91]	P32020 1xAcetyl [C495]; P32020-2 1xAcetyl [C91]	Non-specific lipid-transfer protein OS=Mus musculus OX=10090 GN=Scp2 PE=1 SV=3 Isoform SCP2 of Non-specific lipid-transfer protein OS=Mus musculus OX=10090 GN=Scp2	P32020; P32020-2	1	2156.03	20
FALSE		High	Unambiguous	KAAAPAPEEEMDECEQALAAEPK	[K].KAAAPAPEEEMDECEQALAAEPK.[A]	1xAcetyl [C14]; 1xOxidation [M11]	1xAcetyl [C14]; 1xOxidation [M11]	2.688	1	1	5	Q9D8N0	Q9D8N0 [253-275]	Q9D8N0 1xAcetyl [C266]	Q9D8N0 1xAcetyl [C266]	Elongation factor 1-gamma OS=Mus musculus OX=10090 GN=Eef1g PE=1 SV=3	Q9D8N0	1	2486.11	23
FALSE		High	Unambiguous	HTGPGILSMANAGPNTNGSQFFICTAK	[K].HTGPGILSMANAGPNTNGSQFFICTAK.[T]	1xAcetyl [C24]; 1xOxidation [M9]	1xAcetyl [C24; K27]; 1xOxidation [M9]	0.545	1	2	2	P17742	P17742 [92-118]	P17742 1xAcetyl [C115]	P17742 1xAcetyl [C115]	Peptidyl-prolyl cis-trans isomerase A OS=Mus musculus OX=10090 GN=Ppia PE=1 SV=2	P17742; A0A1L1SST0	0	2792.31	27
FALSE		High	Unambiguous	HPIFLLVVLSQVCTSSMVAGMATFLPKFLER	[R].HPIFLLVVLSQVCTSSMVAGMATFLPKFLER.[Q]	2xAcetyl [C13; K27]	2xAcetyl [C13; K27]	0.426	1	2	1	Q8BXB6	Q8BXB6 [359-389]	Q8BXB6 2xAcetyl [C371; K385]	Q8BXB6 2xAcetyl [C371; K385]	Solute carrier organic anion transporter family member 2B1 OS=Mus musculus OX=10090 GN=Slco2b1 PE=1 SV=1	Q8BXB6; Q3V1K7	1	3518.86	31
FALSE		High	Rejected	GVCKEVFQLK	[K].GVCKEVFQLK.[G]	2xAcetyl [C3; K4]	2xAcetyl [C3; K4]	0.345	0	1	1						Q3U269	1	1234.65	10
FALSE		High	Unambiguous	GTGIFSVLSLASECTTLAAELPKVSYVK	[K].GTGIFSVLSLASECTTLAAELPKVSYVK.[A]	3xAcetyl [C14; K23; K28]	3xAcetyl [C14; K23; K28]	0.44	1	1	1	A1KR23	A1KR23 [249-276]	A1KR23 3xAcetyl [C262; K271; K276]	A1KR23 3xAcetyl [C262; K271; K276]	Glycine receptor beta subunit OS=Mus musculus OX=10090 GN=Glrb PE=1 SV=1	A1KR23	1	3010.57	28
FALSE		High	Selected	GISCMNTTVSESPFKCDPDAAK	[K].GISCMNTTVSESPFKCDPDAAK.[A]	1xAcetyl [C4]; 1xOxidation [M5]	1xAcetyl [C4]; 1xOxidation [M5]	2.31	1	1	1	Q9D819	Q9D819 [239-260]	Q9D819 1xAcetyl [C242]	Q9D819 1xAcetyl [C242]	Inorganic pyrophosphatase OS=Mus musculus OX=10090 GN=Ppa1 PE=1 SV=1	Q9D819	1	2359.03	22
FALSE		High	Unambiguous	FVFTPHMEAECLSESTALQKELQLCK	[K].FVFTPHMEAECLSESTALQKELQLCK.[G]	1xAcetyl [C11]; 1xOxidation [M7]	1xAcetyl [C11]; 1xOxidation [M7]	0.903	1	2	1	P19096	P19096 [1118-1143]	P19096 1xAcetyl [C1128]	P19096 1xAcetyl [C1128]	Fatty acid synthase OS=Mus musculus OX=10090 GN=Fasn PE=1 SV=2	P19096; A0A0U1RNJ1	1	3040.45	26
FALSE		High	Unambiguous	FRCPEALFQPSFLGMESCGIHETTFNSIMK	[R].FRCPEALFQPSFLGMESCGIHETTFNSIMK.[C]	1xAcetyl [C3]; 1xOxidation [M15]	1xAcetyl [C3; C18]; 1xOxidation [M15]	2.374	1	4	3	P60710	P60710 [255-284]	P60710 1xAcetyl [C257]	P60710 1xAcetyl [C257]	Actin, cytoplasmic 1 OS=Mus musculus OX=10090 GN=Actb PE=1 SV=1	E9Q1F2; P60710; F8WGM8; P63260	1	3478.59	30
FALSE		High	Unambiguous	FDTGNLCMVTGGANLGR	[K].FDTGNLCMVTGGANLGR.[I]	1xOxidation [M8]; 1xAcetyl [C7]	1xOxidation [M8]; 1xAcetyl [C7]	1.896	2	2	2	V9GWY0; P62702	V9GWY0 [175-191]; P62702 [175-191]	V9GWY0 1xAcetyl [C181]; P62702 1xAcetyl [C181]	V9GWY0 1xAcetyl [C181]; P62702 1xAcetyl [C181]	40S ribosomal protein S4 OS=Mus musculus OX=10090 GN=Gm15013 PE=3 SV=1 40S ribosomal protein S4, X isoform OS=Mus musculus OX=10090 GN=Rps4x PE=1 SV=2	V9GWY0; P62702	0	1783.81	17
FALSE		High	Unambiguous	EWEVYNFPAGGVGMGMYNTDESISGFAHSCFQYSIQK	[K].EWEVYNFPAGGVGMGMYNTDESISGFAHSCFQYSIQK.[K]	1xAcetyl [C30]; 2xOxidation [M14; M16]	1xAcetyl [C30]; 2xOxidation [M14; M16]	0.557	1	1	1	P54071	P54071 [206-242]	P54071 1xAcetyl [C235]	P54071 1xAcetyl [C235]	Isocitrate dehydrogenase [NADP], mitochondrial OS=Mus musculus OX=10090 GN=Idh2 PE=1 SV=3	P54071	0	4223.81	37
FALSE		High	Unambiguous	ELNLHELCAVCLEDFKPR	[K].ELNLHELCAVCLEDFKPR.[D]	2xAcetyl [K16; C]	2xAcetyl [C8; C11; K16]	0.344	1	1	2	Q8BGI1	Q8BGI1 [71-88]	Q8BGI1 2xAcetyl [C78; C81; K86]	Q8BGI1 2xAcetyl [K86; C]	RING finger protein 24 OS=Mus musculus OX=10090 GN=Rnf24 PE=2 SV=1	Q8BGI1	0	2213.07	18
FALSE		High	Unambiguous	DVMICPDTSLEDAKTQGPYDVVVLPGGNLGAQNLSESPMVK	[R].DVMICPDTSLEDAKTQGPYDVVVLPGGNLGAQNLSESPMVK.[E]	1xAcetyl [C5]; 1xOxidation [M3]	1xAcetyl [C5]; 1xOxidation [M3]	1.626	1	3	1	Q99LX0	Q99LX0 [49-89]	Q99LX0 1xAcetyl [C53]	Q99LX0 1xAcetyl [C53]	Parkinson disease protein 7 homolog OS=Mus musculus OX=10090 GN=Park7 PE=1 SV=1	Q99LX0; A2A815; A2A813	1	4346.09	41
FALSE		High	Unambiguous	YVDIAIPCNNKGAHSVGLMWWMLAR	[R].YVDIAIPCNNKGAHSVGLMWWMLAR.[E]	1xAcetyl [C/K]; 1xOxidation [M19]	1xAcetyl [C8; K11]; 1xOxidation [M19]	0.449	1	1	2	P14206	P14206 [156-180]	P14206 1xAcetyl [C163; K166]	P14206 1xAcetyl [K/C]	40S ribosomal protein SA OS=Mus musculus OX=10090 GN=Rpsa PE=1 SV=4	P14206	1	2903.42	25
[truncated: 102 more columns]
