# Supplementary material for: Cysteine S-acetylation is a widespread post-translational modification on metabolic proteins
Source: NPJ Metab Health Dis. 2025 Nov 7;3:43. doi: 10.1038/s44324-025-00081-2 (PMC12594830; doi:10.1038/s44324-025-00081-2)
Supplement: Supplementary file 4 — Supplemental Table 3 [file 44324_2025_81_MOESM4_ESM.xlsx]

## Sheet: PeptideGroups
Checked	Tags	Confidence	PSM Ambiguity	Sequence	Annotated Sequence	Modifications	Modifications (all possible sites)	Qvality PEP	Qvality q-value	SVM_Score	# Protein Groups	# Proteins	# PSMs	Master Protein Accessions	Positions in Master Proteins	Modifications in Master Proteins (all Sites)	Modifications in Master Proteins	Master Protein Descriptions	Protein Accessions	# Missed Cleavages	Theo. MH+ [Da]	Sequence Length	Abundance Ratio: (DTT, 10mM) / (DTT, 0mM)	Abundance Ratio: (DTT, 1mM) / (DTT, 0mM)	Abundance Ratio: (DTT, 10mM) / (DTT, 1mM)	Abundance Ratio: (DTT, 0mM) / (DTT, Ctrl)	Abundance Ratio: (DTT, 10mM) / (DTT, Ctrl)	Abundance Ratio: (DTT, 1mM) / (DTT, Ctrl)	Abundance Ratio: (TCEP, 0mM) / (DTT, 0mM)	Abundance Ratio: (TCEP, 10mM) / (DTT, 10mM)	Abundance Ratio: (TCEP, 1mM) / (DTT, 1mM)	Abundance Ratio: (TCEP, Ctrl) / (DTT, Ctrl)	Abundance Ratio: (TCEP, 10mM) / (TCEP, 0mM)	Abundance Ratio: (TCEP, 1mM) / (TCEP, 0mM)	Abundance Ratio: (TCEP, 10mM) / (TCEP, 1mM)	Abundance Ratio: (TCEP, 0mM) / (TCEP, Ctrl)	Abundance Ratio: (TCEP, 10mM) / (TCEP, Ctrl)	Abundance Ratio: (TCEP, 1mM) / (TCEP, Ctrl)	Abundance Ratio (log2): (DTT, 10mM) / (DTT, 0mM)	Abundance Ratio (log2): (DTT, 1mM) / (DTT, 0mM)	Abundance Ratio (log2): (DTT, 10mM) / (DTT, 1mM)	Abundance Ratio (log2): (DTT, 0mM) / (DTT, Ctrl)	Abundance Ratio (log2): (DTT, 10mM) / (DTT, Ctrl)	Abundance Ratio (log2): (DTT, 1mM) / (DTT, Ctrl)	Abundance Ratio (log2): (TCEP, 0mM) / (DTT, 0mM)	Abundance Ratio (log2): (TCEP, 10mM) / (DTT, 10mM)	Abundance Ratio (log2): (TCEP, 1mM) / (DTT, 1mM)	Abundance Ratio (log2): (TCEP, Ctrl) / (DTT, Ctrl)	Abundance Ratio (log2): (TCEP, 10mM) / (TCEP, 0mM)
FALSE		High	Unambiguous	GTFASLSELHCDK	[K].GTFASLSELHCDK.[L]	1xAcetyl [C/K]	1xAcetyl [C11; K13]	1.11682e-06	7.94327e-05	2.686	3	4	69	P02088; A8DUK4; P02089	P02088 [84-96]; A8DUK4 [84-96]; P02089 [84-96]	P02088 1xAcetyl [C94; K96]; A8DUK4 1xAcetyl [C94; K96]; P02089 1xAcetyl [C94; K96]	P02088 1xAcetyl [C/K]; A8DUK4 1xAcetyl [C/K]; P02089 1xAcetyl [C/K]	Hemoglobin subunit beta-1 OS=Mus musculus OX=10090 GN=Hbb-b1 PE=1 SV=2 Beta-globin OS=Mus musculus OX=10090 GN=Hbb-bs PE=1 SV=1 Hemoglobin subunit beta-2 OS=Mus musculus OX=10090 GN=Hbb-b2 PE=1 SV=2	P02088; E9Q223; A8DUK4; P02089	0	1449.67	13	100	22.07	4.865	8.053	100	100	2.11	1.517	1.095	1.956	77.194	11.454	6.739	8.689	100	99.527	6.64	4.46	2.28	3.01	6.64	6.64	1.08	0.6	0.13	0.97	6.27
FALSE		High	Unambiguous	SGDAAIVDMVPGKPMCVESFSDYPPLGR	[K].SGDAAIVDMVPGKPMCVESFSDYPPLGR.[F]	1xAcetyl [C/K]	1xAcetyl [K13; C16]	5.44075e-10	7.94327e-05	4.454	1	1	18	P10126	P10126 [396-423]	P10126 1xAcetyl [K408; C411]	P10126 1xAcetyl [C/K]	Elongation factor 1-alpha 1 OS=Mus musculus OX=10090 GN=Eef1a1 PE=1 SV=3	P10126	0	2980.39	28	100	20.633	7.071	1.167	100	24.085	0.315	0.41	0.883	0.078	100	57.833	3.282	4.684	100	100	6.64	4.37	2.82	0.22	6.64	4.59	-1.67	-1.29	-0.18	-3.67	6.64
FALSE		High	Unambiguous	ISLGLPVGAVINCADNTGAK	[R].ISLGLPVGAVINCADNTGAK.[N]	1xAcetyl [C13]	1xAcetyl [C13]	7.38186e-07	7.94327e-05	2.782	1	2	8	P62830	P62830 [16-35]	P62830 1xAcetyl [C28]	P62830 1xAcetyl [C28]	60S ribosomal protein L23 OS=Mus musculus OX=10090 GN=Rpl23 PE=1 SV=1	P62830; A2A6F8	0	1955.03	20	100	0.77	100	0.231	43.311	0.178	6.516	0.44	20.46	0.132	12.636	2.417	5.227	11.394	100	27.545	6.64	-0.38	6.64	-2.11	5.44	-2.49	2.7	-1.19	4.35	-2.92	3.66
FALSE		High	Unambiguous	ASGEPVVLSGQITGLTEGQHGFHVHQYGDNTQGCTSAGPHFNPHSK	[K].ASGEPVVLSGQITGLTEGQHGFHVHQYGDNTQGCTSAGPHFNPHSK.[K]	1xAcetyl [C34]	1xAcetyl [C34]	2.29726e-05	7.94327e-05	1.983	1	1	1	P08228	P08228 [25-70]	P08228 1xAcetyl [C58]	P08228 1xAcetyl [C58]	Superoxide dismutase [Cu-Zn] OS=Mus musculus OX=10090 GN=Sod1 PE=1 SV=2	P08228	0	4826.24	46	100	9.891	31.781	0.05	15.748	0.496	5.976	1.428	1.867	0.124	75.12	3.089	24.317	2.413	100	7.455	6.64	3.31	4.99	-4.32	3.98	-1.01	2.58	0.51	0.9	-3.01	6.23
FALSE		High	Unambiguous	TGSQGQCTQVR	[R].TGSQGQCTQVR.[V]	1xAcetyl [C7]	1xAcetyl [C7]	4.60582e-05	7.94327e-05	1.819	1	2	14	P62858	P62858 [21-31]	P62858 1xAcetyl [C27]	P62858 1xAcetyl [C27]	40S ribosomal protein S28 OS=Mus musculus OX=10090 GN=Rps28 PE=1 SV=1	G3UYV7; P62858	0	1206.55	11	100	7.724	90.112	0.045	31.051	0.345	6.842	0.454	0.197	0.646	46.198	0.222	100	0.472	21.825	0.105	6.64	2.95	6.49	-4.49	4.96	-1.54	2.77	-1.14	-2.34	-0.63	5.53
FALSE		High	Unambiguous	TILNNGKTCR	[K].TILNNGKTCR.[V]	1xAcetyl [C/K]	1xAcetyl [K7; C9]	5.65638e-05	7.94327e-05	1.77	1	1	14	P16015	P16015 [58-67]	P16015 1xAcetyl [K64; C66]	P16015 1xAcetyl [C/K]	Carbonic anhydrase 3 OS=Mus musculus OX=10090 GN=Ca3 PE=1 SV=3	P16015	1	1161.6	10	100	40.881	10.974	0.085	38.344	3.494	22.88	0.447	0.139	0.018	8.759	0.247	35.392	100	100	27.063	6.64	5.35	3.46	-3.55	5.26	1.8	4.52	-1.16	-2.85	-5.81	3.13
FALSE		High	Unambiguous	LLSHCLLVTLASHHPADFTPAVHASLDKFLASVSTVLTSK	[K].LLSHCLLVTLASHHPADFTPAVHASLDKFLASVSTVLTSK.[Y]	1xAcetyl [C/K]	1xAcetyl [C5; K28]	6.45139e-12	7.94327e-05	5.482	2	2	22	Q91VB8; P01942	Q91VB8 [101-140]; P01942 [101-140]	Q91VB8 1xAcetyl [C105; K128]; P01942 1xAcetyl [C105; K128]	Q91VB8 1xAcetyl [C/K]; P01942 1xAcetyl [C/K]	Alpha globin 1 OS=Mus musculus OX=10090 GN=Hba-a1 PE=1 SV=1 Hemoglobin subunit alpha OS=Mus musculus OX=10090 GN=Hba PE=1 SV=2	Q91VB8; P01942	1	4269.27	40	100	20.964	18.268	0.216	82.757	4.53	1.376	0.284	2.009	1.265	78.933	30.606	2.579	0.235	18.56	7.196	6.64	4.39	4.19	-2.21	6.37	2.18	0.46	-1.82	1.01	0.34	6.3
FALSE		High	Unambiguous	AVCVLKGDGPVQGTIHFEQK	[K].AVCVLKGDGPVQGTIHFEQK.[A]	1xAcetyl [C3]	1xAcetyl [C3]	1.07895e-06	7.94327e-05	2.694	1	1	26	P08228	P08228 [5-24]	P08228 1xAcetyl [C7]	P08228 1xAcetyl [C7]	Superoxide dismutase [Cu-Zn] OS=Mus musculus OX=10090 GN=Sod1 PE=1 SV=2	P08228	1	2168.12	20	100	36.856	3.962	0.084	12.236	3.088	3.375	1.451	1.44	0.23	62.791	15.726	3.993	1.228	77.125	19.315	6.64	5.2	1.99	-3.58	3.61	1.63	1.75	0.54	0.53	-2.12	5.97
FALSE		High	Unambiguous	IIPGFMCQGGDFTR	[R].IIPGFMCQGGDFTR.[H]	1xAcetyl [C7]	1xAcetyl [C7]	2.32685e-05	7.94327e-05	1.98	1	2	18	P17742	P17742 [56-69]	P17742 1xAcetyl [C62]	P17742 1xAcetyl [C62]	Peptidyl-prolyl cis-trans isomerase A OS=Mus musculus OX=10090 GN=Ppia PE=1 SV=2	P17742; A0A1L1SST0	0	1583.73	14	100	30.092	5.54	0.379	63.199	11.408	2.389	0.975	0.815	0.789	68.018	10.264	6.627	1.148	78.07	11.781	6.64	4.91	2.47	-1.4	5.98	3.51	1.26	-0.04	-0.3	-0.34	6.09
FALSE		High	Unambiguous	LCENIAGHLKDAQLFIQKK	[R].LCENIAGHLKDAQLFIQKK.[A]	1xAcetyl [C2]	1xAcetyl [C2]	8.35306e-06	7.94327e-05	2.219	1	2	6	P24270	P24270 [459-477]	P24270 1xAcetyl [C460]	P24270 1xAcetyl [C460]	Catalase OS=Mus musculus OX=10090 GN=Cat PE=1 SV=4	A2AL20; P24270	2	2211.2	19	100	20.183	9.48	0.44	84.179	8.879	0.711	0.553	0.329	3.227	100	9.344	15.911	0.097	14.412	0.906	6.64	4.34	3.24	-1.18	6.4	3.15	-0.49	-0.86	-1.6	1.69	6.64
FALSE		High	Unambiguous	VITAFNDGLNHLDSLKGTFASLSELHCDKLHVDPENFR	[K].VITAFNDGLNHLDSLKGTFASLSELHCDKLHVDPENFR.[L]	1xAcetyl [C/K]	1xAcetyl [K16; C27; K29]	8.23226e-10	7.94327e-05	4.358	2	2	32	P02088; A8DUK4	P02088 [68-105]; A8DUK4 [68-105]	P02088 1xAcetyl [K83; C94; K96]; A8DUK4 1xAcetyl [K83; C94; K96]	P02088 1xAcetyl [C/K]; A8DUK4 1xAcetyl [C/K]	Hemoglobin subunit beta-1 OS=Mus musculus OX=10090 GN=Hbb-b1 PE=1 SV=2 Beta-globin OS=Mus musculus OX=10090 GN=Hbb-bs PE=1 SV=1	P02088; A8DUK4	2	4295.12	38	100	100	4.094	0.168	90.401	22.08	4.832	0.36	1.436	0.542	40.063	39.017	1.027	1.499	60.069	58.5	6.64	6.64	2.03	-2.57	6.5	4.46	2.27	-1.47	0.52	-0.88	5.32
FALSE		High	Unambiguous	KITISDCGQL	[K].KITISDCGQL.[-]	1xAcetyl [C7]	1xAcetyl [C7]	0.103228	0.00727759	0.349	1	2	6	P17742	P17742 [155-164]	P17742 1xAcetyl [C161]	P17742 1xAcetyl [C161]	Peptidyl-prolyl cis-trans isomerase A OS=Mus musculus OX=10090 GN=Ppia PE=1 SV=2	P17742; A0A1L1SST0	1	1119.57	10	100	58.258	2.98	0.512	88.814	29.802	1.843	0.965	1.363	1.071	90.906	43.073	2.111	0.88	80.019	37.914	6.64	5.86	1.58	-0.97	6.47	4.9	0.88	-0.05	0.45	0.1	6.51
FALSE		High	Unambiguous	FSQICAK	[R].FSQICAK.[A]	1xAcetyl [C5]	1xAcetyl [C5]	0.0397843	0.00280964	0.506	1	1	18	P56382	P56382 [15-21]	P56382 1xAcetyl [C19]	P56382 1xAcetyl [C19]	ATP synthase subunit epsilon, mitochondrial OS=Mus musculus OX=10090 GN=Atp5f1e PE=1 SV=2	P56382	0	838.413	7	100	44.36	5.768	0.01	1.505	0.261	0.534	0.636	1.221	0.01	100	100	3.005	4.662	100	100	6.64	5.47	2.53	-6.64	0.59	-1.94	-0.9	-0.65	0.29	-6.64	6.64
FALSE		High	Unambiguous	GTFASLSELHCDKLHVDPENFR	[K].GTFASLSELHCDKLHVDPENFR.[L]	1xAcetyl [C/K]	1xAcetyl [C11; K13]	8.10025e-09	7.94327e-05	3.828	3	3	28	P02088; A8DUK4; P02089	P02088 [84-105]; A8DUK4 [84-105]; P02089 [84-105]	P02088 1xAcetyl [C94; K96]; A8DUK4 1xAcetyl [C94; K96]; P02089 1xAcetyl [C94; K96]	P02088 1xAcetyl [C/K]; A8DUK4 1xAcetyl [C/K]; P02089 1xAcetyl [C/K]	Hemoglobin subunit beta-1 OS=Mus musculus OX=10090 GN=Hbb-b1 PE=1 SV=2 Beta-globin OS=Mus musculus OX=10090 GN=Hbb-bs PE=1 SV=1 Hemoglobin subunit beta-2 OS=Mus musculus OX=10090 GN=Hbb-b2 PE=1 SV=2	P02088; A8DUK4; P02089	1	2557.21	22	100	14.442	7.618	4.385	100	63.336	1.332	0.384	0.535	0.521	31.725	5.795	5.474	11.206	100	64.939	6.64	3.85	2.93	2.13	6.64	5.98	0.41	-1.38	-0.9	-0.94	4.99
FALSE		High	Unambiguous	VGQPGAAGPVSPMCPGR	[K].VGQPGAAGPVSPMCPGR.[I]	1xAcetyl [C14]	1xAcetyl [C14]	2.94644e-06	7.94327e-05	2.461	1	4	12	A0A338P7H5	A0A338P7H5 [279-295]	A0A338P7H5 1xAcetyl [C292]	A0A338P7H5 1xAcetyl [C292]	Alpha-2-HS-glycoprotein OS=Mus musculus OX=10090 GN=Ahsg PE=1 SV=1	A0A338P7H5; A0A338P7G1; P29699; A0A338P703	0	1622.78	17	100	14.43	15.958	0.09	20.645	1.294	30.175	1.58	1.051	0.548	12.054	0.503	23.984	4.941	59.557	2.483	6.64	3.85	4	-3.48	4.37	0.37	4.92	0.66	0.07	-0.87	3.59
FALSE		High	Unambiguous	LCENIAGHLK	[R].LCENIAGHLK.[D]	1xAcetyl [C2]	1xAcetyl [C2]	0.00337045	0.000293252	0.86	1	2	8	P24270	P24270 [459-468]	P24270 1xAcetyl [C460]	P24270 1xAcetyl [C460]	Catalase OS=Mus musculus OX=10090 GN=Cat PE=1 SV=4	A2AL20; P24270	0	1139.59	10	99.192	29.711	3.339	0.557	55.252	16.55	0.183	1.738	0.767	1.034	100	100	7.563	0.099	92.903	12.284	6.63	4.89	1.74	-0.84	5.79	4.05	-2.45	0.8	-0.38	0.05	6.64
FALSE		High	Unambiguous	KVITAFNDGLNHLDSLKGTFASLSELHCDK	[K].KVITAFNDGLNHLDSLKGTFASLSELHCDK.[L]	1xAcetyl [C/K]	1xAcetyl [C28; K30]	1.53873e-13	7.94327e-05	6.348	2	3	22	P02088; A8DUK4	P02088 [67-96]; A8DUK4 [67-96]	P02088 1xAcetyl [C94; K96]; A8DUK4 1xAcetyl [C94; K96]	P02088 1xAcetyl [C/K]; A8DUK4 1xAcetyl [C/K]	Hemoglobin subunit beta-1 OS=Mus musculus OX=10090 GN=Hbb-b1 PE=1 SV=2 Beta-globin OS=Mus musculus OX=10090 GN=Hbb-bs PE=1 SV=1	P02088; E9Q223; A8DUK4	2	3315.67	30	87.227	20.687	4.217	5.765	100	100	2.227	1.105	1.42	0.29	43.27	13.186	3.281	44.212	100	100	6.45	4.37	2.08	2.53	6.64	6.64	1.16	0.14	0.51	-1.78	5.44
FALSE		High	Unambiguous	TCTTVAFTQVNSEDKGALAK	[K].TCTTVAFTQVNSEDKGALAK.[L]	1xAcetyl [C2]	1xAcetyl [C2]	1.04898e-05	7.94327e-05	2.166	1	1	8	P12970	P12970 [198-217]	P12970 1xAcetyl [C199]	P12970 1xAcetyl [C199]	60S ribosomal protein L7a OS=Mus musculus OX=10090 GN=Rpl7a PE=1 SV=2	P12970	1	2126.04	20	78.292	3.19	24.542	0.317	24.799	1.01	1.789	0.455	0.139	1.261	19.907	0.248	80.374	0.449	8.947	0.111	6.29	1.67	4.62	-1.66	4.63	0.02	0.84	-1.14	-2.85	0.33	4.32
FALSE		High	Unambiguous	QATLGAGLPISTPCTTVNK	[R].QATLGAGLPISTPCTTVNK.[V]	1xAcetyl [C/K]	1xAcetyl [C14; K19]	0.00990878	0.000717218	0.711	1	1	10	Q8QZT1	Q8QZT1 [103-121]	Q8QZT1 1xAcetyl [C116; K121]	Q8QZT1 1xAcetyl [K/C]	Acetyl-CoA acetyltransferase, mitochondrial OS=Mus musculus OX=10090 GN=Acat1 PE=1 SV=1	Q8QZT1	0	1914	19	73.653	13.021	5.656	0.078	5.769	1.02	31.702	0.633	0.888	0.717	1.472	0.365	4.033	3.464	5.097	1.264	6.2	3.7	2.5	-3.67	2.53	0.03	4.99	-0.66	-0.17	-0.48	0.56
FALSE		High	Unambiguous	DFTPVCTTELGR	[RK].DFTPVCTTELGR.[A]	1xAcetyl [C6]	1xAcetyl [C6]	0.000316459	0.00015311	1.325	1	4	10	Q6GT24	Q6GT24 [42-53]	Q6GT24 1xAcetyl [C47]	Q6GT24 1xAcetyl [C47]	Peroxiredoxin-6 OS=Mus musculus OX=10090 GN=Prdx6 PE=1 SV=1	Q6GT24; D3Z0Y2; O08709; Q8BG37	0	1380.65	12	67.72	2.879	23.519	0.303	20.541	0.873	3.286	0.934	2.385	0.99	19.241	2.09	9.206	1.006	19.365	2.103	6.08	1.53	4.56	-1.72	4.36	-0.2	1.72	-0.1	1.25	-0.01	4.27
FALSE		High	Unambiguous	GCFHAEIVPVTTTVLNDKGDKK	[R].GCFHAEIVPVTTTVLNDKGDKK.[T]	1xAcetyl [C2]	1xAcetyl [C2]	0.000302138	0.00015311	1.338	1	1	3	Q8VCH0	Q8VCH0 [217-238]	Q8VCH0 1xAcetyl [C218]	Q8VCH0 1xAcetyl [C218]	3-ketoacyl-CoA thiolase B, peroxisomal OS=Mus musculus OX=10090 GN=Acaa1b PE=1 SV=1	Q8VCH0	2	2414.24	22	53.549	6.247	8.572	0.915	49.015	5.718	1.05	1.575	1.684	0.33	80.3	10.018	8.015	2.914	100	29.191	5.74	2.64	3.1	-0.13	5.62	2.52	0.07	0.66	0.75	-1.6	6.33
FALSE		High	Unambiguous	DGPMCMHDNQGGAPNYYPNSFSAPEQQR	[R].DGPMCMHDNQGGAPNYYPNSFSAPEQQR.[S]	1xAcetyl [C5]	1xAcetyl [C5]	4.879e-07	7.94327e-05	2.878	1	1	5	P24270	P24270 [389-416]	P24270 1xAcetyl [C393]	P24270 1xAcetyl [C393]	Catalase OS=Mus musculus OX=10090 GN=Cat PE=1 SV=4	P24270	0	3153.29	28	45.301	1.157	39.163	1.581	71.627	1.829	0.165	0.314	0.832	2.975	86.32	5.841	14.778	0.088	7.557	0.511	5.5	0.21	5.29	0.66	6.16	0.87	-2.6	-1.67	-0.27	1.57	6.43
FALSE		High	Unambiguous	GFGHIGIAVPDVYSACKR	[R].GFGHIGIAVPDVYSACKR.[F]	1xAcetyl [C/K]	1xAcetyl [C16; K17]	5.20225e-05	7.94327e-05	1.79	1	1	6	Q9CPU0	Q9CPU0 [124-141]	Q9CPU0 1xAcetyl [C139; K140]	Q9CPU0 1xAcetyl [K/C]	Lactoylglutathione lyase OS=Mus musculus OX=10090 GN=Glo1 PE=1 SV=3	Q9CPU0	1	1931.98	18	42.762	21.506	1.988	0.276	11.807	5.938	3.825	0.54	1.004	0.833	6.035	5.647	1.069	1.268	7.655	7.163	5.42	4.43	0.99	-1.86	3.56	2.57	1.94	-0.89	0.01	-0.26	2.59
FALSE		High	Unambiguous	LACGVIGIAQ	[R].LACGVIGIAQ.[-]	1xAcetyl [C3]	1xAcetyl [C3]	0.125375	0.00834819	0.317	1	1	12	P08228	P08228 [145-154]	P08228 1xAcetyl [C147]	P08228 1xAcetyl [C147]	Superoxide dismutase [Cu-Zn] OS=Mus musculus OX=10090 GN=Sod1 PE=1 SV=2	P08228	0	986.534	10	39.442	14.275	2.763	20.58	100	100	1.346	1.018	0.684	13.416	29.825	7.25	4.114	2.065	61.581	14.969	5.3	3.84	1.47	4.36	6.64	6.64	0.43	0.03	-0.55	3.75	4.9
FALSE		High	Unambiguous	GSVLPNSDKKADCTITMADSDLLALMTGK	[K].GSVLPNSDKKADCTITMADSDLLALMTGK.[M]	1xAcetyl [C/K]	1xAcetyl [K9; K10; C13]	1.78529e-05	7.94327e-05	2.042	2	2	5	P32020; P32020-2	P32020 [483-511]; P32020-2 [79-107]	P32020 1xAcetyl [K491; K492; C495]; P32020-2 1xAcetyl [K87; K88; C91]	P32020 1xAcetyl [C/K]; P32020-2 1xAcetyl [C/K]	Non-specific lipid-transfer protein OS=Mus musculus OX=10090 GN=Scp2 PE=1 SV=3 Isoform SCP2 of Non-specific lipid-transfer protein OS=Mus musculus OX=10090 GN=Scp2	P32020; P32020-2	2	3037.49	29	35.435	1.915	18.506	0.386	13.669	0.739	0.805	0.62	3.799	0.176	27.292	9.037	3.02	1.76	48.037	15.907	5.15	0.94	4.21	-1.37	3.77	-0.44	-0.31	-0.69	1.93	-2.5	4.77
FALSE		High	Unambiguous	IIPGFMCQGGDFTRHNGTGGR	[R].IIPGFMCQGGDFTRHNGTGGR.[S]	1xAcetyl [C7]	1xAcetyl [C7]	8.94818e-05	7.94327e-05	1.659	1	2	6	P17742	P17742 [56-76]	P17742 1xAcetyl [C62]	P17742 1xAcetyl [C62]	Peptidyl-prolyl cis-trans isomerase A OS=Mus musculus OX=10090 GN=Ppia PE=1 SV=2	P17742; A0A1L1SST0	1	2263.05	21	32.873	1.904	17.266	12.05	100	22.943	0.14	0.436	0.244	11.294	100	3.332	30.81	0.149	15.299	0.497	5.04	0.93	4.11	3.59	6.64	4.52	-2.84	-1.2	-2.03	3.5	6.64
FALSE		High	Unambiguous	NCLTNFHGMDLTR	[K].NCLTNFHGMDLTR.[D]	1xAcetyl [C2]	1xAcetyl [C2]	9.28211e-05	7.94327e-05	1.65	1	1	4	P97351	P97351 [95-107]	P97351 1xAcetyl [C96]	P97351 1xAcetyl [C96]	40S ribosomal protein S3a OS=Mus musculus OX=10090 GN=Rps3a PE=1 SV=3	P97351	0	1563.7	13	30.451	2.5	12.179	0.495	15.068	1.237	1.575	0.392	4.812	0.992	7.585	7.639	0.993	0.785	5.958	6	4.93	1.32	3.61	-1.01	3.91	0.31	0.66	-1.35	2.27	-0.01	2.92
FALSE		High	Unambiguous	VCIDSEHSSDTLLATLNKTGK	[K].VCIDSEHSSDTLLATLNKTGK.[A]	1xAcetyl [C2]	1xAcetyl [C2]	0.00032216	0.00015311	1.32	1	1	3	O08997	O08997 [40-60]	O08997 1xAcetyl [C41]	O08997 1xAcetyl [C41]	Copper transport protein ATOX1 OS=Mus musculus OX=10090 GN=Atox1 PE=1 SV=1	O08997	1	2274.13	21	29.599	0.341	86.78	0.962	28.485	0.328	0.555	1.037	1.276	0.49	55.312	0.784	70.549	1.09	60.306	0.855	4.89	-1.55	6.44	-0.06	4.83	-1.61	-0.85	0.05	0.35	-1.03	5.79
FALSE		High	Unambiguous	DCLIPMGITSENVAER	[R].DCLIPMGITSENVAER.[F]	1xAcetyl [C2]	1xAcetyl [C2]	0.00171634	0.000245748	0.962	1	1	6	Q8VCH0	Q8VCH0 [176-191]	Q8VCH0 1xAcetyl [C177]	Q8VCH0 1xAcetyl [C177]	3-ketoacyl-CoA thiolase B, peroxisomal OS=Mus musculus OX=10090 GN=Acaa1b PE=1 SV=1	Q8VCH0	0	1789.85	16	28.14	2.99	9.412	0.176	4.945	0.525	2.171	0.546	0.231	0.179	7.072	0.319	22.184	2.134	15.089	0.68	4.81	1.58	3.23	-2.51	2.31	-0.93	1.12	-0.87	-2.11	-2.48	2.82
FALSE		High	Unambiguous	VITAFNDGLNHLDSLKGTFASLSELHCDK	[K].VITAFNDGLNHLDSLKGTFASLSELHCDK.[L]	1xAcetyl [C/K]	1xAcetyl [C27; K29]	1.61359e-09	7.94327e-05	4.202	2	3	41	P02088; A8DUK4	P02088 [68-96]; A8DUK4 [68-96]	P02088 1xAcetyl [C94; K96]; A8DUK4 1xAcetyl [C94; K96]	P02088 1xAcetyl [C/K]; A8DUK4 1xAcetyl [C/K]	Hemoglobin subunit beta-1 OS=Mus musculus OX=10090 GN=Hbb-b1 PE=1 SV=2 Beta-globin OS=Mus musculus OX=10090 GN=Hbb-bs PE=1 SV=1	P02088; E9Q223; A8DUK4	1	3187.57	29	27.631	6.7	4.124	5.146	100	34.48	1.366	1.167	2.138	1.249	23.605	10.484	2.252	5.632	100	59.042	4.79	2.74	2.04	2.36	6.64	5.11	0.45	0.22	1.1	0.32	4.56
FALSE		High	Unambiguous	QCSSGLQAVANIAGGIR	[R].QCSSGLQAVANIAGGIR.[N]	1xAcetyl [C2]	1xAcetyl [C2]	1.32833e-05	7.94327e-05	2.111	3	6	11	H3BJG8; Q8VCH0; Q921H8	H3BJG8 [17-33]; Q8VCH0 [122-138]; Q921H8 [122-138]	H3BJG8 1xAcetyl [C18]; Q8VCH0 1xAcetyl [C123]; Q921H8 1xAcetyl [C123]	H3BJG8 1xAcetyl [C18]; Q8VCH0 1xAcetyl [C123]; Q921H8 1xAcetyl [C123]	3-ketoacyl-CoA thiolase A, peroxisomal (Fragment) OS=Mus musculus OX=10090 GN=Acaa1a PE=1 SV=1 3-ketoacyl-CoA thiolase B, peroxisomal OS=Mus musculus OX=10090 GN=Acaa1b PE=1 SV=1 3-ketoacyl-CoA thiolase A, peroxisomal OS=Mus musculus OX=10090 GN=Acaa1a PE=1 SV=1	H3BJZ9; H3BJG8; Q8VCH0; H3BKL5; Q921H8; H3BKA1	0	1686.86	17	25.397	0.096	100	0.051	1.291	0.01	2.59	0.658	47.65	0.355	6.457	1.758	3.673	0.371	2.396	0.652	4.67	-3.39	6.64	-4.3	0.37	-6.64	1.37	-0.6	5.57	-1.5	2.69
FALSE		High	Unambiguous	RPCFSALTVDETYVPK	[R].RPCFSALTVDETYVPK.[E]	1xAcetyl [C3]	1xAcetyl [C3]	3.60559e-05	7.94327e-05	1.877	1	1	12	P07724	P07724 [509-524]	P07724 1xAcetyl [C511]	P07724 1xAcetyl [C511]	Albumin OS=Mus musculus OX=10090 GN=Alb PE=1 SV=3	P07724	0	1867.93	16	24.27	1.322	18.363	1.061	25.759	1.403	0.415	0.829	0.252	0.353	48.499	0.804	60.359	1.246	60.409	1.001	4.6	0.4	4.2	0.09	4.69	0.49	-1.27	-0.27	-1.99	-1.5	5.6
FALSE		High	Unambiguous	IADQCPSSLAIQENANALAR	[R].IADQCPSSLAIQENANALAR.[Y]	1xAcetyl [C5]	1xAcetyl [C5]	2.68747e-08	7.94327e-05	3.55	1	1	10	Q91Y97	Q91Y97 [154-173]	Q91Y97 1xAcetyl [C158]	Q91Y97 1xAcetyl [C158]	Fructose-bisphosphate aldolase B OS=Mus musculus OX=10090 GN=Aldob PE=1 SV=3	Q91Y97	0	2127.05	20	23.792	1.966	12.104	0.549	13.058	1.079	1.327	0.597	0.242	0.608	10.709	0.358	29.936	1.197	12.822	0.428	4.57	0.97	3.6	-0.87	3.71	0.11	0.41	-0.74	-2.05	-0.72	3.42
FALSE		High	Unambiguous	DGNKVDVVGATQGQAGSCSR	[K].DGNKVDVVGATQGQAGSCSR.[G]	1xAcetyl [C18]	1xAcetyl [C18]	5.74801e-07	7.94327e-05	2.84	1	1	14	Q8BGD9	Q8BGD9 [526-545]	Q8BGD9 1xAcetyl [C543]	Q8BGD9 1xAcetyl [C543]	Eukaryotic translation initiation factor 4B OS=Mus musculus OX=10090 GN=Eif4b PE=1 SV=1	Q8BGD9	1	1990.92	20	23.181	1.272	18.217	1.184	27.455	1.507	0.657	1.352	0.658	2.932	47.697	1.273	37.457	0.266	12.664	0.338	4.53	0.35	4.19	0.24	4.78	0.59	-0.61	0.44	-0.6	1.55	5.58
FALSE		High	Unambiguous	LCAATATILDKPEDR	[R].LCAATATILDKPEDR.[V]	1xAcetyl [C2]	1xAcetyl [C2]	3.08529e-08	7.94327e-05	3.518	1	1	8	O35215	O35215 [23-37]	O35215 1xAcetyl [C24]	O35215 1xAcetyl [C24]	D-dopachrome decarboxylase OS=Mus musculus OX=10090 GN=Ddt PE=1 SV=3	O35215	0	1658.84	15	22.211	6.834	3.25	0.199	4.422	1.361	0.262	0.745	0.125	0.371	63.208	3.275	19.303	0.14	8.87	0.46	4.47	2.77	1.7	-2.33	2.14	0.44	-1.93	-0.42	-2.99	-1.43	5.98
FALSE		High	Unambiguous	KADCTITMADSDLLALMTGK	[K].KADCTITMADSDLLALMTGK.[M]	1xAcetyl [C/K]	1xAcetyl [K1; C4]	2.5121e-06	7.94327e-05	2.498	2	2	10	P32020; P32020-2	P32020 [492-511]; P32020-2 [88-107]	P32020 1xAcetyl [K492; C495]; P32020-2 1xAcetyl [K88; C91]	P32020 1xAcetyl [C/K]; P32020-2 1xAcetyl [C/K]	Non-specific lipid-transfer protein OS=Mus musculus OX=10090 GN=Scp2 PE=1 SV=3 Isoform SCP2 of Non-specific lipid-transfer protein OS=Mus musculus OX=10090 GN=Scp2	P32020; P32020-2	1	2140.03	20	21.938	6.472	3.39	0.082	1.802	0.532	0.135	1.387	0.355	0.255	100	17.002	13.239	0.044	9.814	0.741	4.46	2.69	1.76	-3.61	0.85	-0.91	-2.89	0.47	-1.49	-1.97	6.64
FALSE		High	Unambiguous	LLSHCLLVTLASHHPADFTPAVHASLDKFLASVSTVLTSK	[K].LLSHCLLVTLASHHPADFTPAVHASLDKFLASVSTVLTSK.[Y]	2xAcetyl [C5; K28]	2xAcetyl [C5; K28]	0.00148192	0.000245748	0.986	2	2	6	Q91VB8; P01942	Q91VB8 [101-140]; P01942 [101-140]	Q91VB8 2xAcetyl [C105; K128]; P01942 2xAcetyl [C105; K128]	Q91VB8 2xAcetyl [C105; K128]; P01942 2xAcetyl [C105; K128]	Alpha globin 1 OS=Mus musculus OX=10090 GN=Hba-a1 PE=1 SV=1 Hemoglobin subunit alpha OS=Mus musculus OX=10090 GN=Hba PE=1 SV=2	Q91VB8; P01942	1	4311.28	40	20.802	20.032	1.038	1.989	41.377	39.845	4.829	0.017	1.47	58.131	0.075	6.1	0.012	0.165	0.012	1.008	4.38	4.32	0.05	0.99	5.37	5.32	2.27	-5.84	0.56	5.86	-3.73
FALSE		High	Unambiguous	LVVPATQCGSLIGK	[R].LVVPATQCGSLIGK.[G]	1xAcetyl [C8]	1xAcetyl [C8]	0.007357	0.000563209	0.752	1	1	4	P60335	P60335 [102-115]	P60335 1xAcetyl [C109]	P60335 1xAcetyl [C109]	Poly(rC)-binding protein 1 OS=Mus musculus OX=10090 GN=Pcbp1 PE=1 SV=1	P60335	0	1427.79	14	20.77	2.306	9.005	0.118	2.446	0.272	8.521	1.985	2.575	0.5	4.837	0.697	6.94	2.007	9.711	1.399	4.38	1.21	3.17	-3.09	1.29	-1.88	3.09	0.99	1.36	-1	2.27
FALSE		High	Unambiguous	GVLFGVPGAFTPGCSK	[K].GVLFGVPGAFTPGCSK.[TV]	1xAcetyl [C14]	1xAcetyl [C14; K16]	0.00780039	0.000617725	0.744	1	5	2	P99029	P99029 [83-98]	P99029 1xAcetyl [C96]	P99029 1xAcetyl [C96]	Peroxiredoxin-5, mitochondrial OS=Mus musculus OX=10090 GN=Prdx5 PE=1 SV=2	P99029-2; G3UZJ4; P99029; A0A494BAZ4; H3BJQ7	0	1578.8	16	18.428	7.969	2.312	0.827	15.231	6.587	1.272	0.939	0.233	2.579	13.6	1.458	9.327	0.408	5.547	0.595	4.2	2.99	1.21	-0.27	3.93	2.72	0.35	-0.09	-2.1	1.37	3.77
FALSE		High	Unambiguous	LLSHCLLVTLASHHPADFTPAVHASLDKFLASVSTVLTSKYR	[K].LLSHCLLVTLASHHPADFTPAVHASLDKFLASVSTVLTSKYR.[-]	1xAcetyl [C5]	1xAcetyl [C5]	9.93171e-08	7.94327e-05	3.247	2	2	4	Q91VB8; P01942	Q91VB8 [101-142]; P01942 [101-142]	Q91VB8 1xAcetyl [C105]; P01942 1xAcetyl [C105]	Q91VB8 1xAcetyl [C105]; P01942 1xAcetyl [C105]	Alpha globin 1 OS=Mus musculus OX=10090 GN=Hba-a1 PE=1 SV=1 Hemoglobin subunit alpha OS=Mus musculus OX=10090 GN=Hba PE=1 SV=2	Q91VB8; P01942	2	4588.44	42	18.365	5.646	3.253	0.18	3.314	1.019	0.464	0.103	0.038	0.118	4.07	0.465	8.744	0.71	2.891	0.331	4.2	2.5	1.7	-2.47	1.73	0.03	-1.11	-3.28	-4.71	-3.08	2.02
FALSE		High	Selected	HGEVCPAGWKPGSDTIKPDVNK	[K].HGEVCPAGWKPGSDTIKPDVNK.[S]	1xAcetyl [C5]	1xAcetyl [C5]	5.05179e-05	7.94327e-05	1.797	1	1	2	P35700	P35700 [169-190]	P35700 1xAcetyl [C173]	P35700 1xAcetyl [C173]	Peroxiredoxin-1 OS=Mus musculus OX=10090 GN=Prdx1 PE=1 SV=1	P35700	0	2377.16	22	18.115	0.334	54.254	3.737	67.695	1.248	2.411	1.922	5.878	8.355	14.445	0.814	17.742	1.078	15.575	0.878	4.18	-1.58	5.76	1.9	6.08	0.32	1.27	0.94	2.56	3.06	3.85
FALSE		High	Unambiguous	ALNDHHVYLEGTLLKPNMVTAGHACTK	[K].ALNDHHVYLEGTLLKPNMVTAGHACTK.[K]	1xAcetyl [C25]	1xAcetyl [C25]	1.87053e-08	7.94327e-05	3.634	1	1	2	Q91Y97	Q91Y97 [216-242]	Q91Y97 1xAcetyl [C240]	Q91Y97 1xAcetyl [C240]	Fructose-bisphosphate aldolase B OS=Mus musculus OX=10090 GN=Aldob PE=1 SV=3	Q91Y97	0	2975.49	27	17.794	0.67	26.555	2.577	45.859	1.727	0.81	0.958	2.063	1.715	21.039	1.707	12.327	1.217	25.604	2.077	4.15	-0.58	4.73	1.37	5.52	0.79	-0.3	-0.06	1.04	0.78	4.39
FALSE		High	Unambiguous	DVQIGDIVTVGECRPLSK	[R].DVQIGDIVTVGECRPLSK.[T]	1xAcetyl [C13]	1xAcetyl [C13]	4.2497e-06	7.94327e-05	2.376	1	2	2	P62281	P62281 [119-136]	P62281 1xAcetyl [C131]	P62281 1xAcetyl [C131]	40S ribosomal protein S11 OS=Mus musculus OX=10090 GN=Rps11 PE=1 SV=3	P62281; A0A1B0GSE8	0	1971.02	18	17.124	0.719	23.813	0.467	8.002	0.336	0.669	0.677	0.947	1.505	17.309	1.018	17.01	0.208	3.599	0.212	4.1	-0.48	4.57	-1.1	3	-1.57	-0.58	-0.56	-0.08	0.59	4.11
FALSE		High	Unambiguous	LLSHCLLVTLASHHPADFTPAVHASLDK	[K].LLSHCLLVTLASHHPADFTPAVHASLDK.[F]	1xAcetyl [C5]	1xAcetyl [C5]	3.08179e-13	7.94327e-05	6.187	2	2	57	Q91VB8; P01942	Q91VB8 [101-128]; P01942 [101-128]	Q91VB8 1xAcetyl [C105]; P01942 1xAcetyl [C105]	Q91VB8 1xAcetyl [C105]; P01942 1xAcetyl [C105]	Alpha globin 1 OS=Mus musculus OX=10090 GN=Hba-a1 PE=1 SV=1 Hemoglobin subunit alpha OS=Mus musculus OX=10090 GN=Hba PE=1 SV=2	Q91VB8; P01942	0	3035.58	28	15.949	10.239	1.558	0.373	5.945	3.817	1.966	2.886	1.761	0.614	23.423	9.172	2.554	1.194	27.967	10.951	4	3.36	0.64	-1.42	2.57	1.93	0.97	1.53	0.82	-0.7	4.55
FALSE		High	Unambiguous	SALEHSVQCAVDVKR	[R].SALEHSVQCAVDVKR.[F]	1xAcetyl [C9]	1xAcetyl [C9]	2.4165e-06	7.94327e-05	2.507	1	1	2	P24270	P24270 [417-431]	P24270 1xAcetyl [C425]	P24270 1xAcetyl [C425]	Catalase OS=Mus musculus OX=10090 GN=Cat PE=1 SV=4	P24270	1	1683.85	15	15.496	1.564	9.908	1.655	25.639	2.588	1.305	0.913	1.003	1.619	10.836	1.202	9.017	1.334	14.454	1.603	3.95	0.65	3.31	0.73	4.68	1.37	0.38	-0.13	0	0.7	3.44
FALSE		High	Unambiguous	ECADLWPR	[K].ECADLWPR.[I]	1xAcetyl [C2]	1xAcetyl [C2]	0.0171024	0.00133145	0.633	1	1	2	P62830	P62830 [124-131]	P62830 1xAcetyl [C125]	P62830 1xAcetyl [C125]	60S ribosomal protein L23 OS=Mus musculus OX=10090 GN=Rpl23 PE=1 SV=1	P62830	0	1031.46	8	14.929	3.296	4.529	13.463	100	44.375	1.339	1.272	0.896	33.398	14.178	2.206	6.426	0.54	7.652	1.191	3.9	1.72	2.18	3.75	6.64	5.47	0.42	0.35	-0.16	5.06	3.83
FALSE		High	Unambiguous	TCTTVAFTQVNSEDK	[K].TCTTVAFTQVNSEDK.[G]	1xAcetyl [C2]	1xAcetyl [C2]	0.00857563	0.000663109	0.731	1	1	7	P12970	P12970 [198-212]	P12970 1xAcetyl [C199]	P12970 1xAcetyl [C199]	60S ribosomal protein L7a OS=Mus musculus OX=10090 GN=Rpl7a PE=1 SV=2	P12970	0	1685.77	15	14.797	16.589	0.892	0.845	12.511	14.026	3.341	1.253	0.117	2.833	5.547	0.58	9.568	0.997	5.532	0.578	3.89	4.05	-0.16	-0.24	3.65	3.81	1.74	0.32	-3.1	1.5	2.47
FALSE		High	Unambiguous	VVGYFVSGCDPTIMGIGPVPAINGALKK	[R].VVGYFVSGCDPTIMGIGPVPAINGALKK.[A]	1xAcetyl [C9]	1xAcetyl [C9]	3.84853e-07	7.94327e-05	2.933	1	1	3	Q8BWT1	Q8BWT1 [279-306]	Q8BWT1 1xAcetyl [C287]	Q8BWT1 1xAcetyl [C287]	3-ketoacyl-CoA thiolase, mitochondrial OS=Mus musculus OX=10090 GN=Acaa2 PE=1 SV=3	Q8BWT1	1	2845.5	28	14.098	1.316	10.711	8.704	100	11.457	0.114	0.97	7.105	9.795	100	81.899	1.462	0.101	12.153	8.31	3.82	0.4	3.42	3.12	6.64	3.52	-3.13	-0.04	2.83	3.29	6.64
FALSE		High	Unambiguous	LENYPIPELGPNDVLLKMHSVGICGSDVHYWEHGR	[R].LENYPIPELGPNDVLLKMHSVGICGSDVHYWEHGR.[I]	1xAcetyl [C/K]; 1xOxidation [M18]	1xAcetyl [K17; C24]; 1xOxidation [M18]	1.2564e-09	7.94327e-05	4.26	1	1	3	Q64442	Q64442 [22-56]	Q64442 1xAcetyl [K38; C45]	Q64442 1xAcetyl [K/C]	Sorbitol dehydrogenase OS=Mus musculus OX=10090 GN=Sord PE=1 SV=3	Q64442	1	4032.94	35	14.035	23.172	0.606	0.01	0.028	0.047	62.885	4.1	0.866	0.177	0.915	0.319	2.869	0.714	0.654	0.228	3.81	4.53	-0.72	-6.64	-5.15	-4.42	5.97	2.04	-0.21	-2.5	-0.13
FALSE		High	Unambiguous	ITNKVFANPEDCAGFGKGENAK	[R].ITNKVFANPEDCAGFGKGENAK.[K]	1xAcetyl [C12]	1xAcetyl [C12]	1.25912e-07	7.94327e-05	3.192	1	3	3	Q91VS7	Q91VS7 [39-60]	Q91VS7 1xAcetyl [C50]	Q91VS7 1xAcetyl [C50]	Microsomal glutathione S-transferase 1 OS=Mus musculus OX=10090 GN=Mgst1 PE=1 SV=3	Q91VS7; D3YU60; E9QJW0	2	2352.13	22	13.406	6.881	1.948	0.502	6.727	3.453	13.327	0.95	1.269	5.724	0.956	0.655	1.459	1.168	1.117	0.765	3.74	2.78	0.96	-0.99	2.75	1.79	3.74	-0.07	0.34	2.52	-0.07
FALSE		High	Unambiguous	SCAEFVSGSQLR	[K].SCAEFVSGSQLR.[I]	1xAcetyl [C2]	1xAcetyl [C2]	7.34195e-06	7.94327e-05	2.249	1	2	6	Q9DCX2	Q9DCX2 [100-111]	Q9DCX2 1xAcetyl [C101]	Q9DCX2 1xAcetyl [C101]	ATP synthase subunit d, mitochondrial OS=Mus musculus OX=10090 GN=Atp5pd PE=1 SV=3	Q9DCX2; B1ASE2	0	1325.62	12	10.403	0.492	21.155	3.891	40.476	1.913	0.925	0.939	2.366	3.381	10.558	1.258	8.393	1.065	11.24	1.339	3.38	-1.02	4.4	1.96	5.34	0.94	-0.11	-0.09	1.24	1.76	3.4
FALSE		High	Unambiguous	AYPPPHPNPAHHSLCPAEELALEALER	[R].AYPPPHPNPAHHSLCPAEELALEALER.[E]	1xAcetyl [C15]	1xAcetyl [C15]	0.0530982	0.00378742	0.46	1	1	27	A2AEV7	A2AEV7 [91-117]	A2AEV7 1xAcetyl [C105]	A2AEV7 1xAcetyl [C105]	Coiled-coil domain-containing protein 120 OS=Mus musculus OX=10090 GN=Ccdc120 PE=1 SV=1	A2AEV7	0	3001.46	27	10.378	2.678	3.875	52.919	100	100	0.867	0.527	1.181	0.01	6.307	3.65	1.728	100	100	100	3.38	1.42	1.95	5.73	6.64	6.64	-0.21	-0.92	0.24	-6.64	2.66
FALSE		High	Unambiguous	DGLTDVYNKIHMGNCAENTAK	[K].DGLTDVYNKIHMGNCAENTAK.[K]	1xAcetyl [C15]	1xAcetyl [C15]	0.0837738	0.00571649	0.384	1	1	2	Q8QZT1	Q8QZT1 [179-199]	Q8QZT1 1xAcetyl [C193]	Q8QZT1 1xAcetyl [C193]	Acetyl-CoA acetyltransferase, mitochondrial OS=Mus musculus OX=10090 GN=Acat1 PE=1 SV=1	Q8QZT1	1	2336.06	21	10.331	0.353	29.273	2.974	30.722	1.049	0.532	0.493	0.937	0.605	9.575	0.622	15.402	2.613	25.018	1.624	3.37	-1.5	4.87	1.57	4.94	0.07	-0.91	-1.02	-0.09	-0.72	3.26
FALSE		High	Unambiguous	CSDAAGYPHATHDLEGPPLDAYSIQGQHTISPLDLAK	[R].CSDAAGYPHATHDLEGPPLDAYSIQGQHTISPLDLAK.[L]	1xAcetyl [C1]	1xAcetyl [C1]	1.27108e-06	7.94327e-05	2.656	1	1	2	P60335	P60335 [201-237]	P60335 1xAcetyl [C201]	P60335 1xAcetyl [C201]	Poly(rC)-binding protein 1 OS=Mus musculus OX=10090 GN=Pcbp1 PE=1 SV=1	P60335	0	3930.86	37	10.054	7.503	1.34	0.082	0.826	0.617	3.382	0.797	5.047	15.198	2.371	11.197	0.212	0.018	0.043	0.205	3.33	2.91	0.42	-3.61	-0.28	-0.7	1.76	-0.33	2.34	3.93	1.25
FALSE		High	Unambiguous	GGDVSVCEWYR	[K].GGDVSVCEWYR.[R]	1xAcetyl [C7]	1xAcetyl [C7]	0.0625548	0.00437295	0.433	1	2	2	P56391	P56391 [48-58]	P56391 1xAcetyl [C54]	P56391 1xAcetyl [C54]	Cytochrome c oxidase subunit 6B1 OS=Mus musculus OX=10090 GN=Cox6b1 PE=1 SV=2	A0A140LIU3; P56391	0	1312.56	11	9.494	2.289	4.148	0.078	0.741	0.179	52.372	0.63	13.113	0.027	0.114	0.573	0.199	100	17.463	87.579	3.25	1.19	2.05	-3.68	-0.43	-2.48	5.71	-0.67	3.71	-5.22	-3.13
FALSE		High	Unambiguous	VNEAACDIAR	[K].VNEAACDIAR.[Q]	1xAcetyl [C6]	1xAcetyl [C6]	0.000138929	7.94327e-05	1.549	1	1	8	O35490	O35490 [99-108]	O35490 1xAcetyl [C104]	O35490 1xAcetyl [C104]	Betaine--homocysteine S-methyltransferase 1 OS=Mus musculus OX=10090 GN=Bhmt PE=1 SV=1	O35490	0	1103.51	10	9.404	0.83	11.334	1.334	12.543	1.107	0.459	0.637	0.143	0.701	13.039	0.258	50.554	0.873	11.389	0.225	3.23	-0.27	3.5	0.42	3.65	0.15	-1.12	-0.65	-2.81	-0.51	3.7
FALSE		High	Unambiguous	ADCTITMADSDLLALMTGK	[K].ADCTITMADSDLLALMTGK.[M]	1xAcetyl [C3]	1xAcetyl [C3]	1.04235e-06	7.94327e-05	2.702	2	2	10	P32020; P32020-2	P32020 [493-511]; P32020-2 [89-107]	P32020 1xAcetyl [C495]; P32020-2 1xAcetyl [C91]	P32020 1xAcetyl [C495]; P32020-2 1xAcetyl [C91]	Non-specific lipid-transfer protein OS=Mus musculus OX=10090 GN=Scp2 PE=1 SV=3 Isoform SCP2 of Non-specific lipid-transfer protein OS=Mus musculus OX=10090 GN=Scp2	P32020; P32020-2	0	2011.94	19	9.345	2.7	3.461	0.099	0.923	0.267	2.037	1.736	0.216	0.024	7.965	0.286	27.862	8.29	66.032	2.37	3.22	1.43	1.79	-3.34	-0.12	-1.91	1.03	0.8	-2.21	-5.37	2.99
FALSE		High	Unambiguous	VIVVGNPANTNCLTASK	[K].VIVVGNPANTNCLTASK.[S]	1xAcetyl [C/K]	1xAcetyl [C12; K17]	1.63179e-05	7.94327e-05	2.063	1	3	11	P14152	P14152 [126-142]	P14152 1xAcetyl [C137; K142]	P14152 1xAcetyl [C/K]	Malate dehydrogenase, cytoplasmic OS=Mus musculus OX=10090 GN=Mdh1 PE=1 SV=3	P14152; A0A5F8MPN8; B1ATQ3	0	1742.91	17	9.172	0.264	34.79	4.537	41.611	1.196	0.734	1.664	2.292	3.71	20.787	0.823	25.247	0.898	18.657	0.739	3.2	-1.92	5.12	2.18	5.38	0.26	-0.45	0.73	1.2	1.89	4.38
FALSE		High	Unambiguous	VTITCKASQDIK	[R].VTITCKASQDIK.[S]	1xAcetyl [C/K]	1xAcetyl [C5; K6; K12]	0.107024	0.00744244	0.343	1	1	4	A0A075B5K0	A0A075B5K0 [41-52]	A0A075B5K0 1xAcetyl [C45; K46]	A0A075B5K0 1xAcetyl [C/K]	Immunoglobulin kappa variable 14-126 (Fragment) OS=Mus musculus OX=10090 GN=Igkv14-126 PE=4 SV=7	A0A075B5K0	1	1348.71	12	9.053	1.463	6.188	0.164	1.482	0.239	10.231	1.148	8.79	1.825	1.016	1.257	0.808	0.918	0.932	1.153	3.18	0.55	2.63	-2.61	0.57	-2.06	3.35	0.2	3.14	0.87	0.02
FALSE		High	Unambiguous	YADLTEDQLPSCESLKDTIAR	[R].YADLTEDQLPSCESLKDTIAR.[A]	1xAcetyl [C/K]	1xAcetyl [C12; K16]	4.07594e-05	7.94327e-05	1.848	1	1	4	Q9DBJ1	Q9DBJ1 [142-162]	Q9DBJ1 1xAcetyl [C153; K157]	Q9DBJ1 1xAcetyl [C/K]	Phosphoglycerate mutase 1 OS=Mus musculus OX=10090 GN=Pgam1 PE=1 SV=3	Q9DBJ1	1	2410.14	21	8.996	0.617	14.584	0.453	4.076	0.279	1.205	1.407	1.843	0.088	10.502	0.943	11.135	6.218	65.304	5.865	3.17	-0.7	3.87	-1.14	2.03	-1.84	0.27	0.49	0.88	-3.51	3.39
FALSE		High	Unambiguous	EQWSNCPTIGQIR	[R].EQWSNCPTIGQIR.[D]	1xAcetyl [C6]	1xAcetyl [C6]	0.000237955	0.00015311	1.405	1	1	8	P10605	P10605 [88-100]	P10605 1xAcetyl [C93]	P10605 1xAcetyl [C93]	Cathepsin B OS=Mus musculus OX=10090 GN=Ctsb PE=1 SV=2	P10605	0	1573.74	13	7.828	2.079	3.766	1.689	13.22	3.51	0.457	0.856	3.469	0.515	14.65	15.771	0.929	1.501	21.987	23.669	2.97	1.06	1.91	0.76	3.72	1.81	-1.13	-0.22	1.79	-0.96	3.87
FALSE		High	Unambiguous	ITNKVFANPEDCAGFGK	[R].ITNKVFANPEDCAGFGK.[G]	1xAcetyl [C12]	1xAcetyl [C12]	0.000451181	0.000191673	1.229	1	3	5	Q91VS7	Q91VS7 [39-55]	Q91VS7 1xAcetyl [C50]	Q91VS7 1xAcetyl [C50]	Microsomal glutathione S-transferase 1 OS=Mus musculus OX=10090 GN=Mgst1 PE=1 SV=3	Q91VS7; D3YU60; E9QJW0	1	1852.89	17	7.434	0.4	18.584	0.867	6.442	0.347	2.973	1.504	2.306	0.925	3.761	0.31	12.116	2.786	10.476	0.865	2.89	-1.32	4.22	-0.21	2.69	-1.53	1.57	0.59	1.21	-0.11	1.91
FALSE		High	Unambiguous	IVEVNGVCMEGK	[R].IVEVNGVCMEGK.[Q]	1xAcetyl [C8]	1xAcetyl [C8]	1.60407e-05	7.94327e-05	2.067	1	1	5	P70441	P70441 [194-205]	P70441 1xAcetyl [C201]	P70441 1xAcetyl [C201]	Na(+)/H(+) exchange regulatory cofactor NHE-RF1 OS=Mus musculus OX=10090 GN=Slc9a3r1 PE=1 SV=3	P70441	0	1319.63	12	6.712	0.72	9.316	1.986	13.329	1.431	0.871	1.585	1.665	2.627	12.212	1.377	8.866	0.659	8.041	0.907	2.75	-0.47	3.22	0.99	3.74	0.52	-0.2	0.66	0.74	1.39	3.61
FALSE		High	Unambiguous	IIKPCNHVLSLSFPIRR	[R].IIKPCNHVLSLSFPIRR.[D]	1xAcetyl [C5]	1xAcetyl [K3; C5]	8.69621e-05	7.94327e-05	1.666	1	1	2	P26443	P26443 [108-124]	P26443 1xAcetyl [C112]	P26443 1xAcetyl [C112]	Glutamate dehydrogenase 1, mitochondrial OS=Mus musculus OX=10090 GN=Glud1 PE=1 SV=1	P26443	1	2035.16	17	5.986	0.895	6.687	0.773	4.626	0.692	0.155	0.927	0.794	0.299	35.721	4.572	7.812	0.402	14.346	1.836	2.58	-0.16	2.74	-0.37	2.21	-0.53	-2.69	-0.11	-0.33	-1.74	5.16
FALSE		High	Unambiguous	ENFSCLTR	[K].ENFSCLTR.[L]	1xAcetyl [C5]	1xAcetyl [C5]	0.0596096	0.00419041	0.441	1	2	2	P14152	P14152 [150-157]	P14152 1xAcetyl [C154]	P14152 1xAcetyl [C154]	Malate dehydrogenase, cytoplasmic OS=Mus musculus OX=10090 GN=Mdh1 PE=1 SV=3	P14152; A0A5F8MPN8	0	1011.46	8	5.426	1.847	2.937	0.494	2.681	0.913	1.996	4.024	1.003	1.043	10.938	0.929	11.776	0.946	10.343	0.878	2.44	0.89	1.55	-1.02	1.42	-0.13	1	2.01	0	0.06	3.45
FALSE		High	Unambiguous	CFPCGSGGCPQMGHYADR	[K].CFPCGSGGCPQMGHYADR.[Y]	2xCarbamidomethyl [C]; 1xAcetyl [C]	2xCarbamidomethyl [C1; C4; C9]; 1xAcetyl [C1; C4; C9]	0.0239883	0.00177032	0.583	1	1	40	Q6P8U6	Q6P8U6 [313-330]	Q6P8U6 1xAcetyl [C313; C316; C321]	Q6P8U6 1xAcetyl [C]	Pancreatic triacylglycerol lipase OS=Mus musculus OX=10090 GN=Pnlip PE=1 SV=1	Q6P8U6	0	2041.78	18	3.898	2.592	1.504	0.241	0.938	0.624	1.752	0.657	0.759	0.628	1.463	1.123	1.302	0.671	0.982	0.754	1.96	1.37	0.59	-2.05	-0.09	-0.68	0.81	-0.61	-0.4	-0.67	0.55
FALSE		High	Unambiguous	TSEVNCYR	[K].TSEVNCYR.[C]	1xAcetyl [C6]	1xAcetyl [C6]	0.0726391	0.00505218	0.408	1	4	2	P53996	P53996 [154-161]	P53996 1xAcetyl [C159]	P53996 1xAcetyl [C159]	Cellular nucleic acid-binding protein OS=Mus musculus OX=10090 GN=Cnbp PE=1 SV=2	P53996-3; P53996-2; A0A0N4SVS6; P53996	0	1013.44	8	3.791	1.707	2.221	0.78	2.959	1.332	1.092	1.054	0.742	1.409	3.66	1.16	3.156	0.605	2.214	0.702	1.92	0.77	1.15	-0.36	1.57	0.41	0.13	0.08	-0.43	0.49	1.87
FALSE		High	Unambiguous	MLLADQGQSWKEEVVTIDTWMQGLLKPTCLYGQLPK	[R].MLLADQGQSWKEEVVTIDTWMQGLLKPTCLYGQLPK.[F]	1xAcetyl [C/K]; 1xOxidation [M21]	1xAcetyl [K26; C29]; 1xOxidation [M21]	2.63012e-08	7.94327e-05	3.555	1	6	4	P19157	P19157 [20-55]	P19157 1xAcetyl [K45; C48]	P19157 1xAcetyl [K/C]	Glutathione S-transferase P 1 OS=Mus musculus OX=10090 GN=Gstp1 PE=1 SV=2	P46425; A0A494B908; A0A494BAS3; P19157; A0A494BAW2; A0A494BAU3	1	4178.1	36	3.781	7.325	0.516	0.035	0.133	0.259	1.871	0.983	0.028	0.33	1.987	0.108	18.343	0.2	0.398	0.022	1.92	2.87	-0.95	-4.82	-2.91	-1.95	0.9	-0.02	-5.18	-1.6	0.99
FALSE		High	Unambiguous	SCAAEPEVEPEAHEGDGDK	[K].SCAAEPEVEPEAHEGDGDK.[K]	1xAcetyl [C2]	1xAcetyl [C2]	2.52295e-06	7.94327e-05	2.497	1	2	2	P51859	P51859 [107-125]	P51859 1xAcetyl [C108]	P51859 1xAcetyl [C108]	Hepatoma-derived growth factor OS=Mus musculus OX=10090 GN=Hdgf PE=1 SV=2	P51859; E0CXA0	0	2011.82	19	3.697	1.172	3.154	0.753	2.782	0.882	1.301	2.353	0.322	0.921	6.688	0.29	23.056	1.062	7.106	0.308	1.89	0.23	1.66	-0.41	1.48	-0.18	0.38	1.23	-1.64	-0.12	2.74
FALSE		High	Unambiguous	FGIICMEDLIHEIYTVGKR	[K].FGIICMEDLIHEIYTVGKR.[F]	1xOxidation [M6]; 1xAcetyl [C5]	1xOxidation [M6]; 1xAcetyl [C5]	2.7829e-05	7.94327e-05	1.938	1	2	2	P14148	P14148 [204-222]	P14148 1xAcetyl [C208]	P14148 1xAcetyl [C208]	60S ribosomal protein L7 OS=Mus musculus OX=10090 GN=Rpl7 PE=1 SV=2	P14148; F6XI62	1	2295.15	19	3.576	0.285	12.552	0.01	0.02	0.01	6.509	0.281	8.935	0.265	0.154	0.391	0.395	0.139	0.022	0.055	1.84	-1.81	3.65	-6.64	-5.62	-6.64	2.7	-1.83	3.16	-1.91	-2.69
FALSE		High	Unambiguous	NEFTLGEECELETMTGEK	[R].NEFTLGEECELETMTGEK.[V]	1xAcetyl [C9]; 1xOxidation [M14]	1xAcetyl [C9; K18]; 1xOxidation [M14]	0.00594767	0.000398147	0.781	1	1	36	P12710	P12710 [61-78]	P12710 1xAcetyl [C69]	P12710 1xAcetyl [C69]	Fatty acid-binding protein, liver OS=Mus musculus OX=10090 GN=Fabp1 PE=1 SV=2	P12710	0	2117.89	18	3.446	1.781	1.935	0.189	0.651	0.337	0.337	0.161	0.921	0.382	1.65	4.864	0.339	0.167	0.275	0.811	1.78	0.83	0.95	-2.4	-0.62	-1.57	-1.57	-2.63	-0.12	-1.39	0.72
FALSE		High	Unambiguous	CELMVLGLKCGGTLQER	[K].CELMVLGLKCGGTLQER.[A]	3xAcetyl [C1; K9; C10]	3xAcetyl [C1; K9; C10]	0.0544154	0.00387561	0.456	1	1	6	Q8K1J5	Q8K1J5 [403-419]	Q8K1J5 3xAcetyl [C403; K411; C412]	Q8K1J5 3xAcetyl [C403; K411; C412]	Replication stress response regulator SDE2 OS=Mus musculus OX=10090 GN=Sde2 PE=1 SV=1	Q8K1J5	1	1975.96	17	3.341	0.553	6.037	0.153	0.512	0.085	0.41	7.148	0.666	0.208	58.218	0.899	64.774	0.303	17.621	0.272	1.74	-0.85	2.59	-2.71	-0.97	-3.56	-1.29	2.84	-0.59	-2.27	5.86
FALSE		High	Unambiguous	KGVLFGVPGAFTPGCSK	[K].KGVLFGVPGAFTPGCSK.[TV]	1xAcetyl [C15]	1xAcetyl [C15; K17]	0.00012395	7.94327e-05	1.578	1	5	4	P99029	P99029 [82-98]	P99029 1xAcetyl [C96]	P99029 1xAcetyl [C96]	Peroxiredoxin-5, mitochondrial OS=Mus musculus OX=10090 GN=Prdx5 PE=1 SV=2	P99029-2; G3UZJ4; P99029; A0A494BAZ4; H3BJQ7	1	1706.89	17	3.197	0.223	14.355	100	100	29.699	0.969	0.453	3.936	9.558	1.495	0.905	1.652	13.517	20.206	12.23	1.68	-2.17	3.84	6.64	6.64	4.89	-0.05	-1.14	1.98	3.26	0.58
FALSE		High	Unambiguous	EVCGFAPYER	[R].EVCGFAPYER.[R]	1xAcetyl [C3]	1xAcetyl [C3]	0.00188598	0.000245748	0.947	1	2	2	Q6ZWZ4	Q6ZWZ4 [46-55]	Q6ZWZ4 1xAcetyl [C48]	Q6ZWZ4 1xAcetyl [C48]	60S ribosomal protein L36 OS=Mus musculus OX=10090 GN=Rpl36 PE=1 SV=1	Q6ZWZ4; P47964	0	1212.54	10	3.089	0.869	3.553	2.766	8.545	2.405	0.121	1.12	0.831	2.361	28.624	5.974	4.791	0.142	4.055	0.846	1.63	-0.2	1.83	1.47	3.1	1.27	-3.05	0.16	-0.27	1.24	4.84
FALSE		High	Unambiguous	VLTLDTMNPCVR	[K].VLTLDTMNPCVR.[R]	1xAcetyl [C10]	1xAcetyl [C10]	0.000120555	7.94327e-05	1.585	1	3	4	A0A2R8VHV7	A0A2R8VHV7 [20-31]	A0A2R8VHV7 1xAcetyl [C29]	A0A2R8VHV7 1xAcetyl [C29]	Alanine aminotransferase 1 (Fragment) OS=Mus musculus OX=10090 GN=Gpt PE=1 SV=1	A0A2R8VHV7; Q8QZR5; A0A2R8VHW0	0	1403.7	12	3.026	0.826	3.662	1.268	3.836	1.048	0.278	2.323	4.086	0.103	25.293	12.149	2.082	3.433	86.836	41.71	1.6	-0.28	1.87	0.34	1.94	0.07	-1.85	1.22	2.03	-3.28	4.66
FALSE		High	Unambiguous	IIACDGGGGALGHPK	[R].IIACDGGGGALGHPK.[V]	1xAcetyl [C4]	1xAcetyl [C4]	0.000368183	0.000191673	1.283	1	3	2	P52503	P52503 [76-90]	P52503 1xAcetyl [C79]	P52503 1xAcetyl [C79]	NADH dehydrogenase [ubiquinone] iron-sulfur protein 6, mitochondrial OS=Mus musculus OX=10090 GN=Ndufs6 PE=1 SV=2	P52503; A0A1Y7VKP8; A0A1Y7VM38	0	1407.7	15	2.968	0.609	4.871	2.191	6.501	1.335	0.526	0.296	2.303	2.064	1.67	2.666	0.626	0.559	0.933	1.489	1.57	-0.71	2.28	1.13	2.7	0.42	-0.93	-1.76	1.2	1.05	0.74
FALSE		High	Unambiguous	LEVVCSDCDAHCDSPK	[K].LEVVCSDCDAHCDSPK.[A]	1xCarbamidomethyl [C]; 2xAcetyl [C]	1xCarbamidomethyl [C5; C8; C12]; 2xAcetyl [C5; C8; C12]	0.132543	0.00850263	0.308	1	2	10	Q8C267	Q8C267 [435-450]	Q8C267 2xAcetyl [C439; C442; C446]	Q8C267 2xAcetyl [C]	Histone-lysine N-methyltransferase SETDB2 OS=Mus musculus OX=10090 GN=Setdb2 PE=2 SV=2	Q8C267; B2RXP3	0	1861.74	16	2.87	1.775	1.617	0.562	1.613	0.997	0.946	0.437	0.866	0.47	1.327	1.626	0.816	1.131	1.501	1.839	1.52	0.83	0.69	-0.83	0.69	0	-0.08	-1.19	-0.21	-1.09	0.41
FALSE		High	Unambiguous	ADCTITMADSDLLALMTGKMNPQSAFFQGK	[K].ADCTITMADSDLLALMTGKMNPQSAFFQGK.[L]	1xAcetyl [C3]; 1xOxidation [M7]	1xAcetyl [C3]; 1xOxidation [M7]	8.98641e-06	7.94327e-05	2.202	2	2	2	P32020; P32020-2	P32020 [493-522]; P32020-2 [89-118]	P32020 1xAcetyl [C495]; P32020-2 1xAcetyl [C91]	P32020 1xAcetyl [C495]; P32020-2 1xAcetyl [C91]	Non-specific lipid-transfer protein OS=Mus musculus OX=10090 GN=Scp2 PE=1 SV=3 Isoform SCP2 of Non-specific lipid-transfer protein OS=Mus musculus OX=10090 GN=Scp2	P32020; P32020-2	1	3263.51	30	2.829	2.347	1.205	0.01	0.025	0.021	17.368	1.207	7.785	0.052	0.197	1.052	0.187	2.962	0.583	3.116	1.5	1.23	0.27	-6.64	-5.3	-5.57	4.12	0.27	2.96	-4.25	-2.35
FALSE		High	Unambiguous	IIYGGSVTGATCK	[R].IIYGGSVTGATCK.[E]	1xAcetyl [C/K]	1xAcetyl [C12; K13]	0.000172942	7.94327e-05	1.492	1	3	3	P17751	P17751 [207-219]	P17751 1xAcetyl [C218; K219]	P17751 1xAcetyl [C/K]	Triosephosphate isomerase OS=Mus musculus OX=10090 GN=Tpi1 PE=1 SV=5	H7BXC3; P17751; P17751-2	0	1311.66	13	2.755	0.772	3.57	0.666	1.834	0.514	1.508	0.685	0.685	1.001	1.251	0.351	3.566	1.003	1.254	0.352	1.46	-0.37	1.84	-0.59	0.88	-0.96	0.59	-0.55	-0.54	0	0.32
FALSE		High	Unambiguous	IVEVNGVCMEGKQHGDVVSAIKGGGDEAK	[R].IVEVNGVCMEGKQHGDVVSAIKGGGDEAK.[L]	1xAcetyl [C/K]; 1xOxidation [M9]	1xAcetyl [C8; K12; K22]; 1xOxidation [M9]	0.000339959	0.000191673	1.305	1	1	2	P70441	P70441 [194-222]	P70441 1xAcetyl [C201; K205]	P70441 1xAcetyl [K/C]	Na(+)/H(+) exchange regulatory cofactor NHE-RF1 OS=Mus musculus OX=10090 GN=Slc9a3r1 PE=1 SV=3	P70441	2	2984.45	29	2.735	4.05	0.675	0.045	0.124	0.184	0.823	0.086	0.294	0.163	0.287	1.447	0.198	0.229	0.066	0.332	1.45	2.02	-0.57	-4.46	-3.01	-2.44	-0.28	-3.53	-1.77	-2.62	-1.8
FALSE		High	Unambiguous	AVCVLKGDGPVQGTIHFEQK	[K].AVCVLKGDGPVQGTIHFEQK.[A]	2xAcetyl [C3; K6]	2xAcetyl [C3; K6]	1.25627e-05	7.94327e-05	2.124	1	1	33	P08228	P08228 [5-24]	P08228 2xAcetyl [C7; K10]	P08228 2xAcetyl [C7; K10]	Superoxide dismutase [Cu-Zn] OS=Mus musculus OX=10090 GN=Sod1 PE=1 SV=2	P08228	1	2210.13	20	2.527	3.745	0.675	2.915	7.366	10.918	5.264	1.984	1.68	7.536	0.952	1.195	0.797	2.036	1.94	2.434	1.34	1.91	-0.57	1.54	2.88	3.45	2.4	0.99	0.75	2.91	-0.07
FALSE		High	Unambiguous	ACARPLISVYSEK	[M].ACARPLISVYSEK.[G]	1xAcetyl [C2]	1xAcetyl [C2]	6.85355e-06	7.94327e-05	2.265	1	1	15	Q9D8E6	Q9D8E6 [2-14]	Q9D8E6 1xAcetyl [C3]	Q9D8E6 1xAcetyl [C3]	60S ribosomal protein L4 OS=Mus musculus OX=10090 GN=Rpl4 PE=1 SV=3	Q9D8E6	0	1478.77	13	2.402	1.327	1.81	0.305	0.732	0.404	0.036	0.1	0.225	0.023	6.73	8.387	0.802	0.465	3.132	3.903	1.26	0.41	0.86	-1.71	-0.45	-1.31	-4.81	-3.33	-2.15	-5.43	2.75
FALSE		High	Unambiguous	ASSVTTFTGEPNMCPR	[K].ASSVTTFTGEPNMCPR.[C]	1xAcetyl [C14]	1xAcetyl [C14]	0.0261658	0.00185692	0.57	1	1	2	Q9DCT8	Q9DCT8 [113-128]	Q9DCT8 1xAcetyl [C126]	Q9DCT8 1xAcetyl [C126]	Cysteine-rich protein 2 OS=Mus musculus OX=10090 GN=Crip2 PE=1 SV=1	Q9DCT8	0	1739.77	16	2.289	1.843	1.242	0.44	1.006	0.811	0.582	0.978	1.102	10.127	3.847	3.491	1.102	0.025	0.097	0.088	1.19	0.88	0.31	-1.19	0.01	-0.3	-0.78	-0.03	0.14	3.34	1.94
FALSE		High	Unambiguous	SGDAAIVDMVPGKPMCVESFSDYPPLGR	[K].SGDAAIVDMVPGKPMCVESFSDYPPLGR.[F]	1xAcetyl [C/K]; 1xOxidation [M]	1xAcetyl [K13; C16]; 1xOxidation [M9; M15]	4.92127e-07	7.94327e-05	2.876	1	1	16	P10126	P10126 [396-423]	P10126 1xAcetyl [K408; C411]	P10126 1xAcetyl [C/K]	Elongation factor 1-alpha 1 OS=Mus musculus OX=10090 GN=Eef1a1 PE=1 SV=3	P10126	0	2996.38	28	2.157	0.192	11.212	0.948	2.045	0.182	0.583	0.359	4.588	0.698	1.328	1.515	0.877	0.791	1.05	1.198	1.11	-2.38	3.49	-0.08	1.03	-2.45	-0.78	-1.48	2.2	-0.52	0.41
FALSE		High	Unambiguous	NEFTLGEECELETMTGEK	[R].NEFTLGEECELETMTGEK.[V]	1xAcetyl [C9]	1xAcetyl [C9; K18]	0.00431878	0.00034505	0.825	1	1	8	P12710	P12710 [61-78]	P12710 1xAcetyl [C69]	P12710 1xAcetyl [C69]	Fatty acid-binding protein, liver OS=Mus musculus OX=10090 GN=Fabp1 PE=1 SV=2	P12710	0	2101.89	18	2.14	0.571	3.745	1.083	2.318	0.619	0.889	1.748	0.401	0.142	4.209	0.257	16.35	6.779	28.531	1.745	1.1	-0.81	1.91	0.12	1.21	-0.69	-0.17	0.81	-1.32	-2.82	2.07
FALSE		High	Unambiguous	SRPCGLPEPVRNNLIDDAK	[M].SRPCGLPEPVRNNLIDDAK.[A]	1xAcetyl [C4]	1xAcetyl [C4]	3.04286e-05	7.94327e-05	1.917	1	3	12	Q99P30	Q99P30 [2-20]	Q99P30 1xAcetyl [C5]	Q99P30 1xAcetyl [C5]	Peroxisomal coenzyme A diphosphatase NUDT7 OS=Mus musculus OX=10090 GN=Nudt7 PE=1 SV=2	Q99P30; Q99P30-3; Q99P30-5	1	2136.09	19	2.075	0.795	2.609	0.45	0.934	0.358	0.01	0.051	0.529	0.01	13.448	53.938	0.249	0.491	6.599	26.468	1.05	-0.33	1.38	-1.15	-0.1	-1.48	-6.64	-4.31	-0.92	-6.64	3.75
FALSE		High	Unambiguous	CCLDENLEPTCFER	[K].CCLDENLEPTCFER.[T]	1xCarbamidomethyl [C]; 2xAcetyl [C]	1xCarbamidomethyl [C1; C2; C11]; 2xAcetyl [C1; C2; C11]	0.153139	0.00993466	0.285	1	2	36	D3YUF0	D3YUF0 [20-33]	D3YUF0 2xAcetyl [C20; C21; C30]	D3YUF0 2xAcetyl [C]	Flavin-containing monooxygenase (Fragment) OS=Mus musculus OX=10090 GN=Fmo4 PE=1 SV=1	D3YUF0; Q8VHG0	0	1812.72	14	1.947	3.573	0.545	1.095	2.132	3.914	5.779	0.773	0.949	0.993	0.26	0.587	0.444	6.372	1.659	3.738	0.96	1.84	-0.88	0.13	1.09	1.97	2.53	-0.37	-0.08	-0.01	-1.94
FALSE		High	Unambiguous	DGPMCMHDNQGGAPNYYPNSFSAPEQQR	[R].DGPMCMHDNQGGAPNYYPNSFSAPEQQR.[S]	1xAcetyl [C5]; 1xOxidation [M]	1xAcetyl [C5]; 1xOxidation [M4; M6]	2.35682e-05	7.94327e-05	1.977	1	1	26	P24270	P24270 [389-416]	P24270 1xAcetyl [C393]	P24270 1xAcetyl [C393]	Catalase OS=Mus musculus OX=10090 GN=Cat PE=1 SV=4	P24270	0	3169.28	28	1.85	1.508	1.226	0.279	0.516	0.421	0.035	0.075	0.286	0.018	3.933	12.303	0.32	0.556	2.187	6.842	0.89	0.59	0.29	-1.84	-0.95	-1.25	-4.83	-3.75	-1.81	-5.83	1.98
FALSE		High	Unambiguous	SAVLISSKPGCFVAGADINMLSSCTTPQEATR	[R].SAVLISSKPGCFVAGADINMLSSCTTPQEATR.[I]	1xAcetyl [C/K]; 1xCarbamidomethyl [C24]; 1xOxidation [M20]	1xAcetyl [K8; C11]; 1xCarbamidomethyl [C24]; 1xOxidation [M20]	6.33027e-05	7.94327e-05	1.743	1	1	4	Q8BMS1	Q8BMS1 [87-118]	Q8BMS1 1xAcetyl [K94; C97]	Q8BMS1 1xAcetyl [C/K]	Trifunctional enzyme subunit alpha, mitochondrial OS=Mus musculus OX=10090 GN=Hadha PE=1 SV=1	Q8BMS1	0	3369.61	32	1.84	3.471	0.53	0.018	0.033	0.062	0.714	1.41	0.749	0.028	3.633	3.638	0.999	0.458	1.664	1.667	0.88	1.8	-0.92	-5.81	-4.93	-4.02	-0.49	0.5	-0.42	-5.17	1.86
FALSE		High	Unambiguous	METYCNSGSTDTSSVINAVTHALTAATPYTR	[K].METYCNSGSTDTSSVINAVTHALTAATPYTR.[Y]	1xAcetyl [C5]; 1xOxidation [M1]	1xAcetyl [C5]; 1xOxidation [M1]	0.029486	0.00199997	0.552	1	1	1	Q80XN0	Q80XN0 [284-314]	Q80XN0 1xAcetyl [C288]	Q80XN0 1xAcetyl [C288]	D-beta-hydroxybutyrate dehydrogenase, mitochondrial OS=Mus musculus OX=10090 GN=Bdh1 PE=1 SV=2	Q80XN0	0	3320.5	31	1.775	1.771	1.002	0.193	0.343	0.342	1.425	0.28	0.987	0.166	0.349	1.227	0.284	1.657	0.578	2.032	0.83	0.82	0	-2.37	-1.54	-1.55	0.51	-1.84	-0.02	-2.59	-1.52
FALSE		High	Unambiguous	AIMMASQSLMCGHQDVMVAGGMESMSNVPYVMSR	[K].AIMMASQSLMCGHQDVMVAGGMESMSNVPYVMSR.[G]	1xAcetyl [C11]; 1xOxidation [M]	1xAcetyl [C11]; 1xOxidation [M3; M4; M10; M17; M22]	0.0356539	0.00257075	0.523	1	1	4	Q8QZT1	Q8QZT1 [129-162]	Q8QZT1 1xAcetyl [C139]	Q8QZT1 1xAcetyl [C139]	Acetyl-CoA acetyltransferase, mitochondrial OS=Mus musculus OX=10090 GN=Acat1 PE=1 SV=1	Q8QZT1	0	3706.6	34	1.672	1.696	0.986	0.223	0.374	0.379	0.542	0.268	0.846	0.13	0.828	2.648	0.313	0.934	0.773	2.473	0.74	0.76	-0.02	-2.16	-1.42	-1.4	-0.88	-1.9	-0.24	-2.95	-0.27
FALSE		High	Unambiguous	EDKACSGIVGALER	[R].EDKACSGIVGALER.[I]	2xAcetyl [K3; C5]	2xAcetyl [K3; C5]	0.0808409	0.00539666	0.39	1	3	2	Q91ZV8	Q91ZV8 [508-521]	Q91ZV8 2xAcetyl [K510; C512]	Q91ZV8 2xAcetyl [K510; C512]	Adhesion G protein-coupled receptor A2 OS=Mus musculus OX=10090 GN=Adgra2 PE=1 SV=2	Q91ZV8; J3QPB6; J3QMG7	1	1531.74	14	1.553	1.697	0.915	0.264	0.411	0.449	0.547	0.089	0.723	2.416	0.253	2.245	0.113	0.06	0.015	0.134	0.63	0.76	-0.13	-1.92	-1.28	-1.16	-0.87	-3.49	-0.47	1.27	-1.98
FALSE		High	Unambiguous	LRVDPVNFKLLSHCLLVTLASHHPADFTPAVHASLDK	[K].LRVDPVNFKLLSHCLLVTLASHHPADFTPAVHASLDK.[F]	1xAcetyl [C/K]	1xAcetyl [K9; C14]	6.33027e-05	7.94327e-05	1.743	2	2	5	Q91VB8; P01942	Q91VB8 [92-128]; P01942 [92-128]	Q91VB8 1xAcetyl [K100; C105]; P01942 1xAcetyl [K100; C105]	Q91VB8 1xAcetyl [C/K]; P01942 1xAcetyl [C/K]	Alpha globin 1 OS=Mus musculus OX=10090 GN=Hba-a1 PE=1 SV=1 Hemoglobin subunit alpha OS=Mus musculus OX=10090 GN=Hba PE=1 SV=2	Q91VB8; P01942	2	4104.19	37	1.449	75.919	0.019	0.022	0.032	1.665	100	4.738	2.062	0.074	0.043	0.971	0.044	47.48	2.022	46.107	0.53	6.25	-5.71	-5.51	-4.98	0.74	6.64	2.24	1.04	-3.75	-4.55
FALSE		High	Unambiguous	DGPMCMHDNQGGAPNYYPNSFSAPEQQR	[R].DGPMCMHDNQGGAPNYYPNSFSAPEQQR.[S]	1xAcetyl [C5]; 2xOxidation [M4; M6]	1xAcetyl [C5]; 2xOxidation [M4; M6]	0.000251978	0.00015311	1.389	1	1	7	P24270	P24270 [389-416]	P24270 1xAcetyl [C393]	P24270 1xAcetyl [C393]	Catalase OS=Mus musculus OX=10090 GN=Cat PE=1 SV=4	P24270	0	3185.28	28	1.404	0.209	6.725	0.205	0.288	0.043	0.078	0.979	3.847	0.642	17.664	10.326	1.711	0.025	0.439	0.257	0.49	-2.26	2.75	-2.29	-1.8	-4.55	-3.68	-0.03	1.94	-0.64	4.14
FALSE		High	Unambiguous	IVSNASCTTNCLSPLAK	[K].IVSNASCTTNCLSPLAK.[V]	1xAcetyl [C]	1xAcetyl [C7; C11]	0.111649	0.00779195	0.336	1	1	5	S4R1W1	S4R1W1 [144-160]	S4R1W1 1xAcetyl [C150; C154]	S4R1W1 1xAcetyl [C]	Glyceraldehyde-3-phosphate dehydrogenase OS=Mus musculus OX=10090 GN=Gm3839 PE=1 SV=1	S4R1W1	0	1763.87	17	1.35	1.197	1.128	0.268	0.361	0.32	1.371	15.532	0.756	0.62	15.298	0.66	23.168	0.592	9.055	0.391	0.43	0.26	0.17	-1.9	-1.47	-1.64	0.46	3.96	-0.4	-0.69	3.94
FALSE		High	Unambiguous	EILGTAQSVGCNVDGR	[K].EILGTAQSVGCNVDGR.[H]	1xAcetyl [C11]	1xAcetyl [C11]	0.0894354	0.00650064	0.373	1	1	2	P35979	P35979 [131-146]	P35979 1xAcetyl [C141]	P35979 1xAcetyl [C141]	60S ribosomal protein L12 OS=Mus musculus OX=10090 GN=Rpl12 PE=1 SV=2	P35979	0	1660.8	16	1.334	0.792	1.684	3.451	4.605	2.734	0.257	0.697	1.373	4.024	3.622	4.237	0.855	0.22	0.797	0.933	0.42	-0.34	0.75	1.79	2.2	1.45	-1.96	-0.52	0.46	2.01	1.86
FALSE		High	Unambiguous	STESCAAVGHPAAGSSPAAAR	[R].STESCAAVGHPAAGSSPAAAR.[D]	1xAcetyl [C5]	1xAcetyl [C5]	0.0899693	0.00657593	0.372	1	2	5	Q8CGS6	Q8CGS6 [1121-1141]	Q8CGS6 1xAcetyl [C1125]	Q8CGS6 1xAcetyl [C1125]	DNA polymerase theta OS=Mus musculus OX=10090 GN=Polq PE=1 SV=2	Q8CGS6; Q8CGS6-2	0	1939.89	21	1.329	0.305	4.361	1.062	1.411	0.324	1.695	0.011	6.825	0.92	0.01	1.227	0.01	1.958	0.016	2.402	0.41	-1.71	2.12	0.09	0.5	-1.63	0.76	-6.57	2.77	-0.12	-6.64
FALSE		High	Unambiguous	SQSPLRGGMTEAAQTDKQCGQMPATATTAAAQPPTAHGPER	[R].SQSPLRGGMTEAAQTDKQCGQMPATATTAAAQPPTAHGPER.[S]	1xAcetyl [C/K]; 1xOxidation [M]	1xAcetyl [K17; C19]; 1xOxidation [M9; M22]	2.80889e-07	7.94327e-05	3.006	1	1	3	Q9JLV1	Q9JLV1 [136-176]	Q9JLV1 1xAcetyl [K152; C154]	Q9JLV1 1xAcetyl [K/C]	BAG family molecular chaperone regulator 3 OS=Mus musculus OX=10090 GN=Bag3 PE=1 SV=2	Q9JLV1	2	4207.96	41	1.313	0.336	3.908	0.056	0.073	0.019	1.819	1.269	3.27	2.064	0.916	0.604	1.517	0.049	0.045	0.03	0.39	-1.57	1.97	-4.16	-3.77	-5.74	0.86	0.34	1.71	1.05	-0.13
FALSE		High	Unambiguous	HLCHSAEEFR	[K].HLCHSAEEFR.[E]	1xAcetyl [C3]	1xAcetyl [C3]	0.0889048	0.0063125	0.374	1	4	2	A0JP43	A0JP43 [140-149]	A0JP43 1xAcetyl [C142]	A0JP43 1xAcetyl [C142]	EF-hand calcium-binding domain-containing protein 5 OS=Mus musculus OX=10090 GN=Efcab5 PE=1 SV=2	A0JP43-2; A0JP43; A0JP43-3; A0A0A0MQI1	0	1270.56	10	1.253	1.244	1.007	1.032	1.293	1.284	5.224	1.033	1.725	0.026	0.248	0.411	0.603	100	50.466	83.653	0.33	0.32	0.01	0.05	0.37	0.36	2.39	0.05	0.79	-5.24	-2.01
FALSE		High	Unambiguous	KIQDCIFLFK	[K].KIQDCIFLFK.[E]	1xAcetyl [C5]	1xAcetyl [C5]	0.112328	0.00779195	0.335	1	2	2	Q91XQ0	Q91XQ0 [563-572]	Q91XQ0 1xAcetyl [C567]	Q91XQ0 1xAcetyl [C567]	Dynein heavy chain 8, axonemal OS=Mus musculus OX=10090 GN=Dnah8 PE=1 SV=2	Q91XQ0-2; Q91XQ0	1	1296.7	10	1.207	0.446	2.703	0.167	0.201	0.074	1.707	0.814	0.246	0.343	0.575	0.064	8.939	0.83	0.477	0.053	0.27	-1.16	1.43	-2.59	-2.32	-3.75	0.77	-0.3	-2.02	-1.54	-0.8
FALSE		High	Unambiguous	VLCVIANVISLFCALAGFFVIAK	[K].VLCVIANVISLFCALAGFFVIAK.[D]	1xAcetyl [C]	1xAcetyl [C3; C13]	0.0949274	0.00671002	0.363	1	2	4	Q99N03	Q99N03 [119-141]	Q99N03 1xAcetyl [C121; C131]	Q99N03 1xAcetyl [C]	Membrane-spanning 4-domains subfamily A member 10 OS=Mus musculus OX=10090 GN=Ms4a10 PE=2 SV=1	Q99N03; Q99N03-2	0	2453.37	23	1.132	1.815	0.624	2.688	3.042	4.879	2.029	0.615	0.634	0.012	0.343	0.567	0.605	100	100	100	0.18	0.86	-0.68	1.43	1.61	2.29	1.02	-0.7	-0.66	-6.33	-1.54
FALSE		High	Unambiguous	MALCALTSALR	[-].MALCALTSALR.[S]	1xOxidation [M1]; 1xAcetyl [C4]	1xOxidation [M1]; 1xAcetyl [C4]	0.13091	0.00850263	0.31	1	3	7	B1B1D8	B1B1D8 [1-11]	B1B1D8 1xAcetyl [C4]	B1B1D8 1xAcetyl [C4]	39S ribosomal protein L2, mitochondrial OS=Mus musculus OX=10090 GN=Mrpl2 PE=1 SV=1	B1B1D8; B1B1D7; Q9D773	0	1207.62	11	1.114	1.524	0.731	0.671	0.748	1.023	1.892	1.833	0.481	1.838	1.08	0.387	2.788	0.691	0.746	0.268	0.16	0.61	-0.45	-0.57	-0.42	0.03	0.92	0.87	-1.06	0.88	0.11
FALSE		High	Unambiguous	VVRNEFTLGEECELETMTGEK	[K].VVRNEFTLGEECELETMTGEK.[V]	1xAcetyl [C12]; 1xOxidation [M17]	1xAcetyl [C12]; 1xOxidation [M17]	0.00247904	0.000293252	0.905	1	1	9	P12710	P12710 [58-78]	P12710 1xAcetyl [C69]	P12710 1xAcetyl [C69]	Fatty acid-binding protein, liver OS=Mus musculus OX=10090 GN=Fabp1 PE=1 SV=2	P12710	1	2472.13	21	1.098	0.893	1.229	0.319	0.351	0.285	0.981	0.871	24.779	0.581	0.975	22.559	0.043	0.539	0.526	12.162	0.13	-0.16	0.3	-1.65	-1.51	-1.81	-0.03	-0.2	4.63	-0.78	-0.04
FALSE		High	Unambiguous	TTPDGSIGEMEHPENDLRPLPDVAMTGTCTR	[R].TTPDGSIGEMEHPENDLRPLPDVAMTGTCTR.[E]	1xAcetyl [C29]; 1xOxidation [M25]	1xAcetyl [C29]; 1xOxidation [M25]	0.0808409	0.00539666	0.39	1	1	2	F7BJK1	F7BJK1 [931-961]	F7BJK1 1xAcetyl [C959]	F7BJK1 1xAcetyl [C959]	Protocadherin 1 (Fragment) OS=Mus musculus OX=10090 GN=Pcdh1 PE=1 SV=1	F7BJK1	0	3398.53	31	1.021	0.282	3.615	0.07	0.071	0.02	1.348	1.031	7.442	0.081	0.781	1.559	0.501	1.163	0.908	1.813	0.03	-1.82	1.85	-3.84	-3.81	-5.67	0.43	0.04	2.9	-3.63	-0.36
FALSE		High	Unambiguous	QLECLLTHCIKVPMLVLDPPLPANCTLK	[K].QLECLLTHCIKVPMLVLDPPLPANCTLK.[D]	1xAcetyl [C25]; 2xCarbamidomethyl [C4; C9]; 1xOxidation [M14]	1xAcetyl [C25]; 2xCarbamidomethyl [C4; C9]; 1xOxidation [M14]	0.0434943	0.0031447	0.492	1	4	3	D3Z1C3	D3Z1C3 [109-136]	D3Z1C3 1xAcetyl [C133]	D3Z1C3 1xAcetyl [C133]	N-acetylglucosamine-1-phosphotransferase subunits alpha/beta (Fragment) OS=Mus musculus OX=10090 GN=Gnptab PE=1 SV=1	D3Z1C3; Q69ZN6; D3YXC6; Q69ZN6-2	1	3274.71	28	1.007	3.4	0.296	28.025	28.209	95.282	4.238	1.592	0.865	1.109	0.378	0.694	0.545	100	40.508	74.371	0.01	1.77	-1.76	4.81	4.82	6.57	2.08	0.67	-0.21	0.15	-1.4
FALSE		High	Unambiguous	DLLCVLALLAGCLLPVCRTR	[R].DLLCVLALLAGCLLPVCRTR.[V]	1xAcetyl [C]	1xAcetyl [C12; C17]	0.0921384	0.00657593	0.368	1	2	11	Q04592	Q04592 [16-35]	Q04592 1xAcetyl [C27; C32]	Q04592 1xAcetyl [C]	Proprotein convertase subtilisin/kexin type 5 OS=Mus musculus OX=10090 GN=Pcsk5 PE=1 SV=3	Q04592; Q04592-2	1	2184.21	20	0.991	1.445	0.686	1.597	1.582	2.308	2.142	0.553	1.231	0.415	0.256	0.831	0.308	8.248	2.11	6.852	-0.01	0.53	-0.54	0.67	0.66	1.21	1.1	-0.85	0.3	-1.27	-1.97
FALSE		High	Unambiguous	QLAPGMVQQMQSVCSDCNGEGEVINEK	[R].QLAPGMVQQMQSVCSDCNGEGEVINEK.[D]	1xAcetyl [C]; 1xCarbamidomethyl [C]; 1xOxidation [M]	1xAcetyl [C14; C17]; 1xCarbamidomethyl [C14; C17]; 1xOxidation [M6; M10]	0.0205486	0.00147326	0.606	1	1	4	Q9QYJ0	Q9QYJ0 [173-199]	Q9QYJ0 1xAcetyl [C186; C189]	Q9QYJ0 1xAcetyl [C]	DnaJ homolog subfamily A member 2 OS=Mus musculus OX=10090 GN=Dnaja2 PE=1 SV=1	Q9QYJ0	0	3009.31	27	0.986	0.089	11.038	0.404	0.398	0.036	0.973	0.593	8.081	0.241	0.601	0.742	0.81	1.63	0.98	1.209	-0.02	-3.48	3.46	-1.31	-1.33	-4.79	-0.04	-0.75	3.01	-2.05	-0.73
FALSE		High	Unambiguous	VDEFPLCGHMVSDEYEQLSSEALEAAR	[K].VDEFPLCGHMVSDEYEQLSSEALEAAR.[I]	1xAcetyl [C7]; 1xOxidation [M10]	1xAcetyl [C7]; 1xOxidation [M10]	1.43494e-05	7.94327e-05	2.093	1	4	3	Q6ZWV3	Q6ZWV3 [43-69]	Q6ZWV3 1xAcetyl [C49]	Q6ZWV3 1xAcetyl [C49]	60S ribosomal protein L10 OS=Mus musculus OX=10090 GN=Rpl10 PE=1 SV=3	P86048; A0A1B0GXC3; I7HLV2; Q6ZWV3	0	3083.36	27	0.955	0.192	4.97	0.203	0.193	0.039	0.615	0.764	1.023	0.307	1.186	0.32	3.71	0.406	0.482	0.13	-0.07	-2.38	2.31	-2.3	-2.37	-4.68	-0.7	-0.39	0.03	-1.71	0.25
FALSE		High	Selected	AQERPSCAVEPEHVQR	[M].AQERPSCAVEPEHVQR.[L]	1xAcetyl [C7]	1xAcetyl [C7]	0.000613391	0.000191673	1.155	1	1	3	P56389	P56389 [2-17]	P56389 1xAcetyl [C8]	P56389 1xAcetyl [C8]	Cytidine deaminase OS=Mus musculus OX=10090 GN=Cda PE=1 SV=2	P56389	0	1877.89	16	0.931	0.274	3.398	1.497	1.394	0.41	0.064	0.121	1.357	0.176	1.762	5.816	0.303	0.544	0.959	3.166	-0.1	-1.87	1.76	0.58	0.48	-1.29	-3.97	-3.05	0.44	-2.51	0.82
FALSE		High	Unambiguous	ACARPLISVYSEKGESSGK	[M].ACARPLISVYSEKGESSGK.[N]	1xAcetyl [C2]	1xAcetyl [C2]	4.36137e-07	7.94327e-05	2.904	1	1	7	Q9D8E6	Q9D8E6 [2-20]	Q9D8E6 1xAcetyl [C3]	Q9D8E6 1xAcetyl [C3]	60S ribosomal protein L4 OS=Mus musculus OX=10090 GN=Rpl4 PE=1 SV=3	Q9D8E6	1	2024.01	19	0.818	0.727	1.126	0.685	0.561	0.498	0.01	0.01	0.037	0.01	0.268	9.952	0.027	0.604	0.162	6.015	-0.29	-0.46	0.17	-0.54	-0.83	-1	-6.64	-6.64	-4.75	-6.64	-1.9
FALSE		High	Unambiguous	NDPPMEAAGFTAQVIILNHPGQISAGYAPVLDCHTAHIACK	[K].NDPPMEAAGFTAQVIILNHPGQISAGYAPVLDCHTAHIACK.[F]	1xAcetyl [C33]; 1xCarbamidomethyl [C40]; 1xOxidation [M5]	1xAcetyl [C33]; 1xCarbamidomethyl [C40]; 1xOxidation [M5]	0.0672205	0.00464491	0.421	1	1	3	P10126	P10126 [331-371]	P10126 1xAcetyl [C363]	P10126 1xAcetyl [C363]	Elongation factor 1-alpha 1 OS=Mus musculus OX=10090 GN=Eef1a1 PE=1 SV=3	P10126	0	4386.11	41	0.734	0.299	2.457	0.015	0.011	0.01	0.258	1.529	4.16	0.126	4.342	4.808	0.903	0.031	0.135	0.15	-0.45	-1.74	1.3	-6.04	-6.48	-6.64	-1.95	0.61	2.06	-2.99	2.12
FALSE		High	Unambiguous	VSAIIFSLAAEWVISTGHDKCVSWMCTR	[R].VSAIIFSLAAEWVISTGHDKCVSWMCTR.[S]	3xAcetyl [K20; C21; C26]; 1xOxidation [M25]	3xAcetyl [K20; C21; C26]; 1xOxidation [M25]	0.141958	0.00919815	0.297	1	3	3	Q9DAD3	Q9DAD3 [117-144]	Q9DAD3 3xAcetyl [K136; C137; C142]	Q9DAD3 3xAcetyl [K136; C137; C142]	WD repeat and FYVE domain-containing protein 1 OS=Mus musculus OX=10090 GN=Wdfy1 PE=1 SV=1	Q9DAD3; D3Z057; E9Q4P1	1	3252.55	28	0.694	1.246	0.556	0.197	0.137	0.246	1.61	0.211	0.91	0.374	0.091	0.705	0.129	0.848	0.077	0.598	-0.53	0.32	-0.85	-2.34	-2.87	-2.03	0.69	-2.25	-0.14	-1.42	-3.46
FALSE		High	Unambiguous	EGSSHNWQHITDQIGMFCFTGLKPEQVER	[K].EGSSHNWQHITDQIGMFCFTGLKPEQVER.[L]	1xAcetyl [C18]; 1xOxidation [M16]	1xAcetyl [C18]; 1xOxidation [M16]	0.0457453	0.00343247	0.484	1	1	1	P05202	P05202 [365-393]	P05202 1xAcetyl [C382]	P05202 1xAcetyl [C382]	Aspartate aminotransferase, mitochondrial OS=Mus musculus OX=10090 GN=Got2 PE=1 SV=1	P05202	0	3432.57	29	0.673	2.936	0.229	0.167	0.113	0.491	2.533	1.933	0.366	0.898	0.513	0.424	1.212	0.472	0.242	0.2	-0.57	1.55	-2.13	-2.58	-3.15	-1.03	1.34	0.95	-1.45	-0.15	-0.96
FALSE		High	Unambiguous	CFPCGSGGCPQMGHYADR	[K].CFPCGSGGCPQMGHYADR.[Y]	1xAcetyl [C]; 2xCarbamidomethyl [C]; 1xOxidation [M12]	1xAcetyl [C1; C4; C9]; 2xCarbamidomethyl [C1; C4; C9]; 1xOxidation [M12]	0.0564437	0.00401212	0.45	1	1	21	Q6P8U6	Q6P8U6 [313-330]	Q6P8U6 1xAcetyl [C313; C316; C321]	Q6P8U6 1xAcetyl [C]	Pancreatic triacylglycerol lipase OS=Mus musculus OX=10090 GN=Pnlip PE=1 SV=1	Q6P8U6	0	2057.77	18	0.595	1.271	0.468	3.555	2.115	4.518	0.527	1.177	0.393	0.809	1.329	0.946	1.404	2.316	3.077	2.192	-0.75	0.35	-1.1	1.83	1.08	2.18	-0.92	0.24	-1.35	-0.31	0.41
FALSE		High	Rejected	LLVLLILAASCR	[M].LLVLLILAASCR.[S]	1xAcetyl [C11]	1xAcetyl [C11]	0.0124352	0.000922779	0.679	0	5	1						D6RCY5; Q9JIP3-2; Q9JIP3; D6REG3; D3Z4T0	0	1326.82	12	0.582	2.811	0.207	0.316	0.184	0.887	1.579	0.584	0.209	0.068	0.215	0.372	0.578	7.289	1.569	2.713	-0.78	1.49	-2.27	-1.66	-2.44	-0.17	0.66	-0.78	-2.26	-3.87	-2.22
FALSE		High	Unambiguous	SSLQELCSGLPLRPLPENR	[M].SSLQELCSGLPLRPLPENR.[G]	1xAcetyl [C7]	1xAcetyl [C7]	0.0231972	0.00166824	0.588	1	2	5	Q3UEL5	Q3UEL5 [2-20]	Q3UEL5 1xAcetyl [C8]	Q3UEL5 1xAcetyl [C8]	Imidazolonepropionate hydrolase OS=Mus musculus OX=10090 GN=Uroc1 PE=1 SV=1	Q3UEL5; Q8VC12	0	2151.12	19	0.582	0.235	2.479	1.029	0.599	0.242	0.092	0.022	0.742	0.197	0.138	1.901	0.073	0.478	0.066	0.909	-0.78	-2.09	1.31	0.04	-0.74	-2.05	-3.45	-5.53	-0.43	-2.34	-2.86
FALSE		High	Unambiguous	VCVSFLEK	[K].VCVSFLEK.[Q]	1xAcetyl [C2]	1xAcetyl [C2]	0.0949274	0.00671002	0.363	1	2	19	A0A1W2P6N5	A0A1W2P6N5 [422-429]	A0A1W2P6N5 1xAcetyl [C423]	A0A1W2P6N5 1xAcetyl [C423]	Kelch-like protein 29 OS=Mus musculus OX=10090 GN=Klhl29 PE=1 SV=1	A0A1W2P6N5; Q80T74	0	966.496	8	0.53	0.079	6.709	0.677	0.359	0.054	1.609	1.853	17.413	1.051	0.61	0.855	0.714	1.037	0.633	0.887	-0.92	-3.66	2.75	-0.56	-1.48	-4.22	0.69	0.89	4.12	0.07	-0.71
FALSE		High	Unambiguous	LELCDNRVSSRSQTEEDCTEELFDFLHAR	[R].LELCDNRVSSRSQTEEDCTEELFDFLHAR.[D]	2xAcetyl [C4; C18]	2xAcetyl [C4; C18]	0.000278408	0.00015311	1.361	1	1	8	P99028	P99028 [48-76]	P99028 2xAcetyl [C51; C65]	P99028 2xAcetyl [C51; C65]	Cytochrome b-c1 complex subunit 6, mitochondrial OS=Mus musculus OX=10090 GN=Uqcrh PE=1 SV=2	P99028	2	3526.58	29	0.53	11.104	0.048	0.197	0.104	2.189	14.386	16.857	1.828	0.289	0.621	1.411	0.44	9.821	6.097	13.857	-0.92	3.47	-4.39	-2.34	-3.26	1.13	3.85	4.08	0.87	-1.79	-0.69
FALSE		High	Unambiguous	KTKGEPCDPTFILGCAPCNVICSIVFQNR	[R].KTKGEPCDPTFILGCAPCNVICSIVFQNR.[F]	2xAcetyl [K1; C22]	2xAcetyl [K1; C7; C15; C18; C22]	0.10898	0.0075347	0.34	1	1	1	Q148B1	Q148B1 [158-186]	Q148B1 2xAcetyl [K158; C179]	Q148B1 2xAcetyl [K158; C179]	Cytochrome P450, family 2, subfamily c, polypeptide 65 OS=Mus musculus OX=10090 GN=Cyp2c65 PE=1 SV=1	Q148B1	2	3237.56	29	0.521	0.346	1.505	13.233	6.898	4.585	1.594	2.002	0.849	20.309	0.655	0.185	3.547	1.039	0.68	0.192	-0.94	-1.53	0.59	3.73	2.79	2.2	0.67	1	-0.24	4.34	-0.61
FALSE		High	Unambiguous	RPSANCDPYAVTEAIVR	[R].RPSANCDPYAVTEAIVR.[T]	1xAcetyl [C6]	1xAcetyl [C6]	0.000301065	0.00015311	1.339	1	1	4	P15105	P15105 [341-357]	P15105 1xAcetyl [C346]	P15105 1xAcetyl [C346]	Glutamine synthetase OS=Mus musculus OX=10090 GN=Glul PE=1 SV=6	P15105	0	1903.93	17	0.499	1.582	0.315	6.351	3.166	10.048	1.786	2.223	0.028	0.711	0.62	0.025	25.232	15.96	9.902	0.392	-1	0.66	-1.67	2.67	1.66	3.33	0.84	1.15	-5.17	-0.49	-0.69
FALSE		High	Unambiguous	VIISAPSADAPMFVMGVNHEKYDNSLKIVSNASCTTNCLAPLAK	[R].VIISAPSADAPMFVMGVNHEKYDNSLKIVSNASCTTNCLAPLAK.[V]	1xAcetyl [C/K]; 1xCarbamidomethyl [C38]; 1xOxidation [M]	1xAcetyl [K21; K27; C34; C38]; 1xCarbamidomethyl [C34; C38]; 1xOxidation [M12; M15]	5.6093e-05	7.94327e-05	1.772	1	4	3	P16858	P16858 [117-160]	P16858 1xAcetyl [K137; C150]	P16858 1xAcetyl [C/K]	Glyceraldehyde-3-phosphate dehydrogenase OS=Mus musculus OX=10090 GN=Gapdh PE=1 SV=2	A0A1D5RLD8; A0A0A0MQF6; P16858; S4R257	2	4735.32	44	0.478	0.568	0.842	0.028	0.013	0.016	0.695	0.698	1.267	0.117	0.48	1.034	0.464	0.165	0.079	0.171	-1.06	-0.82	-0.25	-5.17	-6.23	-5.99	-0.52	-0.52	0.34	-3.1	-1.06
FALSE		High	Unambiguous	KADCTITMADSDLLALMTGKMNPQSAFFQGK	[K].KADCTITMADSDLLALMTGKMNPQSAFFQGK.[L]	1xAcetyl [C4]; 1xOxidation [M8]	1xAcetyl [C4]; 1xOxidation [M8]	6.1322e-07	7.94327e-05	2.825	2	2	2	P32020; P32020-2	P32020 [492-522]; P32020-2 [88-118]	P32020 1xAcetyl [C495]; P32020-2 1xAcetyl [C91]	P32020 1xAcetyl [C495]; P32020-2 1xAcetyl [C91]	Non-specific lipid-transfer protein OS=Mus musculus OX=10090 GN=Scp2 PE=1 SV=3 Isoform SCP2 of Non-specific lipid-transfer protein OS=Mus musculus OX=10090 GN=Scp2	P32020; P32020-2	2	3391.6	31	0.473	0.784	0.604	0.096	0.045	0.075	0.391	1.939	0.74	2.375	2.35	1.485	1.583	0.016	0.037	0.023	-1.08	-0.35	-0.73	-3.38	-4.46	-3.73	-1.36	0.96	-0.44	1.25	1.23
FALSE		High	Unambiguous	VDPVNFKLLSHCLLVTLASHHPADFTPAVHASLDK	[R].VDPVNFKLLSHCLLVTLASHHPADFTPAVHASLDK.[F]	2xAcetyl [K7; C12]	2xAcetyl [K7; C12]	0.0735088	0.00508638	0.406	2	2	1	Q91VB8; P01942	Q91VB8 [94-128]; P01942 [94-128]	Q91VB8 2xAcetyl [K100; C105]; P01942 2xAcetyl [K100; C105]	Q91VB8 2xAcetyl [K100; C105]; P01942 2xAcetyl [K100; C105]	Alpha globin 1 OS=Mus musculus OX=10090 GN=Hba-a1 PE=1 SV=1 Hemoglobin subunit alpha OS=Mus musculus OX=10090 GN=Hba PE=1 SV=2	Q91VB8; P01942	1	3877.01	35	0.41	0.521	0.787	4.166	1.709	2.171	0.432	0.658	0.289	1.322	0.625	0.349	1.79	1.362	0.851	0.475	-1.29	-0.94	-0.35	2.06	0.77	1.12	-1.21	-0.6	-1.79	0.4	-0.68
FALSE		High	Unambiguous	SGDAAIVDMVPGKPMCVESFSDYPPLGRFAVR	[K].SGDAAIVDMVPGKPMCVESFSDYPPLGRFAVR.[D]	1xAcetyl [C16]; 1xOxidation [M15]	1xAcetyl [C16]; 1xOxidation [M15]	0.00230472	0.000293252	0.916	1	1	1	P10126	P10126 [396-427]	P10126 1xAcetyl [C411]	P10126 1xAcetyl [C411]	Elongation factor 1-alpha 1 OS=Mus musculus OX=10090 GN=Eef1a1 PE=1 SV=3	P10126	1	3469.66	32	0.389	0.422	0.922	0.01	0.01	0.01	9.793	16.564	11.09	0.143	0.658	0.477	1.378	0.543	0.357	0.259	-1.36	-1.25	-0.12	-6.64	-6.64	-6.64	3.29	4.05	3.47	-2.81	-0.6
FALSE		High	Unambiguous	SGDAAIVDMVPGKPMCVESFSDYPPLGR	[K].SGDAAIVDMVPGKPMCVESFSDYPPLGR.[F]	1xAcetyl [C/K]; 2xOxidation [M9; M15]	1xAcetyl [K13; C16]; 2xOxidation [M9; M15]	3.53042e-07	7.94327e-05	2.953	1	1	42	P10126	P10126 [396-423]	P10126 1xAcetyl [K408; C411]	P10126 1xAcetyl [K/C]	Elongation factor 1-alpha 1 OS=Mus musculus OX=10090 GN=Eef1a1 PE=1 SV=3	P10126	0	3012.38	28	0.363	1.037	0.351	0.057	0.021	0.059	0.242	3.744	0.404	0.063	5.621	1.73	3.249	0.221	1.243	0.383	-1.46	0.05	-1.51	-4.12	-5.58	-4.07	-2.05	1.9	-1.31	-3.99	2.49
FALSE		High	Unambiguous	TTNVVEENKDASTIPIPETKPEDVKDECNMENAENGEAK	[K].TTNVVEENKDASTIPIPETKPEDVKDECNMENAENGEAK.[I]	1xAcetyl [C/K]; 1xOxidation [M30]	1xAcetyl [K25; C28]; 1xOxidation [M30]	0.034067	0.00237956	0.53	1	1	2	Q9JL35	Q9JL35 [45-83]	Q9JL35 1xAcetyl [K69; C72]	Q9JL35 1xAcetyl [K/C]	High mobility group nucleosome-binding domain-containing protein 5 OS=Mus musculus OX=10090 GN=Hmgn5 PE=1 SV=2	Q9JL35	2	4346.98	39	0.327	1.173	0.279	0.208	0.068	0.244	0.314	3.831	0.737	0.391	3.986	2.749	1.45	0.167	0.668	0.46	-1.61	0.23	-1.84	-2.26	-3.88	-2.03	-1.67	1.94	-0.44	-1.35	2
FALSE		High	Unambiguous	VGQPGAAGPVSPMCPGR	[K].VGQPGAAGPVSPMCPGR.[I]	1xAcetyl [C14]; 1xOxidation [M13]	1xAcetyl [C14]; 1xOxidation [M13]	0.00616976	0.000398147	0.776	1	4	4	A0A338P7H5	A0A338P7H5 [279-295]	A0A338P7H5 1xAcetyl [C292]	A0A338P7H5 1xAcetyl [C292]	Alpha-2-HS-glycoprotein OS=Mus musculus OX=10090 GN=Ahsg PE=1 SV=1	A0A338P7H5; A0A338P7G1; P29699; A0A338P703	0	1638.77	17	0.307	9.113	0.034	0.15	0.046	1.366	2.71	82.114	0.386	0.718	9.304	1.298	7.166	0.566	5.265	0.735	-1.7	3.19	-4.89	-2.74	-4.44	0.45	1.44	6.36	-1.37	-0.48	3.22
FALSE		High	Unambiguous	VANYQRDGPMCMHDNQGGAPNYYPNSFSAPEQQR	[R].VANYQRDGPMCMHDNQGGAPNYYPNSFSAPEQQR.[S]	1xAcetyl [C11]; 1xOxidation [M]	1xAcetyl [C11]; 1xOxidation [M10; M12]	0.0200001	0.00147326	0.61	1	1	6	P24270	P24270 [383-416]	P24270 1xAcetyl [C393]	P24270 1xAcetyl [C393]	Catalase OS=Mus musculus OX=10090 GN=Cat PE=1 SV=4	P24270	1	3900.65	34	0.232	0.731	0.317	0.246	0.057	0.18	0.524	0.762	0.679	0.197	0.338	0.948	0.356	0.656	0.222	0.622	-2.11	-0.45	-1.66	-2.02	-4.13	-2.47	-0.93	-0.39	-0.56	-2.35	-1.57
FALSE		High	Unambiguous	NEGITQPLPDSPKPMGTDQAIDALSSDFTCSSPTGK	[K].NEGITQPLPDSPKPMGTDQAIDALSSDFTCSSPTGK.[Q]	1xAcetyl [C/K]; 1xOxidation [M15]	1xAcetyl [K13; C30]; 1xOxidation [M15]	0.0432198	0.00309626	0.493	2	9	3	Q8CE04; Q8CE80	Q8CE04 [210-245]; Q8CE80 [259-294]	Q8CE04 1xAcetyl [K222; C239]; Q8CE80 1xAcetyl [K271; C288]	Q8CE04 1xAcetyl [C/K]; Q8CE80 1xAcetyl [C/K]	Calpain inhibitor OS=Mus musculus OX=10090 GN=Cast PE=1 SV=1 Calpain inhibitor OS=Mus musculus OX=10090 GN=Cast PE=1 SV=1	Q8CE04; P51125-7; A0A338P6J9; Q921U7; P51125-6; Q8C281; Q8CE80; P51125; P51125-2	0	3763.73	36	0.226	0.241	0.938	3.147	0.711	0.758	0.119	1.022	0.578	4.435	1.936	1.166	1.66	0.085	0.164	0.099	-2.15	-2.05	-0.09	1.65	-0.49	-0.4	-3.07	0.03	-0.79	2.15	0.95
FALSE		High	Unambiguous	TVPAAVPGICFLSGGMSEEDATLNLNAINRCPLPRPWK	[R].TVPAAVPGICFLSGGMSEEDATLNLNAINRCPLPRPWK.[L]	1xAcetyl [C10]; 1xCarbamidomethyl [C31]; 1xOxidation [M16]	1xAcetyl [C10]; 1xCarbamidomethyl [C31]; 1xOxidation [M16]	0.000272529	0.00015311	1.367	1	1	1	Q91Y97	Q91Y97 [260-297]	Q91Y97 1xAcetyl [C269]	Q91Y97 1xAcetyl [C269]	Fructose-bisphosphate aldolase B OS=Mus musculus OX=10090 GN=Aldob PE=1 SV=3	Q91Y97	1	4153.07	38	0.225	3.58	0.063	0.01	0.01	0.023	1.572	14.747	0.647	0.024	2.108	1.473	1.431	0.434	0.914	0.639	-2.15	1.84	-3.99	-6.64	-6.64	-5.42	0.65	3.88	-0.63	-5.4	1.08
FALSE		High	Unambiguous	TNCDLYEK	[K].TNCDLYEK.[L]	1xAcetyl [C3]	1xAcetyl [C3]	0.012789	0.000922779	0.675	1	1	2	P07724	P07724 [414-421]	P07724 1xAcetyl [C416]	P07724 1xAcetyl [C416]	Albumin OS=Mus musculus OX=10090 GN=Alb PE=1 SV=3	P07724	0	1027.44	8	0.189	1.32	0.143	5.027	0.952	6.637	0.981	27.298	0.87	0.234	5.266	1.171	4.497	21.084	100	24.687	-2.4	0.4	-2.8	2.33	-0.07	2.73	-0.03	4.77	-0.2	-2.1	2.4
FALSE		High	Unambiguous	XCINLSFAYVEGESLLMALK	[-].XCINLSFAYVEGESLLMALK.[D]	1xAcetyl [C2]	1xAcetyl [C2]	0.153139	0.00993466	0.285	1	3	3	F6TXD3	F6TXD3 [1-20]	F6TXD3 1xAcetyl [C2]	F6TXD3 1xAcetyl [C2]	Cysteine desulfurase (Fragment) OS=Mus musculus OX=10090 GN=Gm28036 PE=4 SV=1	F6TXD3; F6U693; F7CZD1	0	2299.18	20	0.164	5.982	0.027	4.581	0.751	27.402	0.698	1.694	0.01	0.346	0.398	0.059	6.76	9.251	3.68	0.544	-2.61	2.58	-5.19	2.2	-0.41	4.78	-0.52	0.76	-6.64	-1.53	-1.33
FALSE		High	Unambiguous	FEDENFILKHTGPGILSMANAGPNTNGSQFFICTAK	[K].FEDENFILKHTGPGILSMANAGPNTNGSQFFICTAK.[T]	1xAcetyl [C/K]; 1xOxidation [M18]	1xAcetyl [K9; C33]; 1xOxidation [M18]	0.000571999	0.000191673	1.171	1	2	5	P17742	P17742 [83-118]	P17742 1xAcetyl [K91; C115]	P17742 1xAcetyl [C/K]	Peptidyl-prolyl cis-trans isomerase A OS=Mus musculus OX=10090 GN=Ppia PE=1 SV=2	P17742; A0A1L1SST0	1	3927.87	36	0.155	2.025	0.077	0.056	0.01	0.114	0.579	5.377	3.109	0.01	1.44	10.869	0.132	21.456	30.892	100	-2.69	1.02	-3.71	-4.15	-6.64	-3.13	-0.79	2.43	1.64	-6.64	0.53
FALSE		High	Rejected	KMVQVQVGSLVILDCKPR	[K].KMVQVQVGSLVILDCKPR.[A]	3xAcetyl [K1; C15; K16]; 1xOxidation [M2]	3xAcetyl [K1; C15; K16]; 1xOxidation [M2]	0.153139	0.00993466	0.285	0	1	1						Q07409	1	2155.16	18	0.132	0.701	0.188	0.835	0.11	0.586	0.679	0.159	1.421	0.337	0.031	1.467	0.021	1.682	0.052	2.468	-2.92	-0.51	-2.41	-0.26	-3.18	-0.77	-0.56	-2.65	0.51	-1.57	-5.02
FALSE		High	Unambiguous	ADCTITMADSDLLALMTGK	[K].ADCTITMADSDLLALMTGK.[M]	1xOxidation [M7]; 1xAcetyl [C3]	1xOxidation [M7]; 1xAcetyl [C3]	0.000275453	0.00015311	1.364	2	2	2	P32020; P32020-2	P32020 [493-511]; P32020-2 [89-107]	P32020 1xAcetyl [C495]; P32020-2 1xAcetyl [C91]	P32020 1xAcetyl [C495]; P32020-2 1xAcetyl [C91]	Non-specific lipid-transfer protein OS=Mus musculus OX=10090 GN=Scp2 PE=1 SV=3 Isoform SCP2 of Non-specific lipid-transfer protein OS=Mus musculus OX=10090 GN=Scp2	P32020; P32020-2	0	2027.93	19	0.122	0.057	2.133	58.774	7.179	3.366	0.14	0.172	2.214	4.383	0.15	0.907	0.165	1.875	0.281	1.701	-3.03	-4.13	1.09	5.88	2.84	1.75	-2.84	-2.54	1.15	2.13	-2.74
FALSE		High	Unambiguous	VITAFNDGLNHLDSLKGTFASLSELHCDKLHVDPENFR	[K].VITAFNDGLNHLDSLKGTFASLSELHCDKLHVDPENFR.[L]	2xAcetyl [C27; K29]	2xAcetyl [K16; C27; K29]	0.0434943	0.0031447	0.492	2	2	1	P02088; A8DUK4	P02088 [68-105]; A8DUK4 [68-105]	P02088 2xAcetyl [C94; K96]; A8DUK4 2xAcetyl [C94; K96]	P02088 2xAcetyl [C94; K96]; A8DUK4 2xAcetyl [C94; K96]	Hemoglobin subunit beta-1 OS=Mus musculus OX=10090 GN=Hbb-b1 PE=1 SV=2 Beta-globin OS=Mus musculus OX=10090 GN=Hbb-bs PE=1 SV=1	P02088; A8DUK4	2	4337.13	38	0.1	2.423	0.041	1.712	0.17	4.148	5.242	4.812	3.748	11.283	0.091	1.732	0.053	0.795	0.073	1.378	-3.33	1.28	-4.61	0.78	-2.55	2.05	2.39	2.27	1.91	3.5	-3.45
FALSE		High	Unambiguous	NGSYDIGMACGVESMTLSQRGNHGNISSR	[R].NGSYDIGMACGVESMTLSQRGNHGNISSR.[L]	1xAcetyl [C10]; 1xOxidation [M8]	1xAcetyl [C10]; 1xOxidation [M8]	0.00416664	0.00034505	0.83	1	1	1	Q8VCH0	Q8VCH0 [139-167]	Q8VCH0 1xAcetyl [C148]	Q8VCH0 1xAcetyl [C148]	3-ketoacyl-CoA thiolase B, peroxisomal OS=Mus musculus OX=10090 GN=Acaa1b PE=1 SV=1	Q8VCH0	1	3099.37	29	0.071	0.658	0.109	0.176	0.013	0.116	0.971	12.341	0.468	0.181	0.908	0.317	2.862	0.945	0.858	0.3	-3.81	-0.6	-3.2	-2.51	-6.32	-3.11	-0.04	3.63	-1.1	-2.47	-0.14
FALSE		High	Unambiguous	NEFTLGEECELETMTGEKVK	[R].NEFTLGEECELETMTGEKVK.[A]	1xAcetyl [C9]; 1xOxidation [M14]	1xAcetyl [C9; K18]; 1xOxidation [M14]	0.0327577	0.00233796	0.536	1	1	10	P12710	P12710 [61-80]	P12710 1xAcetyl [C69]	P12710 1xAcetyl [C69]	Fatty acid-binding protein, liver OS=Mus musculus OX=10090 GN=Fabp1 PE=1 SV=2	P12710	1	2345.05	20	0.044	0.068	0.65	100	8.652	13.313	0.063	10.496	9.426	12.548	7.309	10.1	0.724	0.99	7.237	10	-4.5	-3.88	-0.62	6.64	3.11	3.73	-3.98	3.39	3.24	3.65	2.87
FALSE		High	Unambiguous	ALNDHHVYLEGTLLKPNMVTAGHACTKK	[K].ALNDHHVYLEGTLLKPNMVTAGHACTKK.[Y]	1xAcetyl [C25]; 1xOxidation [M18]	1xAcetyl [K15; C25]; 1xOxidation [M18]	0.00183884	0.000245748	0.951	1	1	1	Q91Y97	Q91Y97 [216-243]	Q91Y97 1xAcetyl [C240]	Q91Y97 1xAcetyl [C240]	Fructose-bisphosphate aldolase B OS=Mus musculus OX=10090 GN=Aldob PE=1 SV=3	Q91Y97	1	3119.58	28
FALSE		High	Unambiguous	GFPECLQADICLHLNQTLLQNCK	[K].GFPECLQADICLHLNQTLLQNCK.[A]	1xAcetyl [C22]; 1xCarbamidomethyl [C]	1xAcetyl [C22]; 1xCarbamidomethyl [C5; C11]	0.145574	0.00945769	0.293	1	1	2	Q9ER47	Q9ER47 [722-744]	Q9ER47 1xAcetyl [C743]	Q9ER47 1xAcetyl [C743]	Potassium voltage-gated channel subfamily H member 7 OS=Mus musculus OX=10090 GN=Kcnh7 PE=1 SV=2	Q9ER47	0	2700.29	23
FALSE		High	Unambiguous	TVPAAVPGICFLSGGMSEEDATLNLNAINRCPLPRPWK	[R].TVPAAVPGICFLSGGMSEEDATLNLNAINRCPLPRPWK.[L]	1xAcetyl [C10]; 1xOxidation [M16]	1xAcetyl [C10; C31]; 1xOxidation [M16]	0.00101626	0.000191673	1.052	1	1	1	Q91Y97	Q91Y97 [260-297]	Q91Y97 1xAcetyl [C269]	Q91Y97 1xAcetyl [C269]	Fructose-bisphosphate aldolase B OS=Mus musculus OX=10090 GN=Aldob PE=1 SV=3	Q91Y97	1	4096.05	38
FALSE		High	Unambiguous	TVPAAVPGICFLSGGMSEEDATLNLNAINRCPLPRPWKLSFSYGR	[R].TVPAAVPGICFLSGGMSEEDATLNLNAINRCPLPRPWKLSFSYGR.[A]	1xAcetyl [C10]; 1xCarbamidomethyl [C31]; 1xOxidation [M16]	1xAcetyl [C10]; 1xCarbamidomethyl [C31]; 1xOxidation [M16]	0.0894354	0.00650064	0.373	1	1	1	Q91Y97	Q91Y97 [260-304]	Q91Y97 1xAcetyl [C269]	Q91Y97 1xAcetyl [C269]	Fructose-bisphosphate aldolase B OS=Mus musculus OX=10090 GN=Aldob PE=1 SV=3	Q91Y97	2	4963.47	45
FALSE		High	Unambiguous	TYGCSPEMYYQPTSVGEVR	[K].TYGCSPEMYYQPTSVGEVR.[E]	1xOxidation [M8]; 1xAcetyl [C4]	1xOxidation [M8]; 1xAcetyl [C4]	0.00477819	0.00034505	0.811	1	1	4	P58710	P58710 [16-34]	P58710 1xAcetyl [C19]	P58710 1xAcetyl [C19]	L-gulonolactone oxidase OS=Mus musculus OX=10090 GN=Gulo PE=1 SV=3	P58710	0	2224.95	19
FALSE		High	Unambiguous	ALNDHHVYLEGTLLKPNMVTAGHACTK	[K].ALNDHHVYLEGTLLKPNMVTAGHACTK.[K]	1xAcetyl [C/K]; 1xOxidation [M18]	1xAcetyl [K15; C25]; 1xOxidation [M18]	8.38195e-05	7.94327e-05	1.675	1	1	3	Q91Y97	Q91Y97 [216-242]	Q91Y97 1xAcetyl [K230; C240]	Q91Y97 1xAcetyl [C/K]	Fructose-bisphosphate aldolase B OS=Mus musculus OX=10090 GN=Aldob PE=1 SV=3	Q91Y97	0	2991.48	27
FALSE		High	Unambiguous	VDNIIKAAPSVGCFFFFPLQETCPR	[R].VDNIIKAAPSVGCFFFFPLQETCPR.[S]	2xAcetyl [K6; C]; 1xCarbamidomethyl [C]	2xAcetyl [K6; C13; C23]; 1xCarbamidomethyl [C13; C23]	0.0713532	0.00495968	0.411	1	1	2	A0A1W2P8B6	A0A1W2P8B6 [81-105]	A0A1W2P8B6 2xAcetyl [K86; C93; C103]	A0A1W2P8B6 2xAcetyl [K86; C]	T-complex protein 1 subunit beta (Fragment) OS=Mus musculus OX=10090 GN=Cct2 PE=1 SV=1	A0A1W2P8B6	1	2940.44	25
FALSE		High	Unambiguous	VLCFDSTVSSVANTQGSLYK	[R].VLCFDSTVSSVANTQGSLYK.[M]	1xAcetyl [C3]	1xAcetyl [C3]	0.126149	0.00843043	0.316	1	1	2	Q8BMA5	Q8BMA5 [1059-1078]	Q8BMA5 1xAcetyl [C1061]	Q8BMA5 1xAcetyl [C1061]	Protein NPAT OS=Mus musculus OX=10090 GN=Npat PE=1 SV=2	Q8BMA5	0	2161.05	20
FALSE		High	Unambiguous	VIISAPSADAPMFVMGVNHEKYDNSLKIVSNASCTTNCLAPLAK	[R].VIISAPSADAPMFVMGVNHEKYDNSLKIVSNASCTTNCLAPLAK.[V]	1xAcetyl [C/K]; 1xOxidation [M]	1xAcetyl [K21; K27; C34]; 1xOxidation [M12; M15]	0.134199	0.00862937	0.306	1	4	3	P16858	P16858 [117-160]	P16858 1xAcetyl [K137; K143]	P16858 1xAcetyl [K]	Glyceraldehyde-3-phosphate dehydrogenase OS=Mus musculus OX=10090 GN=Gapdh PE=1 SV=2	A0A1D5RLD8; A0A0A0MQF6; P16858; S4R257	2	4678.3	44
FALSE		High	Unambiguous	AGIKVTVAGLAGKDPVQCSR	[R].AGIKVTVAGLAGKDPVQCSR.[D]	1xAcetyl [C18]	1xAcetyl [C18]	6.87819e-05	7.94327e-05	1.723	1	5	4	Q99LX0	Q99LX0 [29-48]	Q99LX0 1xAcetyl [C46]	Q99LX0 1xAcetyl [C46]	Parkinson disease protein 7 homolog OS=Mus musculus OX=10090 GN=Park7 PE=1 SV=1	A2A816; Q99LX0; A2A817; A2A815; A2A813	2	2012.1	20
FALSE		High	Unambiguous	AEDEGIICVEGMAGGAVHIDYNCVPSVIYTHPEVAWVGK	[K].AEDEGIICVEGMAGGAVHIDYNCVPSVIYTHPEVAWVGK.[S]	1xAcetyl [C8]; 1xCarbamidomethyl [C23]; 1xOxidation [M12]	1xAcetyl [C8]; 1xCarbamidomethyl [C23]; 1xOxidation [M12]	0.0505446	0.0036993	0.468	1	1	1	O08749	O08749 [366-404]	O08749 1xAcetyl [C373]	O08749 1xAcetyl [C373]	Dihydrolipoyl dehydrogenase, mitochondrial OS=Mus musculus OX=10090 GN=Dld PE=1 SV=2	O08749	0	4243.98	39
FALSE		High	Unambiguous	VVGYFVSGCDPTIMGIGPVPAINGALKK	[R].VVGYFVSGCDPTIMGIGPVPAINGALKK.[A]	1xAcetyl [C9]; 1xOxidation [M14]	1xAcetyl [C9]; 1xOxidation [M14]	0.019073	0.00147326	0.617	1	1	3	Q8BWT1	Q8BWT1 [279-306]	Q8BWT1 1xAcetyl [C287]	Q8BWT1 1xAcetyl [C287]	3-ketoacyl-CoA thiolase, mitochondrial OS=Mus musculus OX=10090 GN=Acaa2 PE=1 SV=3	Q8BWT1	1	2861.49	28
FALSE		High	Selected	VVRNEFTLGEECELETMTGEKVK	[K].VVRNEFTLGEECELETMTGEKVK.[A]	1xAcetyl [C12]; 1xOxidation [M17]	1xAcetyl [C12]; 1xOxidation [M17]	0.111649	0.00779195	0.336	1	1	2	P12710	P12710 [58-80]	P12710 1xAcetyl [C69]	P12710 1xAcetyl [C69]	Fatty acid-binding protein, liver OS=Mus musculus OX=10090 GN=Fabp1 PE=1 SV=2	P12710	2	2699.29	23
FALSE		High	Selected	VVYENGVFMCAEGTGK	[R].VVYENGVFMCAEGTGK.[F]	1xAcetyl [C10]	1xAcetyl [C10]	0.120107	0.00809267	0.324	1	1	1	Q9EQF6	Q9EQF6 [445-460]	Q9EQF6 1xAcetyl [C454]	Q9EQF6 1xAcetyl [C454]	Dihydropyrimidinase-related protein 5 OS=Mus musculus OX=10090 GN=Dpysl5 PE=1 SV=1	Q9EQF6	0	1745.79	16
FALSE		High	Unambiguous	TVPAAVPGICFLSGGMSEEDATLNLNAINR	[R].TVPAAVPGICFLSGGMSEEDATLNLNAINR.[C]	1xAcetyl [C10]; 1xOxidation [M16]	1xAcetyl [C10]; 1xOxidation [M16]	0.00186223	0.000245748	0.949	1	1	1	Q91Y97	Q91Y97 [260-289]	Q91Y97 1xAcetyl [C269]	Q91Y97 1xAcetyl [C269]	Fructose-bisphosphate aldolase B OS=Mus musculus OX=10090 GN=Aldob PE=1 SV=3	Q91Y97	0	3118.52	30
FALSE		High	Unambiguous	TGQATVASGIPAGWMGLDCGTESSKK	[K].TGQATVASGIPAGWMGLDCGTESSKK.[Y]	1xAcetyl [C/K]; 1xOxidation [M15]	1xAcetyl [C19; K25]; 1xOxidation [M15]	0.00211692	0.000245748	0.929	1	1	3	P09411	P09411 [298-323]	P09411 1xAcetyl [C316; K322]	P09411 1xAcetyl [C/K]	Phosphoglycerate kinase 1 OS=Mus musculus OX=10090 GN=Pgk1 PE=1 SV=4	P09411	1	2610.22	26
FALSE		High	Unambiguous	NKVVTTPAFMCETALHHIHDGIGAMVK	[K].NKVVTTPAFMCETALHHIHDGIGAMVK.[N]	1xAcetyl [C11]; 1xOxidation [M10]	1xAcetyl [C11]; 1xOxidation [M10]	2.16604e-08	7.94327e-05	3.6	1	1	3	Q9D172	Q9D172 [232-258]	Q9D172 1xAcetyl [C242]	Q9D172 1xAcetyl [C242]	Glutamine amidotransferase-like class 1 domain-containing protein 3A, mitochondrial OS=Mus musculus OX=10090 GN=Gatd3a PE=1 SV=1	Q9D172	1	2978.47	27
FALSE		High	Unambiguous	ASLYLSTNNGNMYTSSLYGCLASLLSHHSAQELAGSR	[K].ASLYLSTNNGNMYTSSLYGCLASLLSHHSAQELAGSR.[I]	1xAcetyl [C20]; 1xOxidation [M12]	1xAcetyl [C20]; 1xOxidation [M12]	0.00334703	0.000293252	0.861	1	1	1	P54869	P54869 [370-406]	P54869 1xAcetyl [C389]	P54869 1xAcetyl [C389]	Hydroxymethylglutaryl-CoA synthase, mitochondrial OS=Mus musculus OX=10090 GN=Hmgcs2 PE=1 SV=2	P54869	0	3974.86	37
FALSE		High	Selected	IIPGFMCQGGDFTRHNGTGGR	[R].IIPGFMCQGGDFTRHNGTGGR.[S]	1xAcetyl [C7]; 1xOxidation [M6]	1xAcetyl [C7]; 1xOxidation [M6]	0.000984005	0.000191673	1.058	1	2	2	P17742	P17742 [56-76]	P17742 1xAcetyl [C62]	P17742 1xAcetyl [C62]	Peptidyl-prolyl cis-trans isomerase A OS=Mus musculus OX=10090 GN=Ppia PE=1 SV=2	P17742; A0A1L1SST0	1	2279.04	21
FALSE		High	Unambiguous	IIPGFMCQGGDFTR	[R].IIPGFMCQGGDFTR.[H]	1xOxidation [M6]; 1xAcetyl [C7]	1xOxidation [M6]; 1xAcetyl [C7]	0.00356462	0.000293252	0.852	1	2	4	P17742	P17742 [56-69]	P17742 1xAcetyl [C62]	P17742 1xAcetyl [C62]	Peptidyl-prolyl cis-trans isomerase A OS=Mus musculus OX=10090 GN=Ppia PE=1 SV=2	P17742; A0A1L1SST0	0	1599.73	14
FALSE		High	Unambiguous	EEVVTIDTWMQGLLKPTCLYGQLPKFEDGDLTLYQSNAILR	[K].EEVVTIDTWMQGLLKPTCLYGQLPKFEDGDLTLYQSNAILR.[H]	1xAcetyl [C/K]; 1xOxidation [M10]	1xAcetyl [K15; C18]; 1xOxidation [M10]	0.00746551	0.000617725	0.75	1	6	2	P19157	P19157 [31-71]	P19157 1xAcetyl [K45; C48]	P19157 1xAcetyl [K/C]	Glutathione S-transferase P 1 OS=Mus musculus OX=10090 GN=Gstp1 PE=1 SV=2	P46425; A0A494B908; A0A494BAS3; P19157; A0A494BAW2; A0A494BAU3	1	4756.39	41
FALSE		High	Unambiguous	LGNTQGIISAFSTIMSVHRGEVPCTVTTASPLDDAVLSELK	[R].LGNTQGIISAFSTIMSVHRGEVPCTVTTASPLDDAVLSELK.[T]	1xAcetyl [C24]; 1xOxidation [M15]	1xAcetyl [C24]; 1xOxidation [M15]	2.49743e-08	7.94327e-05	3.567	1	2	3	Q9DB20	Q9DB20 [118-158]	Q9DB20 1xAcetyl [C141]	Q9DB20 1xAcetyl [C141]	ATP synthase subunit O, mitochondrial OS=Mus musculus OX=10090 GN=Atp5po PE=1 SV=1	Q9DB20; A0A338P7G3	1	4316.18	41
FALSE		High	Unambiguous	LGEWVGLCK	[K].LGEWVGLCK.[I]	1xAcetyl [C/K]	1xAcetyl [C8; K9]	0.0477955	0.00356859	0.477	1	4	3	A0A1W2P7A1	A0A1W2P7A1 [101-109]	A0A1W2P7A1 1xAcetyl [C108; K109]	A0A1W2P7A1 1xAcetyl [C/K]	40S ribosomal protein S12 OS=Mus musculus OX=10090 GN=Rps12 PE=1 SV=1	P63323; A0A1W2P7A1; F7AEH4; Q6ZWZ6	0	1046.53	9
FALSE		High	Unambiguous	LEPRPSVAEVPYRNQEDSEVTPSCVGDMADNPR	[R].LEPRPSVAEVPYRNQEDSEVTPSCVGDMADNPR.[D]	1xAcetyl [C24]; 1xOxidation [M28]	1xAcetyl [C24]; 1xOxidation [M28]	0.00105569	0.000191673	1.045	1	3	2	Q80UG5	Q80UG5 [223-255]	Q80UG5 1xAcetyl [C246]	Q80UG5 1xAcetyl [C246]	Septin-9 OS=Mus musculus OX=10090 GN=Septin9 PE=1 SV=1	Q80UG5-3; Q80UG5; A2A6U3	1	3715.7	33
FALSE		High	Unambiguous	EGGGDSSASSPTEEEQEQGEMSACSDEGTAQEGK	[K].EGGGDSSASSPTEEEQEQGEMSACSDEGTAQEGK.[A]	1xAcetyl [C24]; 1xOxidation [M21]	1xAcetyl [C24]; 1xOxidation [M21]	0.153139	0.00993466	0.285	1	1	1	P28667	P28667 [111-144]	P28667 1xAcetyl [C134]	P28667 1xAcetyl [C134]	MARCKS-related protein OS=Mus musculus OX=10090 GN=Marcksl1 PE=1 SV=2	P28667	0	3462.32	34
FALSE		High	Unambiguous	LCGSGFQSIVSGCQEICSK	[R].LCGSGFQSIVSGCQEICSK.[D]	1xAcetyl [C17]	1xAcetyl [C17]	0.020688	0.00147326	0.605	1	1	2	Q8BWT1	Q8BWT1 [91-109]	Q8BWT1 1xAcetyl [C107]	Q8BWT1 1xAcetyl [C107]	3-ketoacyl-CoA thiolase, mitochondrial OS=Mus musculus OX=10090 GN=Acaa2 PE=1 SV=3	Q8BWT1	0	1987.89	19
FALSE		High	Unambiguous	EIAQDFKTDLRFQSSAVMALQEACEAYLVGLFEDTNLCAIHAK	[R].EIAQDFKTDLRFQSSAVMALQEACEAYLVGLFEDTNLCAIHAK.[R]	1xAcetyl [C38]	1xAcetyl [C38]	0.00145548	0.000245748	0.989	1	1	1	P68433	P68433 [74-116]	P68433 1xAcetyl [C111]	P68433 1xAcetyl [C111]	Histone H3.1 OS=Mus musculus OX=10090 GN=H3c1 PE=1 SV=2	P68433	2	4831.34	43
FALSE		High	Unambiguous	IAVAAQNCYK	[K].IAVAAQNCYK.[V]	1xAcetyl [C8]	1xAcetyl [C8]	0.000341185	0.000191673	1.304	1	2	2	P17751	P17751 [60-69]	P17751 1xAcetyl [C67]	P17751 1xAcetyl [C67]	Triosephosphate isomerase OS=Mus musculus OX=10090 GN=Tpi1 PE=1 SV=5	P17751; P17751-2	0	1122.56	10
FALSE		High	Selected	KCPPVITVDASRPQPFMGASVK	[K].KCPPVITVDASRPQPFMGASVK.[G]	2xAcetyl [K1; C2]; 1xOxidation [M17]	2xAcetyl [K1; C2]; 1xOxidation [M17]	0.0540835	0.00387561	0.457	1	1	1	Q6X632	Q6X632 [237-258]	Q6X632 2xAcetyl [K237; C238]	Q6X632 2xAcetyl [K237; C238]	Probable G-protein coupled receptor 75 OS=Mus musculus OX=10090 GN=Gpr75 PE=1 SV=1	Q6X632	1	2428.24	22
FALSE		High	Unambiguous	KAAAPAPEEEMDECEQALAAEPK	[K].KAAAPAPEEEMDECEQALAAEPK.[A]	1xAcetyl [C14]; 1xOxidation [M11]	1xAcetyl [C14]; 1xOxidation [M11]	0.000198489	7.94327e-05	1.455	1	1	3	Q9D8N0	Q9D8N0 [253-275]	Q9D8N0 1xAcetyl [C266]	Q9D8N0 1xAcetyl [C266]	Elongation factor 1-gamma OS=Mus musculus OX=10090 GN=Eef1g PE=1 SV=3	Q9D8N0	1	2486.11	23
FALSE		High	Unambiguous	HPPENGKPNILNCYVTQFHPPHIEIQMLK	[R].HPPENGKPNILNCYVTQFHPPHIEIQMLK.[N]	1xAcetyl [C/K]	1xAcetyl [K7; C13]	0.00017229	7.94327e-05	1.493	1	1	2	P01887	P01887 [33-61]	P01887 1xAcetyl [K39; C45]	P01887 1xAcetyl [C/K]	Beta-2-microglobulin OS=Mus musculus OX=10090 GN=B2m PE=1 SV=2	P01887	0	3436.73	29
FALSE		High	Unambiguous	FLKSGDAAIVDMVPGKPMCVESFSDYPPLGR	[K].FLKSGDAAIVDMVPGKPMCVESFSDYPPLGR.[F]	1xAcetyl [C19]; 1xOxidation [M18]	1xAcetyl [C19]; 1xOxidation [M18]	1.09677e-07	7.94327e-05	3.224	1	1	2	P10126	P10126 [393-423]	P10126 1xAcetyl [C411]	P10126 1xAcetyl [C411]	Elongation factor 1-alpha 1 OS=Mus musculus OX=10090 GN=Eef1a1 PE=1 SV=3	P10126	1	3384.63	31
FALSE		High	Unambiguous	GDKTSDLSSEAHCGKR	[K].GDKTSDLSSEAHCGKR.[G]	2xAcetyl [K3; C/K]	2xAcetyl [K3; C13; K15]	0.130103	0.00850263	0.311	1	1	4	Q8R4U7	Q8R4U7 [528-543]	Q8R4U7 2xAcetyl [K530; C540; K542]	Q8R4U7 2xAcetyl [K530; C/K]	Leucine zipper protein 1 OS=Mus musculus OX=10090 GN=Luzp1 PE=1 SV=2	Q8R4U7	2	1774.8	16
FALSE		High	Unambiguous	WVNGEYCEDPAPTPVLGR	[K].WVNGEYCEDPAPTPVLGR.[I]	1xAcetyl [C7]	1xAcetyl [C7]	0.0995784	0.00696344	0.355	1	4	2	B1AS46	B1AS46 [91-108]	B1AS46 1xAcetyl [C97]	B1AS46 1xAcetyl [C97]	Zinc finger protein castor homolog 1 OS=Mus musculus OX=10090 GN=Casz1 PE=1 SV=1	B1AS46; B1AS47; Q9CWL2; Q9CWL2-2	0	2044.94	18
FALSE		High	Unambiguous	INPYMSSPCHIEMILTEK	[R].INPYMSSPCHIEMILTEK.[E]	1xOxidation [M5]; 1xAcetyl [C9]	1xOxidation [M5]; 1xAcetyl [C9]	0.000136773	7.94327e-05	1.553	1	2	4	Q9CPR4	Q9CPR4 [136-153]	Q9CPR4 1xAcetyl [C144]	Q9CPR4 1xAcetyl [C144]	60S ribosomal protein L17 OS=Mus musculus OX=10090 GN=Rpl17 PE=1 SV=3	Q9CPR4; Q6ZWZ7	0	2164.01	18
FALSE		High	Unambiguous	DGLTDVYNKIHMGNCAENTAK	[K].DGLTDVYNKIHMGNCAENTAK.[K]	1xAcetyl [C15]; 1xOxidation [M12]	1xAcetyl [C15]; 1xOxidation [M12]	0.000311978	0.00015311	1.329	1	1	3	Q8QZT1	Q8QZT1 [179-199]	Q8QZT1 1xAcetyl [C193]	Q8QZT1 1xAcetyl [C193]	Acetyl-CoA acetyltransferase, mitochondrial OS=Mus musculus OX=10090 GN=Acat1 PE=1 SV=1	Q8QZT1	1	2352.06	21
FALSE		High	Unambiguous	DAEVVLCGGTESMSQSPYCVR	[K].DAEVVLCGGTESMSQSPYCVR.[N]	1xAcetyl [C7]; 1xCarbamidomethyl [C19]; 1xOxidation [M13]	1xAcetyl [C7]; 1xCarbamidomethyl [C19]; 1xOxidation [M13]	0.000209688	7.94327e-05	1.44	1	1	4	Q8BWT1	Q8BWT1 [110-130]	Q8BWT1 1xAcetyl [C116]	Q8BWT1 1xAcetyl [C116]	3-ketoacyl-CoA thiolase, mitochondrial OS=Mus musculus OX=10090 GN=Acaa2 PE=1 SV=3	Q8BWT1	0	2346	21
FALSE		High	Unambiguous	SQNTNMSDSGCRDPVGDSQNVLENDPSINSQTQDTR	[K].SQNTNMSDSGCRDPVGDSQNVLENDPSINSQTQDTR.[V]	1xAcetyl [C11]; 1xOxidation [M6]	1xAcetyl [C11]; 1xOxidation [M6]	0.00785759	0.000663109	0.743	1	1	1	Q8BYU6	Q8BYU6 [7-42]	Q8BYU6 1xAcetyl [C17]	Q8BYU6 1xAcetyl [C17]	Torsin-1A-interacting protein 2 OS=Mus musculus OX=10090 GN=Tor1aip2 PE=1 SV=1	Q8BYU6	1	3967.69	36
FALSE		High	Unambiguous	SGQGAFGNMCR	[R].SGQGAFGNMCR.[G]	1xAcetyl [C10]	1xAcetyl [C10]	0.0618065	0.00428025	0.435	1	1	2	Q9D8E6	Q9D8E6 [87-97]	Q9D8E6 1xAcetyl [C96]	Q9D8E6 1xAcetyl [C96]	60S ribosomal protein L4 OS=Mus musculus OX=10090 GN=Rpl4 PE=1 SV=3	Q9D8E6	0	1169.48	11
FALSE		High	Unambiguous	SAVLISSKPGCFVAGADINMLSSCTTPQEATR	[R].SAVLISSKPGCFVAGADINMLSSCTTPQEATR.[I]	1xAcetyl [C/K]; 1xOxidation [M20]	1xAcetyl [K8; C11]; 1xOxidation [M20]	4.4346e-05	7.94327e-05	1.828	1	1	5	Q8BMS1	Q8BMS1 [87-118]	Q8BMS1 1xAcetyl [K94; C97]	Q8BMS1 1xAcetyl [K/C]	Trifunctional enzyme subunit alpha, mitochondrial OS=Mus musculus OX=10090 GN=Hadha PE=1 SV=1	Q8BMS1	0	3312.59	32
FALSE		High	Unambiguous	AVILGPPGSGKGTVCER	[R].AVILGPPGSGKGTVCER.[I]	1xAcetyl [C15]	1xAcetyl [C15]	0.000284412	0.00015311	1.355	1	3	2	Q9WUR9	Q9WUR9 [8-24]	Q9WUR9 1xAcetyl [C22]	Q9WUR9 1xAcetyl [C22]	Adenylate kinase 4, mitochondrial OS=Mus musculus OX=10090 GN=Ak4 PE=1 SV=1	Q9WUR9; A2ARF6; A2ARF5	1	1682.89	17
FALSE		High	Unambiguous	QATLGAGLPISTPCTTVNKVCASGMK	[R].QATLGAGLPISTPCTTVNKVCASGMK.[A]	1xAcetyl [C21]; 1xCarbamidomethyl [C14]	1xAcetyl [C21]; 1xCarbamidomethyl [C14]	0.00081298	0.000191673	1.095	1	1	2	Q8QZT1	Q8QZT1 [103-128]	Q8QZT1 1xAcetyl [C123]	Q8QZT1 1xAcetyl [C123]	Acetyl-CoA acetyltransferase, mitochondrial OS=Mus musculus OX=10090 GN=Acat1 PE=1 SV=1	Q8QZT1	1	2647.33	26
FALSE		High	Selected	PKHEFSVDMTCEGCAEAVSR	[M].PKHEFSVDMTCEGCAEAVSR.[V]	1xOxidation [M9]; 1xAcetyl [C11]	1xOxidation [M9]; 1xAcetyl [C11]	0.00225969	0.000293252	0.919	1	1	2	O08997	O08997 [2-21]	O08997 1xAcetyl [C12]	O08997 1xAcetyl [C12]	Copper transport protein ATOX1 OS=Mus musculus OX=10090 GN=Atox1 PE=1 SV=1	O08997	1	2253.96	20
FALSE		High	Selected	NIETFAMNICEHFLSSFNHVTR	[R].NIETFAMNICEHFLSSFNHVTR.[A]	1xAcetyl [C10]; 1xOxidation [M7]	1xAcetyl [C10]; 1xOxidation [M7]	5.37952e-05	7.94327e-05	1.782	1	3	1	P25688	P25688 [86-107]	P25688 1xAcetyl [C95]	P25688 1xAcetyl [C95]	Uricase OS=Mus musculus OX=10090 GN=Uox PE=1 SV=2	A0A0G2JG44; D3Z4U1; P25688	0	2668.23	22
FALSE		High	Unambiguous	AQLNIGNVLPVGTMPEGTIVCCLEEKPGDR	[K].AQLNIGNVLPVGTMPEGTIVCCLEEKPGDR.[G]	1xAcetyl [C/K]; 1xCarbamidomethyl [C]; 1xOxidation [M14]	1xAcetyl [C21; C22; K26]; 1xCarbamidomethyl [C21; C22]; 1xOxidation [M14]	0.123844	0.00830834	0.319	1	1	4	P62918	P62918 [94-123]	P62918 1xAcetyl [C114; C115; K119]	P62918 1xAcetyl [K/C]	60S ribosomal protein L8 OS=Mus musculus OX=10090 GN=Rpl8 PE=1 SV=2	P62918	0	3268.6	30
FALSE		High	Unambiguous	GSVLPNSDKKADCTITMADSDLLALMTGK	[K].GSVLPNSDKKADCTITMADSDLLALMTGK.[M]	1xAcetyl [C/K]; 1xOxidation [M17]	1xAcetyl [K9; K10; C13]; 1xOxidation [M17]	0.0656309	0.00459848	0.425	2	2	6	P32020; P32020-2	P32020 [483-511]; P32020-2 [79-107]	P32020 1xAcetyl [K491; K492; C495]; P32020-2 1xAcetyl [K87; K88; C91]	P32020 1xAcetyl [C/K]; P32020-2 1xAcetyl [C/K]	Non-specific lipid-transfer protein OS=Mus musculus OX=10090 GN=Scp2 PE=1 SV=3 Isoform SCP2 of Non-specific lipid-transfer protein OS=Mus musculus OX=10090 GN=Scp2	P32020; P32020-2	2	3053.48	29
FALSE		High	Unambiguous	NGSYDIGMACGVESMSLSGMGNPGNISSR	[R].NGSYDIGMACGVESMSLSGMGNPGNISSR.[L]	1xAcetyl [C10]; 1xOxidation [M]	1xAcetyl [C10]; 1xOxidation [M8; M15; M20]	0.000145573	7.94327e-05	1.537	2	4	3	H3BJG8; Q921H8	H3BJG8 [34-62]; Q921H8 [139-167]	H3BJG8 1xAcetyl [C43]; Q921H8 1xAcetyl [C148]	H3BJG8 1xAcetyl [C43]; Q921H8 1xAcetyl [C148]	3-ketoacyl-CoA thiolase A, peroxisomal (Fragment) OS=Mus musculus OX=10090 GN=Acaa1a PE=1 SV=1 3-ketoacyl-CoA thiolase A, peroxisomal OS=Mus musculus OX=10090 GN=Acaa1a PE=1 SV=1	H3BJG8; H3BKL5; Q921H8; H3BKA1	0	2949.25	29
FALSE		High	Unambiguous	MSYTLQHLPMPCAWNQWK	[K].MSYTLQHLPMPCAWNQWK.[C]	1xOxidation [M10]; 1xAcetyl [C12]	1xOxidation [M10]; 1xAcetyl [C12]	0.0524498	0.00378742	0.462	1	2	2	Q91XE0	Q91XE0 [275-292]	Q91XE0 1xAcetyl [C286]	Q91XE0 1xAcetyl [C286]	Glycine N-acyltransferase OS=Mus musculus OX=10090 GN=Glyat PE=1 SV=1	Q91XE0-2; Q91XE0	0	2292.04	18
FALSE		High	Unambiguous	MKQLCLCAAASFALR	[-].MKQLCLCAAASFALR.[L]	2xAcetyl [C5; C/K]; 1xOxidation [M1]	2xAcetyl [K2; C5; C7]; 1xOxidation [M1]	0.0392774	0.00280964	0.508	1	2	2	D3YY05	D3YY05 [1-15]	D3YY05 2xAcetyl [K2; C5; C7]	D3YY05 2xAcetyl [C5; K/C]	Ankyrin repeat domain-containing protein 24 (Fragment) OS=Mus musculus OX=10090 GN=Ankrd24 PE=4 SV=1	D3YY05; D6RE46	1	1725.85	15
FALSE		High	Unambiguous	MALWGLPGSAVLAASVFVGGAVSSPLVAADTYTICVVLKLFTCTR	[-].MALWGLPGSAVLAASVFVGGAVSSPLVAADTYTICVVLKLFTCTR.[G]	1xAcetyl [C/K]; 1xCarbamidomethyl [C35]; 1xOxidation [M1]	1xAcetyl [K39; C43]; 1xCarbamidomethyl [C35]; 1xOxidation [M1]	0.110975	0.00766441	0.337	1	1	2	H7BX61	H7BX61 [1-45]	H7BX61 1xAcetyl [K39; C43]	H7BX61 1xAcetyl [C/K]	RELT-like protein 1 OS=Mus musculus OX=10090 GN=Rell1 PE=4 SV=1	H7BX61	1	4670.44	45
FALSE		High	Unambiguous	MACGGHGYSHSSGIPNIYVTFTPACTFEGENTVMMLQTAR	[R].MACGGHGYSHSSGIPNIYVTFTPACTFEGENTVMMLQTAR.[F]	2xAcetyl [C3; C25]; 2xOxidation [M1; M34]	2xAcetyl [C3; C25]; 2xOxidation [M1; M34]	0.0474979	0.00352053	0.478	2	3	1	Q9R0H0; Q9R0H0-2	Q9R0H0 [394-433]; Q9R0H0-2 [394-433]	Q9R0H0 2xAcetyl [C396; C418]; Q9R0H0-2 2xAcetyl [C396; C418]	Q9R0H0 2xAcetyl [C396; C418]; Q9R0H0-2 2xAcetyl [C396; C418]	Peroxisomal acyl-coenzyme A oxidase 1 OS=Mus musculus OX=10090 GN=Acox1 PE=1 SV=5 Isoform 2 of Peroxisomal acyl-coenzyme A oxidase 1 OS=Mus musculus OX=10090 GN=Acox1	A2A848; Q9R0H0; Q9R0H0-2	0	4394.93	40
FALSE		High	Unambiguous	MAAMAKPDCIITCDGNNITVK	[K].MAAMAKPDCIITCDGNNITVK.[T]	1xAcetyl [C/K]; 1xCarbamidomethyl [C13]; 1xOxidation [M4]	1xAcetyl [K6; C9]; 1xCarbamidomethyl [C13]; 1xOxidation [M4]	0.0469075	0.00352053	0.48	1	1	2	Q05816	Q05816 [35-55]	Q05816 1xAcetyl [K40; C43]	Q05816 1xAcetyl [K/C]	Fatty acid-binding protein 5 OS=Mus musculus OX=10090 GN=Fabp5 PE=1 SV=3	Q05816	0	2324.08	21
FALSE		High	Unambiguous	CKVIPSQEHLDGPLPEPFSNGEIQK	[K].CKVIPSQEHLDGPLPEPFSNGEIQK.[E]	1xAcetyl [C/K]	1xAcetyl [C1; K2]	0.0748321	0.00508638	0.403	1	1	2	P70441	P70441 [237-261]	P70441 1xAcetyl [C237; K238]	P70441 1xAcetyl [K/C]	Na(+)/H(+) exchange regulatory cofactor NHE-RF1 OS=Mus musculus OX=10090 GN=Slc9a3r1 PE=1 SV=3	P70441	1	2804.39	25
FALSE		High	Unambiguous	NGSYDIGMACGVESMTLSQR	[R].NGSYDIGMACGVESMTLSQR.[G]	1xOxidation [M8]; 1xAcetyl [C10]	1xOxidation [M8]; 1xAcetyl [C10]	0.0434943	0.0031447	0.492	1	1	2	Q8VCH0	Q8VCH0 [139-158]	Q8VCH0 1xAcetyl [C148]	Q8VCH0 1xAcetyl [C148]	3-ketoacyl-CoA thiolase B, peroxisomal OS=Mus musculus OX=10090 GN=Acaa1b PE=1 SV=1	Q8VCH0	0	2176.93	20
FALSE		High	Unambiguous	AAVSCLWGKVNSDEVGGEALGR	[K].AAVSCLWGKVNSDEVGGEALGR.[L]	1xAcetyl [C/K]	1xAcetyl [C5; K9]	0.000379149	0.000191673	1.275	1	1	4	P02088	P02088 [10-31]	P02088 1xAcetyl [C14; K18]	P02088 1xAcetyl [K/C]	Hemoglobin subunit beta-1 OS=Mus musculus OX=10090 GN=Hbb-b1 PE=1 SV=2	P02088	1	2260.1	22
[truncated: 214 more columns]

## Sheet: PeptideGroups (2)
Checked	Tags	Confidence	PSM Ambiguity	Sequence	Annotated Sequence	Modifications	Modifications (all possible sites)	Qvality PEP	Qvality q-value	SVM_Score	# Protein Groups	# Proteins	# PSMs	Master Protein Accessions	Positions in Master Proteins	Modifications in Master Proteins (all Sites)	Modifications in Master Proteins	Master Protein Descriptions	Protein Accessions	# Missed Cleavages	Theo. MH+ [Da]	Sequence Length	Abundance Ratio: (DTT, 10mM) / (DTT, 0mM)	Abundance Ratio: (DTT, 1mM) / (DTT, 0mM)	Abundance Ratio: (DTT, 10mM) / (DTT, 1mM)	Abundance Ratio: (DTT, 0mM) / (DTT, Ctrl)	Abundance Ratio: (DTT, 10mM) / (DTT, Ctrl)	Abundance Ratio: (DTT, 1mM) / (DTT, Ctrl)	Abundance Ratio: (TCEP, 0mM) / (DTT, 0mM)	Abundance Ratio: (TCEP, 10mM) / (DTT, 10mM)	Abundance Ratio: (TCEP, 1mM) / (DTT, 1mM)	Abundance Ratio: (TCEP, Ctrl) / (DTT, Ctrl)	Abundance Ratio: (TCEP, 10mM) / (TCEP, 0mM)	Abundance Ratio: (TCEP, 1mM) / (TCEP, 0mM)	Abundance Ratio: (TCEP, 10mM) / (TCEP, 1mM)	Abundance Ratio: (TCEP, 0mM) / (TCEP, Ctrl)	Abundance Ratio: (TCEP, 10mM) / (TCEP, Ctrl)	Abundance Ratio: (TCEP, 1mM) / (TCEP, Ctrl)	Abundance Ratio (log2): (DTT, 10mM) / (DTT, 0mM)	Abundance Ratio (log2): (DTT, 1mM) / (DTT, 0mM)	Abundance Ratio (log2): (DTT, 10mM) / (DTT, 1mM)	Abundance Ratio (log2): (DTT, 0mM) / (DTT, Ctrl)	Abundance Ratio (log2): (DTT, 10mM) / (DTT, Ctrl)	Abundance Ratio (log2): (DTT, 1mM) / (DTT, Ctrl)	Abundance Ratio (log2): (TCEP, 0mM) / (DTT, 0mM)	Abundance Ratio (log2): (TCEP, 10mM) / (DTT, 10mM)	Abundance Ratio (log2): (TCEP, 1mM) / (DTT, 1mM)	Abundance Ratio (log2): (TCEP, Ctrl) / (DTT, Ctrl)	Abundance Ratio (log2): (TCEP, 10mM) / (TCEP, 0mM)
FALSE		High	Unambiguous	ALNDHHVYLEGTLLKPNMVTAGHACTKK	[K].ALNDHHVYLEGTLLKPNMVTAGHACTKK.[Y]	1xAcetyl [C25]; 1xOxidation [M18]	1xAcetyl [K15; C25]; 1xOxidation [M18]	0.00183884	0.000245748	0.951	1	1	1	Q91Y97	Q91Y97 [216-243]	Q91Y97 1xAcetyl [C240]	Q91Y97 1xAcetyl [C240]	Fructose-bisphosphate aldolase B OS=Mus musculus OX=10090 GN=Aldob PE=1 SV=3	Q91Y97	1	3119.58	28
FALSE		High	Unambiguous	GFPECLQADICLHLNQTLLQNCK	[K].GFPECLQADICLHLNQTLLQNCK.[A]	1xAcetyl [C22]; 1xCarbamidomethyl [C]	1xAcetyl [C22]; 1xCarbamidomethyl [C5; C11]	0.145574	0.00945769	0.293	1	1	2	Q9ER47	Q9ER47 [722-744]	Q9ER47 1xAcetyl [C743]	Q9ER47 1xAcetyl [C743]	Potassium voltage-gated channel subfamily H member 7 OS=Mus musculus OX=10090 GN=Kcnh7 PE=1 SV=2	Q9ER47	0	2700.29	23
FALSE		High	Unambiguous	TVPAAVPGICFLSGGMSEEDATLNLNAINRCPLPRPWK	[R].TVPAAVPGICFLSGGMSEEDATLNLNAINRCPLPRPWK.[L]	1xAcetyl [C10]; 1xOxidation [M16]	1xAcetyl [C10; C31]; 1xOxidation [M16]	0.00101626	0.000191673	1.052	1	1	1	Q91Y97	Q91Y97 [260-297]	Q91Y97 1xAcetyl [C269]	Q91Y97 1xAcetyl [C269]	Fructose-bisphosphate aldolase B OS=Mus musculus OX=10090 GN=Aldob PE=1 SV=3	Q91Y97	1	4096.05	38
FALSE		High	Unambiguous	TVPAAVPGICFLSGGMSEEDATLNLNAINRCPLPRPWKLSFSYGR	[R].TVPAAVPGICFLSGGMSEEDATLNLNAINRCPLPRPWKLSFSYGR.[A]	1xAcetyl [C10]; 1xCarbamidomethyl [C31]; 1xOxidation [M16]	1xAcetyl [C10]; 1xCarbamidomethyl [C31]; 1xOxidation [M16]	0.0894354	0.00650064	0.373	1	1	1	Q91Y97	Q91Y97 [260-304]	Q91Y97 1xAcetyl [C269]	Q91Y97 1xAcetyl [C269]	Fructose-bisphosphate aldolase B OS=Mus musculus OX=10090 GN=Aldob PE=1 SV=3	Q91Y97	2	4963.47	45
FALSE		High	Unambiguous	TYGCSPEMYYQPTSVGEVR	[K].TYGCSPEMYYQPTSVGEVR.[E]	1xOxidation [M8]; 1xAcetyl [C4]	1xOxidation [M8]; 1xAcetyl [C4]	0.00477819	0.00034505	0.811	1	1	4	P58710	P58710 [16-34]	P58710 1xAcetyl [C19]	P58710 1xAcetyl [C19]	L-gulonolactone oxidase OS=Mus musculus OX=10090 GN=Gulo PE=1 SV=3	P58710	0	2224.95	19
FALSE		High	Unambiguous	ALNDHHVYLEGTLLKPNMVTAGHACTK	[K].ALNDHHVYLEGTLLKPNMVTAGHACTK.[K]	1xAcetyl [C/K]; 1xOxidation [M18]	1xAcetyl [K15; C25]; 1xOxidation [M18]	8.38195e-05	7.94327e-05	1.675	1	1	3	Q91Y97	Q91Y97 [216-242]	Q91Y97 1xAcetyl [K230; C240]	Q91Y97 1xAcetyl [C/K]	Fructose-bisphosphate aldolase B OS=Mus musculus OX=10090 GN=Aldob PE=1 SV=3	Q91Y97	0	2991.48	27
FALSE		High	Unambiguous	VDNIIKAAPSVGCFFFFPLQETCPR	[R].VDNIIKAAPSVGCFFFFPLQETCPR.[S]	2xAcetyl [K6; C]; 1xCarbamidomethyl [C]	2xAcetyl [K6; C13; C23]; 1xCarbamidomethyl [C13; C23]	0.0713532	0.00495968	0.411	1	1	2	A0A1W2P8B6	A0A1W2P8B6 [81-105]	A0A1W2P8B6 2xAcetyl [K86; C93; C103]	A0A1W2P8B6 2xAcetyl [K86; C]	T-complex protein 1 subunit beta (Fragment) OS=Mus musculus OX=10090 GN=Cct2 PE=1 SV=1	A0A1W2P8B6	1	2940.44	25
FALSE		High	Unambiguous	VLCFDSTVSSVANTQGSLYK	[R].VLCFDSTVSSVANTQGSLYK.[M]	1xAcetyl [C3]	1xAcetyl [C3]	0.126149	0.00843043	0.316	1	1	2	Q8BMA5	Q8BMA5 [1059-1078]	Q8BMA5 1xAcetyl [C1061]	Q8BMA5 1xAcetyl [C1061]	Protein NPAT OS=Mus musculus OX=10090 GN=Npat PE=1 SV=2	Q8BMA5	0	2161.05	20
FALSE		High	Unambiguous	VIISAPSADAPMFVMGVNHEKYDNSLKIVSNASCTTNCLAPLAK	[R].VIISAPSADAPMFVMGVNHEKYDNSLKIVSNASCTTNCLAPLAK.[V]	1xAcetyl [C/K]; 1xOxidation [M]	1xAcetyl [K21; K27; C34]; 1xOxidation [M12; M15]	0.134199	0.00862937	0.306	1	4	3	P16858	P16858 [117-160]	P16858 1xAcetyl [K137; K143]	P16858 1xAcetyl [K]	Glyceraldehyde-3-phosphate dehydrogenase OS=Mus musculus OX=10090 GN=Gapdh PE=1 SV=2	A0A1D5RLD8; A0A0A0MQF6; P16858; S4R257	2	4678.3	44
FALSE		High	Unambiguous	AGIKVTVAGLAGKDPVQCSR	[R].AGIKVTVAGLAGKDPVQCSR.[D]	1xAcetyl [C18]	1xAcetyl [C18]	6.87819e-05	7.94327e-05	1.723	1	5	4	Q99LX0	Q99LX0 [29-48]	Q99LX0 1xAcetyl [C46]	Q99LX0 1xAcetyl [C46]	Parkinson disease protein 7 homolog OS=Mus musculus OX=10090 GN=Park7 PE=1 SV=1	A2A816; Q99LX0; A2A817; A2A815; A2A813	2	2012.1	20
FALSE		High	Unambiguous	AEDEGIICVEGMAGGAVHIDYNCVPSVIYTHPEVAWVGK	[K].AEDEGIICVEGMAGGAVHIDYNCVPSVIYTHPEVAWVGK.[S]	1xAcetyl [C8]; 1xCarbamidomethyl [C23]; 1xOxidation [M12]	1xAcetyl [C8]; 1xCarbamidomethyl [C23]; 1xOxidation [M12]	0.0505446	0.0036993	0.468	1	1	1	O08749	O08749 [366-404]	O08749 1xAcetyl [C373]	O08749 1xAcetyl [C373]	Dihydrolipoyl dehydrogenase, mitochondrial OS=Mus musculus OX=10090 GN=Dld PE=1 SV=2	O08749	0	4243.98	39
FALSE		High	Unambiguous	VVGYFVSGCDPTIMGIGPVPAINGALKK	[R].VVGYFVSGCDPTIMGIGPVPAINGALKK.[A]	1xAcetyl [C9]; 1xOxidation [M14]	1xAcetyl [C9]; 1xOxidation [M14]	0.019073	0.00147326	0.617	1	1	3	Q8BWT1	Q8BWT1 [279-306]	Q8BWT1 1xAcetyl [C287]	Q8BWT1 1xAcetyl [C287]	3-ketoacyl-CoA thiolase, mitochondrial OS=Mus musculus OX=10090 GN=Acaa2 PE=1 SV=3	Q8BWT1	1	2861.49	28
FALSE		High	Selected	VVRNEFTLGEECELETMTGEKVK	[K].VVRNEFTLGEECELETMTGEKVK.[A]	1xAcetyl [C12]; 1xOxidation [M17]	1xAcetyl [C12]; 1xOxidation [M17]	0.111649	0.00779195	0.336	1	1	2	P12710	P12710 [58-80]	P12710 1xAcetyl [C69]	P12710 1xAcetyl [C69]	Fatty acid-binding protein, liver OS=Mus musculus OX=10090 GN=Fabp1 PE=1 SV=2	P12710	2	2699.29	23
FALSE		High	Selected	VVYENGVFMCAEGTGK	[R].VVYENGVFMCAEGTGK.[F]	1xAcetyl [C10]	1xAcetyl [C10]	0.120107	0.00809267	0.324	1	1	1	Q9EQF6	Q9EQF6 [445-460]	Q9EQF6 1xAcetyl [C454]	Q9EQF6 1xAcetyl [C454]	Dihydropyrimidinase-related protein 5 OS=Mus musculus OX=10090 GN=Dpysl5 PE=1 SV=1	Q9EQF6	0	1745.79	16
FALSE		High	Unambiguous	TVPAAVPGICFLSGGMSEEDATLNLNAINR	[R].TVPAAVPGICFLSGGMSEEDATLNLNAINR.[C]	1xAcetyl [C10]; 1xOxidation [M16]	1xAcetyl [C10]; 1xOxidation [M16]	0.00186223	0.000245748	0.949	1	1	1	Q91Y97	Q91Y97 [260-289]	Q91Y97 1xAcetyl [C269]	Q91Y97 1xAcetyl [C269]	Fructose-bisphosphate aldolase B OS=Mus musculus OX=10090 GN=Aldob PE=1 SV=3	Q91Y97	0	3118.52	30
FALSE		High	Unambiguous	TGQATVASGIPAGWMGLDCGTESSKK	[K].TGQATVASGIPAGWMGLDCGTESSKK.[Y]	1xAcetyl [C/K]; 1xOxidation [M15]	1xAcetyl [C19; K25]; 1xOxidation [M15]	0.00211692	0.000245748	0.929	1	1	3	P09411	P09411 [298-323]	P09411 1xAcetyl [C316; K322]	P09411 1xAcetyl [C/K]	Phosphoglycerate kinase 1 OS=Mus musculus OX=10090 GN=Pgk1 PE=1 SV=4	P09411	1	2610.22	26
FALSE		High	Unambiguous	NKVVTTPAFMCETALHHIHDGIGAMVK	[K].NKVVTTPAFMCETALHHIHDGIGAMVK.[N]	1xAcetyl [C11]; 1xOxidation [M10]	1xAcetyl [C11]; 1xOxidation [M10]	2.16604e-08	7.94327e-05	3.6	1	1	3	Q9D172	Q9D172 [232-258]	Q9D172 1xAcetyl [C242]	Q9D172 1xAcetyl [C242]	Glutamine amidotransferase-like class 1 domain-containing protein 3A, mitochondrial OS=Mus musculus OX=10090 GN=Gatd3a PE=1 SV=1	Q9D172	1	2978.47	27
FALSE		High	Unambiguous	ASLYLSTNNGNMYTSSLYGCLASLLSHHSAQELAGSR	[K].ASLYLSTNNGNMYTSSLYGCLASLLSHHSAQELAGSR.[I]	1xAcetyl [C20]; 1xOxidation [M12]	1xAcetyl [C20]; 1xOxidation [M12]	0.00334703	0.000293252	0.861	1	1	1	P54869	P54869 [370-406]	P54869 1xAcetyl [C389]	P54869 1xAcetyl [C389]	Hydroxymethylglutaryl-CoA synthase, mitochondrial OS=Mus musculus OX=10090 GN=Hmgcs2 PE=1 SV=2	P54869	0	3974.86	37
FALSE		High	Selected	IIPGFMCQGGDFTRHNGTGGR	[R].IIPGFMCQGGDFTRHNGTGGR.[S]	1xAcetyl [C7]; 1xOxidation [M6]	1xAcetyl [C7]; 1xOxidation [M6]	0.000984005	0.000191673	1.058	1	2	2	P17742	P17742 [56-76]	P17742 1xAcetyl [C62]	P17742 1xAcetyl [C62]	Peptidyl-prolyl cis-trans isomerase A OS=Mus musculus OX=10090 GN=Ppia PE=1 SV=2	P17742; A0A1L1SST0	1	2279.04	21
FALSE		High	Unambiguous	IIPGFMCQGGDFTR	[R].IIPGFMCQGGDFTR.[H]	1xOxidation [M6]; 1xAcetyl [C7]	1xOxidation [M6]; 1xAcetyl [C7]	0.00356462	0.000293252	0.852	1	2	4	P17742	P17742 [56-69]	P17742 1xAcetyl [C62]	P17742 1xAcetyl [C62]	Peptidyl-prolyl cis-trans isomerase A OS=Mus musculus OX=10090 GN=Ppia PE=1 SV=2	P17742; A0A1L1SST0	0	1599.73	14
FALSE		High	Unambiguous	EEVVTIDTWMQGLLKPTCLYGQLPKFEDGDLTLYQSNAILR	[K].EEVVTIDTWMQGLLKPTCLYGQLPKFEDGDLTLYQSNAILR.[H]	1xAcetyl [C/K]; 1xOxidation [M10]	1xAcetyl [K15; C18]; 1xOxidation [M10]	0.00746551	0.000617725	0.75	1	6	2	P19157	P19157 [31-71]	P19157 1xAcetyl [K45; C48]	P19157 1xAcetyl [K/C]	Glutathione S-transferase P 1 OS=Mus musculus OX=10090 GN=Gstp1 PE=1 SV=2	P46425; A0A494B908; A0A494BAS3; P19157; A0A494BAW2; A0A494BAU3	1	4756.39	41
FALSE		High	Unambiguous	LGNTQGIISAFSTIMSVHRGEVPCTVTTASPLDDAVLSELK	[R].LGNTQGIISAFSTIMSVHRGEVPCTVTTASPLDDAVLSELK.[T]	1xAcetyl [C24]; 1xOxidation [M15]	1xAcetyl [C24]; 1xOxidation [M15]	2.49743e-08	7.94327e-05	3.567	1	2	3	Q9DB20	Q9DB20 [118-158]	Q9DB20 1xAcetyl [C141]	Q9DB20 1xAcetyl [C141]	ATP synthase subunit O, mitochondrial OS=Mus musculus OX=10090 GN=Atp5po PE=1 SV=1	Q9DB20; A0A338P7G3	1	4316.18	41
FALSE		High	Unambiguous	LGEWVGLCK	[K].LGEWVGLCK.[I]	1xAcetyl [C/K]	1xAcetyl [C8; K9]	0.0477955	0.00356859	0.477	1	4	3	A0A1W2P7A1	A0A1W2P7A1 [101-109]	A0A1W2P7A1 1xAcetyl [C108; K109]	A0A1W2P7A1 1xAcetyl [C/K]	40S ribosomal protein S12 OS=Mus musculus OX=10090 GN=Rps12 PE=1 SV=1	P63323; A0A1W2P7A1; F7AEH4; Q6ZWZ6	0	1046.53	9
FALSE		High	Unambiguous	LEPRPSVAEVPYRNQEDSEVTPSCVGDMADNPR	[R].LEPRPSVAEVPYRNQEDSEVTPSCVGDMADNPR.[D]	1xAcetyl [C24]; 1xOxidation [M28]	1xAcetyl [C24]; 1xOxidation [M28]	0.00105569	0.000191673	1.045	1	3	2	Q80UG5	Q80UG5 [223-255]	Q80UG5 1xAcetyl [C246]	Q80UG5 1xAcetyl [C246]	Septin-9 OS=Mus musculus OX=10090 GN=Septin9 PE=1 SV=1	Q80UG5-3; Q80UG5; A2A6U3	1	3715.7	33
FALSE		High	Unambiguous	EGGGDSSASSPTEEEQEQGEMSACSDEGTAQEGK	[K].EGGGDSSASSPTEEEQEQGEMSACSDEGTAQEGK.[A]	1xAcetyl [C24]; 1xOxidation [M21]	1xAcetyl [C24]; 1xOxidation [M21]	0.153139	0.00993466	0.285	1	1	1	P28667	P28667 [111-144]	P28667 1xAcetyl [C134]	P28667 1xAcetyl [C134]	MARCKS-related protein OS=Mus musculus OX=10090 GN=Marcksl1 PE=1 SV=2	P28667	0	3462.32	34
FALSE		High	Unambiguous	LCGSGFQSIVSGCQEICSK	[R].LCGSGFQSIVSGCQEICSK.[D]	1xAcetyl [C17]	1xAcetyl [C17]	0.020688	0.00147326	0.605	1	1	2	Q8BWT1	Q8BWT1 [91-109]	Q8BWT1 1xAcetyl [C107]	Q8BWT1 1xAcetyl [C107]	3-ketoacyl-CoA thiolase, mitochondrial OS=Mus musculus OX=10090 GN=Acaa2 PE=1 SV=3	Q8BWT1	0	1987.89	19
FALSE		High	Unambiguous	EIAQDFKTDLRFQSSAVMALQEACEAYLVGLFEDTNLCAIHAK	[R].EIAQDFKTDLRFQSSAVMALQEACEAYLVGLFEDTNLCAIHAK.[R]	1xAcetyl [C38]	1xAcetyl [C38]	0.00145548	0.000245748	0.989	1	1	1	P68433	P68433 [74-116]	P68433 1xAcetyl [C111]	P68433 1xAcetyl [C111]	Histone H3.1 OS=Mus musculus OX=10090 GN=H3c1 PE=1 SV=2	P68433	2	4831.34	43
FALSE		High	Unambiguous	IAVAAQNCYK	[K].IAVAAQNCYK.[V]	1xAcetyl [C8]	1xAcetyl [C8]	0.000341185	0.000191673	1.304	1	2	2	P17751	P17751 [60-69]	P17751 1xAcetyl [C67]	P17751 1xAcetyl [C67]	Triosephosphate isomerase OS=Mus musculus OX=10090 GN=Tpi1 PE=1 SV=5	P17751; P17751-2	0	1122.56	10
FALSE		High	Selected	KCPPVITVDASRPQPFMGASVK	[K].KCPPVITVDASRPQPFMGASVK.[G]	2xAcetyl [K1; C2]; 1xOxidation [M17]	2xAcetyl [K1; C2]; 1xOxidation [M17]	0.0540835	0.00387561	0.457	1	1	1	Q6X632	Q6X632 [237-258]	Q6X632 2xAcetyl [K237; C238]	Q6X632 2xAcetyl [K237; C238]	Probable G-protein coupled receptor 75 OS=Mus musculus OX=10090 GN=Gpr75 PE=1 SV=1	Q6X632	1	2428.24	22
FALSE		High	Unambiguous	KAAAPAPEEEMDECEQALAAEPK	[K].KAAAPAPEEEMDECEQALAAEPK.[A]	1xAcetyl [C14]; 1xOxidation [M11]	1xAcetyl [C14]; 1xOxidation [M11]	0.000198489	7.94327e-05	1.455	1	1	3	Q9D8N0	Q9D8N0 [253-275]	Q9D8N0 1xAcetyl [C266]	Q9D8N0 1xAcetyl [C266]	Elongation factor 1-gamma OS=Mus musculus OX=10090 GN=Eef1g PE=1 SV=3	Q9D8N0	1	2486.11	23
FALSE		High	Unambiguous	HPPENGKPNILNCYVTQFHPPHIEIQMLK	[R].HPPENGKPNILNCYVTQFHPPHIEIQMLK.[N]	1xAcetyl [C/K]	1xAcetyl [K7; C13]	0.00017229	7.94327e-05	1.493	1	1	2	P01887	P01887 [33-61]	P01887 1xAcetyl [K39; C45]	P01887 1xAcetyl [C/K]	Beta-2-microglobulin OS=Mus musculus OX=10090 GN=B2m PE=1 SV=2	P01887	0	3436.73	29
FALSE		High	Unambiguous	FLKSGDAAIVDMVPGKPMCVESFSDYPPLGR	[K].FLKSGDAAIVDMVPGKPMCVESFSDYPPLGR.[F]	1xAcetyl [C19]; 1xOxidation [M18]	1xAcetyl [C19]; 1xOxidation [M18]	1.09677e-07	7.94327e-05	3.224	1	1	2	P10126	P10126 [393-423]	P10126 1xAcetyl [C411]	P10126 1xAcetyl [C411]	Elongation factor 1-alpha 1 OS=Mus musculus OX=10090 GN=Eef1a1 PE=1 SV=3	P10126	1	3384.63	31
FALSE		High	Unambiguous	GDKTSDLSSEAHCGKR	[K].GDKTSDLSSEAHCGKR.[G]	2xAcetyl [K3; C/K]	2xAcetyl [K3; C13; K15]	0.130103	0.00850263	0.311	1	1	4	Q8R4U7	Q8R4U7 [528-543]	Q8R4U7 2xAcetyl [K530; C540; K542]	Q8R4U7 2xAcetyl [K530; C/K]	Leucine zipper protein 1 OS=Mus musculus OX=10090 GN=Luzp1 PE=1 SV=2	Q8R4U7	2	1774.8	16
FALSE		High	Unambiguous	WVNGEYCEDPAPTPVLGR	[K].WVNGEYCEDPAPTPVLGR.[I]	1xAcetyl [C7]	1xAcetyl [C7]	0.0995784	0.00696344	0.355	1	4	2	B1AS46	B1AS46 [91-108]	B1AS46 1xAcetyl [C97]	B1AS46 1xAcetyl [C97]	Zinc finger protein castor homolog 1 OS=Mus musculus OX=10090 GN=Casz1 PE=1 SV=1	B1AS46; B1AS47; Q9CWL2; Q9CWL2-2	0	2044.94	18
FALSE		High	Unambiguous	INPYMSSPCHIEMILTEK	[R].INPYMSSPCHIEMILTEK.[E]	1xOxidation [M5]; 1xAcetyl [C9]	1xOxidation [M5]; 1xAcetyl [C9]	0.000136773	7.94327e-05	1.553	1	2	4	Q9CPR4	Q9CPR4 [136-153]	Q9CPR4 1xAcetyl [C144]	Q9CPR4 1xAcetyl [C144]	60S ribosomal protein L17 OS=Mus musculus OX=10090 GN=Rpl17 PE=1 SV=3	Q9CPR4; Q6ZWZ7	0	2164.01	18
FALSE		High	Unambiguous	DGLTDVYNKIHMGNCAENTAK	[K].DGLTDVYNKIHMGNCAENTAK.[K]	1xAcetyl [C15]; 1xOxidation [M12]	1xAcetyl [C15]; 1xOxidation [M12]	0.000311978	0.00015311	1.329	1	1	3	Q8QZT1	Q8QZT1 [179-199]	Q8QZT1 1xAcetyl [C193]	Q8QZT1 1xAcetyl [C193]	Acetyl-CoA acetyltransferase, mitochondrial OS=Mus musculus OX=10090 GN=Acat1 PE=1 SV=1	Q8QZT1	1	2352.06	21
FALSE		High	Unambiguous	DAEVVLCGGTESMSQSPYCVR	[K].DAEVVLCGGTESMSQSPYCVR.[N]	1xAcetyl [C7]; 1xCarbamidomethyl [C19]; 1xOxidation [M13]	1xAcetyl [C7]; 1xCarbamidomethyl [C19]; 1xOxidation [M13]	0.000209688	7.94327e-05	1.44	1	1	4	Q8BWT1	Q8BWT1 [110-130]	Q8BWT1 1xAcetyl [C116]	Q8BWT1 1xAcetyl [C116]	3-ketoacyl-CoA thiolase, mitochondrial OS=Mus musculus OX=10090 GN=Acaa2 PE=1 SV=3	Q8BWT1	0	2346	21
FALSE		High	Unambiguous	SQNTNMSDSGCRDPVGDSQNVLENDPSINSQTQDTR	[K].SQNTNMSDSGCRDPVGDSQNVLENDPSINSQTQDTR.[V]	1xAcetyl [C11]; 1xOxidation [M6]	1xAcetyl [C11]; 1xOxidation [M6]	0.00785759	0.000663109	0.743	1	1	1	Q8BYU6	Q8BYU6 [7-42]	Q8BYU6 1xAcetyl [C17]	Q8BYU6 1xAcetyl [C17]	Torsin-1A-interacting protein 2 OS=Mus musculus OX=10090 GN=Tor1aip2 PE=1 SV=1	Q8BYU6	1	3967.69	36
FALSE		High	Unambiguous	SGQGAFGNMCR	[R].SGQGAFGNMCR.[G]	1xAcetyl [C10]	1xAcetyl [C10]	0.0618065	0.00428025	0.435	1	1	2	Q9D8E6	Q9D8E6 [87-97]	Q9D8E6 1xAcetyl [C96]	Q9D8E6 1xAcetyl [C96]	60S ribosomal protein L4 OS=Mus musculus OX=10090 GN=Rpl4 PE=1 SV=3	Q9D8E6	0	1169.48	11
FALSE		High	Unambiguous	SAVLISSKPGCFVAGADINMLSSCTTPQEATR	[R].SAVLISSKPGCFVAGADINMLSSCTTPQEATR.[I]	1xAcetyl [C/K]; 1xOxidation [M20]	1xAcetyl [K8; C11]; 1xOxidation [M20]	4.4346e-05	7.94327e-05	1.828	1	1	5	Q8BMS1	Q8BMS1 [87-118]	Q8BMS1 1xAcetyl [K94; C97]	Q8BMS1 1xAcetyl [K/C]	Trifunctional enzyme subunit alpha, mitochondrial OS=Mus musculus OX=10090 GN=Hadha PE=1 SV=1	Q8BMS1	0	3312.59	32
FALSE		High	Unambiguous	AVILGPPGSGKGTVCER	[R].AVILGPPGSGKGTVCER.[I]	1xAcetyl [C15]	1xAcetyl [C15]	0.000284412	0.00015311	1.355	1	3	2	Q9WUR9	Q9WUR9 [8-24]	Q9WUR9 1xAcetyl [C22]	Q9WUR9 1xAcetyl [C22]	Adenylate kinase 4, mitochondrial OS=Mus musculus OX=10090 GN=Ak4 PE=1 SV=1	Q9WUR9; A2ARF6; A2ARF5	1	1682.89	17
FALSE		High	Unambiguous	QATLGAGLPISTPCTTVNKVCASGMK	[R].QATLGAGLPISTPCTTVNKVCASGMK.[A]	1xAcetyl [C21]; 1xCarbamidomethyl [C14]	1xAcetyl [C21]; 1xCarbamidomethyl [C14]	0.00081298	0.000191673	1.095	1	1	2	Q8QZT1	Q8QZT1 [103-128]	Q8QZT1 1xAcetyl [C123]	Q8QZT1 1xAcetyl [C123]	Acetyl-CoA acetyltransferase, mitochondrial OS=Mus musculus OX=10090 GN=Acat1 PE=1 SV=1	Q8QZT1	1	2647.33	26
FALSE		High	Selected	PKHEFSVDMTCEGCAEAVSR	[M].PKHEFSVDMTCEGCAEAVSR.[V]	1xOxidation [M9]; 1xAcetyl [C11]	1xOxidation [M9]; 1xAcetyl [C11]	0.00225969	0.000293252	0.919	1	1	2	O08997	O08997 [2-21]	O08997 1xAcetyl [C12]	O08997 1xAcetyl [C12]	Copper transport protein ATOX1 OS=Mus musculus OX=10090 GN=Atox1 PE=1 SV=1	O08997	1	2253.96	20
FALSE		High	Selected	NIETFAMNICEHFLSSFNHVTR	[R].NIETFAMNICEHFLSSFNHVTR.[A]	1xAcetyl [C10]; 1xOxidation [M7]	1xAcetyl [C10]; 1xOxidation [M7]	5.37952e-05	7.94327e-05	1.782	1	3	1	P25688	P25688 [86-107]	P25688 1xAcetyl [C95]	P25688 1xAcetyl [C95]	Uricase OS=Mus musculus OX=10090 GN=Uox PE=1 SV=2	A0A0G2JG44; D3Z4U1; P25688	0	2668.23	22
FALSE		High	Unambiguous	AQLNIGNVLPVGTMPEGTIVCCLEEKPGDR	[K].AQLNIGNVLPVGTMPEGTIVCCLEEKPGDR.[G]	1xAcetyl [C/K]; 1xCarbamidomethyl [C]; 1xOxidation [M14]	1xAcetyl [C21; C22; K26]; 1xCarbamidomethyl [C21; C22]; 1xOxidation [M14]	0.123844	0.00830834	0.319	1	1	4	P62918	P62918 [94-123]	P62918 1xAcetyl [C114; C115; K119]	P62918 1xAcetyl [K/C]	60S ribosomal protein L8 OS=Mus musculus OX=10090 GN=Rpl8 PE=1 SV=2	P62918	0	3268.6	30
FALSE		High	Unambiguous	GSVLPNSDKKADCTITMADSDLLALMTGK	[K].GSVLPNSDKKADCTITMADSDLLALMTGK.[M]	1xAcetyl [C/K]; 1xOxidation [M17]	1xAcetyl [K9; K10; C13]; 1xOxidation [M17]	0.0656309	0.00459848	0.425	2	2	6	P32020; P32020-2	P32020 [483-511]; P32020-2 [79-107]	P32020 1xAcetyl [K491; K492; C495]; P32020-2 1xAcetyl [K87; K88; C91]	P32020 1xAcetyl [C/K]; P32020-2 1xAcetyl [C/K]	Non-specific lipid-transfer protein OS=Mus musculus OX=10090 GN=Scp2 PE=1 SV=3 Isoform SCP2 of Non-specific lipid-transfer protein OS=Mus musculus OX=10090 GN=Scp2	P32020; P32020-2	2	3053.48	29
FALSE		High	Unambiguous	NGSYDIGMACGVESMSLSGMGNPGNISSR	[R].NGSYDIGMACGVESMSLSGMGNPGNISSR.[L]	1xAcetyl [C10]; 1xOxidation [M]	1xAcetyl [C10]; 1xOxidation [M8; M15; M20]	0.000145573	7.94327e-05	1.537	2	4	3	H3BJG8; Q921H8	H3BJG8 [34-62]; Q921H8 [139-167]	H3BJG8 1xAcetyl [C43]; Q921H8 1xAcetyl [C148]	H3BJG8 1xAcetyl [C43]; Q921H8 1xAcetyl [C148]	3-ketoacyl-CoA thiolase A, peroxisomal (Fragment) OS=Mus musculus OX=10090 GN=Acaa1a PE=1 SV=1 3-ketoacyl-CoA thiolase A, peroxisomal OS=Mus musculus OX=10090 GN=Acaa1a PE=1 SV=1	H3BJG8; H3BKL5; Q921H8; H3BKA1	0	2949.25	29
FALSE		High	Unambiguous	MSYTLQHLPMPCAWNQWK	[K].MSYTLQHLPMPCAWNQWK.[C]	1xOxidation [M10]; 1xAcetyl [C12]	1xOxidation [M10]; 1xAcetyl [C12]	0.0524498	0.00378742	0.462	1	2	2	Q91XE0	Q91XE0 [275-292]	Q91XE0 1xAcetyl [C286]	Q91XE0 1xAcetyl [C286]	Glycine N-acyltransferase OS=Mus musculus OX=10090 GN=Glyat PE=1 SV=1	Q91XE0-2; Q91XE0	0	2292.04	18
FALSE		High	Unambiguous	MKQLCLCAAASFALR	[-].MKQLCLCAAASFALR.[L]	2xAcetyl [C5; C/K]; 1xOxidation [M1]	2xAcetyl [K2; C5; C7]; 1xOxidation [M1]	0.0392774	0.00280964	0.508	1	2	2	D3YY05	D3YY05 [1-15]	D3YY05 2xAcetyl [K2; C5; C7]	D3YY05 2xAcetyl [C5; K/C]	Ankyrin repeat domain-containing protein 24 (Fragment) OS=Mus musculus OX=10090 GN=Ankrd24 PE=4 SV=1	D3YY05; D6RE46	1	1725.85	15
FALSE		High	Unambiguous	MALWGLPGSAVLAASVFVGGAVSSPLVAADTYTICVVLKLFTCTR	[-].MALWGLPGSAVLAASVFVGGAVSSPLVAADTYTICVVLKLFTCTR.[G]	1xAcetyl [C/K]; 1xCarbamidomethyl [C35]; 1xOxidation [M1]	1xAcetyl [K39; C43]; 1xCarbamidomethyl [C35]; 1xOxidation [M1]	0.110975	0.00766441	0.337	1	1	2	H7BX61	H7BX61 [1-45]	H7BX61 1xAcetyl [K39; C43]	H7BX61 1xAcetyl [C/K]	RELT-like protein 1 OS=Mus musculus OX=10090 GN=Rell1 PE=4 SV=1	H7BX61	1	4670.44	45
FALSE		High	Unambiguous	MACGGHGYSHSSGIPNIYVTFTPACTFEGENTVMMLQTAR	[R].MACGGHGYSHSSGIPNIYVTFTPACTFEGENTVMMLQTAR.[F]	2xAcetyl [C3; C25]; 2xOxidation [M1; M34]	2xAcetyl [C3; C25]; 2xOxidation [M1; M34]	0.0474979	0.00352053	0.478	2	3	1	Q9R0H0; Q9R0H0-2	Q9R0H0 [394-433]; Q9R0H0-2 [394-433]	Q9R0H0 2xAcetyl [C396; C418]; Q9R0H0-2 2xAcetyl [C396; C418]	Q9R0H0 2xAcetyl [C396; C418]; Q9R0H0-2 2xAcetyl [C396; C418]	Peroxisomal acyl-coenzyme A oxidase 1 OS=Mus musculus OX=10090 GN=Acox1 PE=1 SV=5 Isoform 2 of Peroxisomal acyl-coenzyme A oxidase 1 OS=Mus musculus OX=10090 GN=Acox1	A2A848; Q9R0H0; Q9R0H0-2	0	4394.93	40
FALSE		High	Unambiguous	MAAMAKPDCIITCDGNNITVK	[K].MAAMAKPDCIITCDGNNITVK.[T]	1xAcetyl [C/K]; 1xCarbamidomethyl [C13]; 1xOxidation [M4]	1xAcetyl [K6; C9]; 1xCarbamidomethyl [C13]; 1xOxidation [M4]	0.0469075	0.00352053	0.48	1	1	2	Q05816	Q05816 [35-55]	Q05816 1xAcetyl [K40; C43]	Q05816 1xAcetyl [K/C]	Fatty acid-binding protein 5 OS=Mus musculus OX=10090 GN=Fabp5 PE=1 SV=3	Q05816	0	2324.08	21
FALSE		High	Unambiguous	CKVIPSQEHLDGPLPEPFSNGEIQK	[K].CKVIPSQEHLDGPLPEPFSNGEIQK.[E]	1xAcetyl [C/K]	1xAcetyl [C1; K2]	0.0748321	0.00508638	0.403	1	1	2	P70441	P70441 [237-261]	P70441 1xAcetyl [C237; K238]	P70441 1xAcetyl [K/C]	Na(+)/H(+) exchange regulatory cofactor NHE-RF1 OS=Mus musculus OX=10090 GN=Slc9a3r1 PE=1 SV=3	P70441	1	2804.39	25
FALSE		High	Unambiguous	NGSYDIGMACGVESMTLSQR	[R].NGSYDIGMACGVESMTLSQR.[G]	1xOxidation [M8]; 1xAcetyl [C10]	1xOxidation [M8]; 1xAcetyl [C10]	0.0434943	0.0031447	0.492	1	1	2	Q8VCH0	Q8VCH0 [139-158]	Q8VCH0 1xAcetyl [C148]	Q8VCH0 1xAcetyl [C148]	3-ketoacyl-CoA thiolase B, peroxisomal OS=Mus musculus OX=10090 GN=Acaa1b PE=1 SV=1	Q8VCH0	0	2176.93	20
FALSE		High	Unambiguous	AAVSCLWGKVNSDEVGGEALGR	[K].AAVSCLWGKVNSDEVGGEALGR.[L]	1xAcetyl [C/K]	1xAcetyl [C5; K9]	0.000379149	0.000191673	1.275	1	1	4	P02088	P02088 [10-31]	P02088 1xAcetyl [C14; K18]	P02088 1xAcetyl [K/C]	Hemoglobin subunit beta-1 OS=Mus musculus OX=10090 GN=Hbb-b1 PE=1 SV=2	P02088	1	2260.1	22
FALSE		High	Unambiguous	SGDAAIVDMVPGKPMCVESFSDYPPLGR	[K].SGDAAIVDMVPGKPMCVESFSDYPPLGR.[F]	1xAcetyl [C/K]	1xAcetyl [K13; C16]	5.44075e-10	7.94327e-05	4.454	1	1	18	P10126	P10126 [396-423]	P10126 1xAcetyl [K408; C411]	P10126 1xAcetyl [C/K]	Elongation factor 1-alpha 1 OS=Mus musculus OX=10090 GN=Eef1a1 PE=1 SV=3	P10126	0	2980.39	28	100	20.633	7.071	1.167	100	24.085	0.315	0.41	0.883	0.078	100	57.833	3.282	4.684	100	100	6.64	4.37	2.82	0.22	6.64	4.59	-1.67	-1.29	-0.18	-3.67	6.64
FALSE		High	Unambiguous	LCENIAGHLKDAQLFIQKK	[R].LCENIAGHLKDAQLFIQKK.[A]	1xAcetyl [C2]	1xAcetyl [C2]	8.35306e-06	7.94327e-05	2.219	1	2	6	P24270	P24270 [459-477]	P24270 1xAcetyl [C460]	P24270 1xAcetyl [C460]	Catalase OS=Mus musculus OX=10090 GN=Cat PE=1 SV=4	A2AL20; P24270	2	2211.2	19	100	20.183	9.48	0.44	84.179	8.879	0.711	0.553	0.329	3.227	100	9.344	15.911	0.097	14.412	0.906	6.64	4.34	3.24	-1.18	6.4	3.15	-0.49	-0.86	-1.6	1.69	6.64
FALSE		High	Unambiguous	FSQICAK	[R].FSQICAK.[A]	1xAcetyl [C5]	1xAcetyl [C5]	0.0397843	0.00280964	0.506	1	1	18	P56382	P56382 [15-21]	P56382 1xAcetyl [C19]	P56382 1xAcetyl [C19]	ATP synthase subunit epsilon, mitochondrial OS=Mus musculus OX=10090 GN=Atp5f1e PE=1 SV=2	P56382	0	838.413	7	100	44.36	5.768	0.01	1.505	0.261	0.534	0.636	1.221	0.01	100	100	3.005	4.662	100	100	6.64	5.47	2.53	-6.64	0.59	-1.94	-0.9	-0.65	0.29	-6.64	6.64
FALSE		High	Unambiguous	LCENIAGHLK	[R].LCENIAGHLK.[D]	1xAcetyl [C2]	1xAcetyl [C2]	0.00337045	0.000293252	0.86	1	2	8	P24270	P24270 [459-468]	P24270 1xAcetyl [C460]	P24270 1xAcetyl [C460]	Catalase OS=Mus musculus OX=10090 GN=Cat PE=1 SV=4	A2AL20; P24270	0	1139.59	10	99.192	29.711	3.339	0.557	55.252	16.55	0.183	1.738	0.767	1.034	100	100	7.563	0.099	92.903	12.284	6.63	4.89	1.74	-0.84	5.79	4.05	-2.45	0.8	-0.38	0.05	6.64
FALSE		High	Unambiguous	IIPGFMCQGGDFTRHNGTGGR	[R].IIPGFMCQGGDFTRHNGTGGR.[S]	1xAcetyl [C7]	1xAcetyl [C7]	8.94818e-05	7.94327e-05	1.659	1	2	6	P17742	P17742 [56-76]	P17742 1xAcetyl [C62]	P17742 1xAcetyl [C62]	Peptidyl-prolyl cis-trans isomerase A OS=Mus musculus OX=10090 GN=Ppia PE=1 SV=2	P17742; A0A1L1SST0	1	2263.05	21	32.873	1.904	17.266	12.05	100	22.943	0.14	0.436	0.244	11.294	100	3.332	30.81	0.149	15.299	0.497	5.04	0.93	4.11	3.59	6.64	4.52	-2.84	-1.2	-2.03	3.5	6.64
FALSE		High	Unambiguous	KADCTITMADSDLLALMTGK	[K].KADCTITMADSDLLALMTGK.[M]	1xAcetyl [C/K]	1xAcetyl [K1; C4]	2.5121e-06	7.94327e-05	2.498	2	2	10	P32020; P32020-2	P32020 [492-511]; P32020-2 [88-107]	P32020 1xAcetyl [K492; C495]; P32020-2 1xAcetyl [K88; C91]	P32020 1xAcetyl [C/K]; P32020-2 1xAcetyl [C/K]	Non-specific lipid-transfer protein OS=Mus musculus OX=10090 GN=Scp2 PE=1 SV=3 Isoform SCP2 of Non-specific lipid-transfer protein OS=Mus musculus OX=10090 GN=Scp2	P32020; P32020-2	1	2140.03	20	21.938	6.472	3.39	0.082	1.802	0.532	0.135	1.387	0.355	0.255	100	17.002	13.239	0.044	9.814	0.741	4.46	2.69	1.76	-3.61	0.85	-0.91	-2.89	0.47	-1.49	-1.97	6.64
FALSE		High	Unambiguous	VVGYFVSGCDPTIMGIGPVPAINGALKK	[R].VVGYFVSGCDPTIMGIGPVPAINGALKK.[A]	1xAcetyl [C9]	1xAcetyl [C9]	3.84853e-07	7.94327e-05	2.933	1	1	3	Q8BWT1	Q8BWT1 [279-306]	Q8BWT1 1xAcetyl [C287]	Q8BWT1 1xAcetyl [C287]	3-ketoacyl-CoA thiolase, mitochondrial OS=Mus musculus OX=10090 GN=Acaa2 PE=1 SV=3	Q8BWT1	1	2845.5	28	14.098	1.316	10.711	8.704	100	11.457	0.114	0.97	7.105	9.795	100	81.899	1.462	0.101	12.153	8.31	3.82	0.4	3.42	3.12	6.64	3.52	-3.13	-0.04	2.83	3.29	6.64
FALSE		High	Unambiguous	KITISDCGQL	[K].KITISDCGQL.[-]	1xAcetyl [C7]	1xAcetyl [C7]	0.103228	0.00727759	0.349	1	2	6	P17742	P17742 [155-164]	P17742 1xAcetyl [C161]	P17742 1xAcetyl [C161]	Peptidyl-prolyl cis-trans isomerase A OS=Mus musculus OX=10090 GN=Ppia PE=1 SV=2	P17742; A0A1L1SST0	1	1119.57	10	100	58.258	2.98	0.512	88.814	29.802	1.843	0.965	1.363	1.071	90.906	43.073	2.111	0.88	80.019	37.914	6.64	5.86	1.58	-0.97	6.47	4.9	0.88	-0.05	0.45	0.1	6.51
FALSE		High	Unambiguous	DGPMCMHDNQGGAPNYYPNSFSAPEQQR	[R].DGPMCMHDNQGGAPNYYPNSFSAPEQQR.[S]	1xAcetyl [C5]	1xAcetyl [C5]	4.879e-07	7.94327e-05	2.878	1	1	5	P24270	P24270 [389-416]	P24270 1xAcetyl [C393]	P24270 1xAcetyl [C393]	Catalase OS=Mus musculus OX=10090 GN=Cat PE=1 SV=4	P24270	0	3153.29	28	45.301	1.157	39.163	1.581	71.627	1.829	0.165	0.314	0.832	2.975	86.32	5.841	14.778	0.088	7.557	0.511	5.5	0.21	5.29	0.66	6.16	0.87	-2.6	-1.67	-0.27	1.57	6.43
FALSE		High	Unambiguous	GCFHAEIVPVTTTVLNDKGDKK	[R].GCFHAEIVPVTTTVLNDKGDKK.[T]	1xAcetyl [C2]	1xAcetyl [C2]	0.000302138	0.00015311	1.338	1	1	3	Q8VCH0	Q8VCH0 [217-238]	Q8VCH0 1xAcetyl [C218]	Q8VCH0 1xAcetyl [C218]	3-ketoacyl-CoA thiolase B, peroxisomal OS=Mus musculus OX=10090 GN=Acaa1b PE=1 SV=1	Q8VCH0	2	2414.24	22	53.549	6.247	8.572	0.915	49.015	5.718	1.05	1.575	1.684	0.33	80.3	10.018	8.015	2.914	100	29.191	5.74	2.64	3.1	-0.13	5.62	2.52	0.07	0.66	0.75	-1.6	6.33
FALSE		High	Unambiguous	LLSHCLLVTLASHHPADFTPAVHASLDKFLASVSTVLTSK	[K].LLSHCLLVTLASHHPADFTPAVHASLDKFLASVSTVLTSK.[Y]	1xAcetyl [C/K]	1xAcetyl [C5; K28]	6.45139e-12	7.94327e-05	5.482	2	2	22	Q91VB8; P01942	Q91VB8 [101-140]; P01942 [101-140]	Q91VB8 1xAcetyl [C105; K128]; P01942 1xAcetyl [C105; K128]	Q91VB8 1xAcetyl [C/K]; P01942 1xAcetyl [C/K]	Alpha globin 1 OS=Mus musculus OX=10090 GN=Hba-a1 PE=1 SV=1 Hemoglobin subunit alpha OS=Mus musculus OX=10090 GN=Hba PE=1 SV=2	Q91VB8; P01942	1	4269.27	40	100	20.964	18.268	0.216	82.757	4.53	1.376	0.284	2.009	1.265	78.933	30.606	2.579	0.235	18.56	7.196	6.64	4.39	4.19	-2.21	6.37	2.18	0.46	-1.82	1.01	0.34	6.3
FALSE		High	Unambiguous	GTFASLSELHCDK	[K].GTFASLSELHCDK.[L]	1xAcetyl [C/K]	1xAcetyl [C11; K13]	1.11682e-06	7.94327e-05	2.686	3	4	69	P02088; A8DUK4; P02089	P02088 [84-96]; A8DUK4 [84-96]; P02089 [84-96]	P02088 1xAcetyl [C94; K96]; A8DUK4 1xAcetyl [C94; K96]; P02089 1xAcetyl [C94; K96]	P02088 1xAcetyl [C/K]; A8DUK4 1xAcetyl [C/K]; P02089 1xAcetyl [C/K]	Hemoglobin subunit beta-1 OS=Mus musculus OX=10090 GN=Hbb-b1 PE=1 SV=2 Beta-globin OS=Mus musculus OX=10090 GN=Hbb-bs PE=1 SV=1 Hemoglobin subunit beta-2 OS=Mus musculus OX=10090 GN=Hbb-b2 PE=1 SV=2	P02088; E9Q223; A8DUK4; P02089	0	1449.67	13	100	22.07	4.865	8.053	100	100	2.11	1.517	1.095	1.956	77.194	11.454	6.739	8.689	100	99.527	6.64	4.46	2.28	3.01	6.64	6.64	1.08	0.6	0.13	0.97	6.27
FALSE		High	Unambiguous	ASGEPVVLSGQITGLTEGQHGFHVHQYGDNTQGCTSAGPHFNPHSK	[K].ASGEPVVLSGQITGLTEGQHGFHVHQYGDNTQGCTSAGPHFNPHSK.[K]	1xAcetyl [C34]	1xAcetyl [C34]	2.29726e-05	7.94327e-05	1.983	1	1	1	P08228	P08228 [25-70]	P08228 1xAcetyl [C58]	P08228 1xAcetyl [C58]	Superoxide dismutase [Cu-Zn] OS=Mus musculus OX=10090 GN=Sod1 PE=1 SV=2	P08228	0	4826.24	46	100	9.891	31.781	0.05	15.748	0.496	5.976	1.428	1.867	0.124	75.12	3.089	24.317	2.413	100	7.455	6.64	3.31	4.99	-4.32	3.98	-1.01	2.58	0.51	0.9	-3.01	6.23
FALSE		High	Unambiguous	IIPGFMCQGGDFTR	[R].IIPGFMCQGGDFTR.[H]	1xAcetyl [C7]	1xAcetyl [C7]	2.32685e-05	7.94327e-05	1.98	1	2	18	P17742	P17742 [56-69]	P17742 1xAcetyl [C62]	P17742 1xAcetyl [C62]	Peptidyl-prolyl cis-trans isomerase A OS=Mus musculus OX=10090 GN=Ppia PE=1 SV=2	P17742; A0A1L1SST0	0	1583.73	14	100	30.092	5.54	0.379	63.199	11.408	2.389	0.975	0.815	0.789	68.018	10.264	6.627	1.148	78.07	11.781	6.64	4.91	2.47	-1.4	5.98	3.51	1.26	-0.04	-0.3	-0.34	6.09
FALSE		High	Unambiguous	LCAATATILDKPEDR	[R].LCAATATILDKPEDR.[V]	1xAcetyl [C2]	1xAcetyl [C2]	3.08529e-08	7.94327e-05	3.518	1	1	8	O35215	O35215 [23-37]	O35215 1xAcetyl [C24]	O35215 1xAcetyl [C24]	D-dopachrome decarboxylase OS=Mus musculus OX=10090 GN=Ddt PE=1 SV=3	O35215	0	1658.84	15	22.211	6.834	3.25	0.199	4.422	1.361	0.262	0.745	0.125	0.371	63.208	3.275	19.303	0.14	8.87	0.46	4.47	2.77	1.7	-2.33	2.14	0.44	-1.93	-0.42	-2.99	-1.43	5.98
FALSE		High	Unambiguous	AVCVLKGDGPVQGTIHFEQK	[K].AVCVLKGDGPVQGTIHFEQK.[A]	1xAcetyl [C3]	1xAcetyl [C3]	1.07895e-06	7.94327e-05	2.694	1	1	26	P08228	P08228 [5-24]	P08228 1xAcetyl [C7]	P08228 1xAcetyl [C7]	Superoxide dismutase [Cu-Zn] OS=Mus musculus OX=10090 GN=Sod1 PE=1 SV=2	P08228	1	2168.12	20	100	36.856	3.962	0.084	12.236	3.088	3.375	1.451	1.44	0.23	62.791	15.726	3.993	1.228	77.125	19.315	6.64	5.2	1.99	-3.58	3.61	1.63	1.75	0.54	0.53	-2.12	5.97
FALSE		High	Unambiguous	CELMVLGLKCGGTLQER	[K].CELMVLGLKCGGTLQER.[A]	3xAcetyl [C1; K9; C10]	3xAcetyl [C1; K9; C10]	0.0544154	0.00387561	0.456	1	1	6	Q8K1J5	Q8K1J5 [403-419]	Q8K1J5 3xAcetyl [C403; K411; C412]	Q8K1J5 3xAcetyl [C403; K411; C412]	Replication stress response regulator SDE2 OS=Mus musculus OX=10090 GN=Sde2 PE=1 SV=1	Q8K1J5	1	1975.96	17	3.341	0.553	6.037	0.153	0.512	0.085	0.41	7.148	0.666	0.208	58.218	0.899	64.774	0.303	17.621	0.272	1.74	-0.85	2.59	-2.71	-0.97	-3.56	-1.29	2.84	-0.59	-2.27	5.86
FALSE		High	Unambiguous	VCIDSEHSSDTLLATLNKTGK	[K].VCIDSEHSSDTLLATLNKTGK.[A]	1xAcetyl [C2]	1xAcetyl [C2]	0.00032216	0.00015311	1.32	1	1	3	O08997	O08997 [40-60]	O08997 1xAcetyl [C41]	O08997 1xAcetyl [C41]	Copper transport protein ATOX1 OS=Mus musculus OX=10090 GN=Atox1 PE=1 SV=1	O08997	1	2274.13	21	29.599	0.341	86.78	0.962	28.485	0.328	0.555	1.037	1.276	0.49	55.312	0.784	70.549	1.09	60.306	0.855	4.89	-1.55	6.44	-0.06	4.83	-1.61	-0.85	0.05	0.35	-1.03	5.79
FALSE		High	Unambiguous	RPCFSALTVDETYVPK	[R].RPCFSALTVDETYVPK.[E]	1xAcetyl [C3]	1xAcetyl [C3]	3.60559e-05	7.94327e-05	1.877	1	1	12	P07724	P07724 [509-524]	P07724 1xAcetyl [C511]	P07724 1xAcetyl [C511]	Albumin OS=Mus musculus OX=10090 GN=Alb PE=1 SV=3	P07724	0	1867.93	16	24.27	1.322	18.363	1.061	25.759	1.403	0.415	0.829	0.252	0.353	48.499	0.804	60.359	1.246	60.409	1.001	4.6	0.4	4.2	0.09	4.69	0.49	-1.27	-0.27	-1.99	-1.5	5.6
FALSE		High	Unambiguous	DGNKVDVVGATQGQAGSCSR	[K].DGNKVDVVGATQGQAGSCSR.[G]	1xAcetyl [C18]	1xAcetyl [C18]	5.74801e-07	7.94327e-05	2.84	1	1	14	Q8BGD9	Q8BGD9 [526-545]	Q8BGD9 1xAcetyl [C543]	Q8BGD9 1xAcetyl [C543]	Eukaryotic translation initiation factor 4B OS=Mus musculus OX=10090 GN=Eif4b PE=1 SV=1	Q8BGD9	1	1990.92	20	23.181	1.272	18.217	1.184	27.455	1.507	0.657	1.352	0.658	2.932	47.697	1.273	37.457	0.266	12.664	0.338	4.53	0.35	4.19	0.24	4.78	0.59	-0.61	0.44	-0.6	1.55	5.58
FALSE		High	Unambiguous	TGSQGQCTQVR	[R].TGSQGQCTQVR.[V]	1xAcetyl [C7]	1xAcetyl [C7]	4.60582e-05	7.94327e-05	1.819	1	2	14	P62858	P62858 [21-31]	P62858 1xAcetyl [C27]	P62858 1xAcetyl [C27]	40S ribosomal protein S28 OS=Mus musculus OX=10090 GN=Rps28 PE=1 SV=1	G3UYV7; P62858	0	1206.55	11	100	7.724	90.112	0.045	31.051	0.345	6.842	0.454	0.197	0.646	46.198	0.222	100	0.472	21.825	0.105	6.64	2.95	6.49	-4.49	4.96	-1.54	2.77	-1.14	-2.34	-0.63	5.53
FALSE		High	Unambiguous	KVITAFNDGLNHLDSLKGTFASLSELHCDK	[K].KVITAFNDGLNHLDSLKGTFASLSELHCDK.[L]	1xAcetyl [C/K]	1xAcetyl [C28; K30]	1.53873e-13	7.94327e-05	6.348	2	3	22	P02088; A8DUK4	P02088 [67-96]; A8DUK4 [67-96]	P02088 1xAcetyl [C94; K96]; A8DUK4 1xAcetyl [C94; K96]	P02088 1xAcetyl [C/K]; A8DUK4 1xAcetyl [C/K]	Hemoglobin subunit beta-1 OS=Mus musculus OX=10090 GN=Hbb-b1 PE=1 SV=2 Beta-globin OS=Mus musculus OX=10090 GN=Hbb-bs PE=1 SV=1	P02088; E9Q223; A8DUK4	2	3315.67	30	87.227	20.687	4.217	5.765	100	100	2.227	1.105	1.42	0.29	43.27	13.186	3.281	44.212	100	100	6.45	4.37	2.08	2.53	6.64	6.64	1.16	0.14	0.51	-1.78	5.44
FALSE		High	Unambiguous	VITAFNDGLNHLDSLKGTFASLSELHCDKLHVDPENFR	[K].VITAFNDGLNHLDSLKGTFASLSELHCDKLHVDPENFR.[L]	1xAcetyl [C/K]	1xAcetyl [K16; C27; K29]	8.23226e-10	7.94327e-05	4.358	2	2	32	P02088; A8DUK4	P02088 [68-105]; A8DUK4 [68-105]	P02088 1xAcetyl [K83; C94; K96]; A8DUK4 1xAcetyl [K83; C94; K96]	P02088 1xAcetyl [C/K]; A8DUK4 1xAcetyl [C/K]	Hemoglobin subunit beta-1 OS=Mus musculus OX=10090 GN=Hbb-b1 PE=1 SV=2 Beta-globin OS=Mus musculus OX=10090 GN=Hbb-bs PE=1 SV=1	P02088; A8DUK4	2	4295.12	38	100	100	4.094	0.168	90.401	22.08	4.832	0.36	1.436	0.542	40.063	39.017	1.027	1.499	60.069	58.5	6.64	6.64	2.03	-2.57	6.5	4.46	2.27	-1.47	0.52	-0.88	5.32
FALSE		High	Unambiguous	IIKPCNHVLSLSFPIRR	[R].IIKPCNHVLSLSFPIRR.[D]	1xAcetyl [C5]	1xAcetyl [K3; C5]	8.69621e-05	7.94327e-05	1.666	1	1	2	P26443	P26443 [108-124]	P26443 1xAcetyl [C112]	P26443 1xAcetyl [C112]	Glutamate dehydrogenase 1, mitochondrial OS=Mus musculus OX=10090 GN=Glud1 PE=1 SV=1	P26443	1	2035.16	17	5.986	0.895	6.687	0.773	4.626	0.692	0.155	0.927	0.794	0.299	35.721	4.572	7.812	0.402	14.346	1.836	2.58	-0.16	2.74	-0.37	2.21	-0.53	-2.69	-0.11	-0.33	-1.74	5.16
FALSE		High	Unambiguous	GTFASLSELHCDKLHVDPENFR	[K].GTFASLSELHCDKLHVDPENFR.[L]	1xAcetyl [C/K]	1xAcetyl [C11; K13]	8.10025e-09	7.94327e-05	3.828	3	3	28	P02088; A8DUK4; P02089	P02088 [84-105]; A8DUK4 [84-105]; P02089 [84-105]	P02088 1xAcetyl [C94; K96]; A8DUK4 1xAcetyl [C94; K96]; P02089 1xAcetyl [C94; K96]	P02088 1xAcetyl [C/K]; A8DUK4 1xAcetyl [C/K]; P02089 1xAcetyl [C/K]	Hemoglobin subunit beta-1 OS=Mus musculus OX=10090 GN=Hbb-b1 PE=1 SV=2 Beta-globin OS=Mus musculus OX=10090 GN=Hbb-bs PE=1 SV=1 Hemoglobin subunit beta-2 OS=Mus musculus OX=10090 GN=Hbb-b2 PE=1 SV=2	P02088; A8DUK4; P02089	1	2557.21	22	100	14.442	7.618	4.385	100	63.336	1.332	0.384	0.535	0.521	31.725	5.795	5.474	11.206	100	64.939	6.64	3.85	2.93	2.13	6.64	5.98	0.41	-1.38	-0.9	-0.94	4.99
FALSE		High	Unambiguous	LACGVIGIAQ	[R].LACGVIGIAQ.[-]	1xAcetyl [C3]	1xAcetyl [C3]	0.125375	0.00834819	0.317	1	1	12	P08228	P08228 [145-154]	P08228 1xAcetyl [C147]	P08228 1xAcetyl [C147]	Superoxide dismutase [Cu-Zn] OS=Mus musculus OX=10090 GN=Sod1 PE=1 SV=2	P08228	0	986.534	10	39.442	14.275	2.763	20.58	100	100	1.346	1.018	0.684	13.416	29.825	7.25	4.114	2.065	61.581	14.969	5.3	3.84	1.47	4.36	6.64	6.64	0.43	0.03	-0.55	3.75	4.9
FALSE		High	Unambiguous	EVCGFAPYER	[R].EVCGFAPYER.[R]	1xAcetyl [C3]	1xAcetyl [C3]	0.00188598	0.000245748	0.947	1	2	2	Q6ZWZ4	Q6ZWZ4 [46-55]	Q6ZWZ4 1xAcetyl [C48]	Q6ZWZ4 1xAcetyl [C48]	60S ribosomal protein L36 OS=Mus musculus OX=10090 GN=Rpl36 PE=1 SV=1	Q6ZWZ4; P47964	0	1212.54	10	3.089	0.869	3.553	2.766	8.545	2.405	0.121	1.12	0.831	2.361	28.624	5.974	4.791	0.142	4.055	0.846	1.63	-0.2	1.83	1.47	3.1	1.27	-3.05	0.16	-0.27	1.24	4.84
FALSE		High	Unambiguous	GSVLPNSDKKADCTITMADSDLLALMTGK	[K].GSVLPNSDKKADCTITMADSDLLALMTGK.[M]	1xAcetyl [C/K]	1xAcetyl [K9; K10; C13]	1.78529e-05	7.94327e-05	2.042	2	2	5	P32020; P32020-2	P32020 [483-511]; P32020-2 [79-107]	P32020 1xAcetyl [K491; K492; C495]; P32020-2 1xAcetyl [K87; K88; C91]	P32020 1xAcetyl [C/K]; P32020-2 1xAcetyl [C/K]	Non-specific lipid-transfer protein OS=Mus musculus OX=10090 GN=Scp2 PE=1 SV=3 Isoform SCP2 of Non-specific lipid-transfer protein OS=Mus musculus OX=10090 GN=Scp2	P32020; P32020-2	2	3037.49	29	35.435	1.915	18.506	0.386	13.669	0.739	0.805	0.62	3.799	0.176	27.292	9.037	3.02	1.76	48.037	15.907	5.15	0.94	4.21	-1.37	3.77	-0.44	-0.31	-0.69	1.93	-2.5	4.77
FALSE		High	Unambiguous	VLTLDTMNPCVR	[K].VLTLDTMNPCVR.[R]	1xAcetyl [C10]	1xAcetyl [C10]	0.000120555	7.94327e-05	1.585	1	3	4	A0A2R8VHV7	A0A2R8VHV7 [20-31]	A0A2R8VHV7 1xAcetyl [C29]	A0A2R8VHV7 1xAcetyl [C29]	Alanine aminotransferase 1 (Fragment) OS=Mus musculus OX=10090 GN=Gpt PE=1 SV=1	A0A2R8VHV7; Q8QZR5; A0A2R8VHW0	0	1403.7	12	3.026	0.826	3.662	1.268	3.836	1.048	0.278	2.323	4.086	0.103	25.293	12.149	2.082	3.433	86.836	41.71	1.6	-0.28	1.87	0.34	1.94	0.07	-1.85	1.22	2.03	-3.28	4.66
FALSE		High	Unambiguous	VITAFNDGLNHLDSLKGTFASLSELHCDK	[K].VITAFNDGLNHLDSLKGTFASLSELHCDK.[L]	1xAcetyl [C/K]	1xAcetyl [C27; K29]	1.61359e-09	7.94327e-05	4.202	2	3	41	P02088; A8DUK4	P02088 [68-96]; A8DUK4 [68-96]	P02088 1xAcetyl [C94; K96]; A8DUK4 1xAcetyl [C94; K96]	P02088 1xAcetyl [C/K]; A8DUK4 1xAcetyl [C/K]	Hemoglobin subunit beta-1 OS=Mus musculus OX=10090 GN=Hbb-b1 PE=1 SV=2 Beta-globin OS=Mus musculus OX=10090 GN=Hbb-bs PE=1 SV=1	P02088; E9Q223; A8DUK4	1	3187.57	29	27.631	6.7	4.124	5.146	100	34.48	1.366	1.167	2.138	1.249	23.605	10.484	2.252	5.632	100	59.042	4.79	2.74	2.04	2.36	6.64	5.11	0.45	0.22	1.1	0.32	4.56
FALSE		High	Unambiguous	LLSHCLLVTLASHHPADFTPAVHASLDK	[K].LLSHCLLVTLASHHPADFTPAVHASLDK.[F]	1xAcetyl [C5]	1xAcetyl [C5]	3.08179e-13	7.94327e-05	6.187	2	2	57	Q91VB8; P01942	Q91VB8 [101-128]; P01942 [101-128]	Q91VB8 1xAcetyl [C105]; P01942 1xAcetyl [C105]	Q91VB8 1xAcetyl [C105]; P01942 1xAcetyl [C105]	Alpha globin 1 OS=Mus musculus OX=10090 GN=Hba-a1 PE=1 SV=1 Hemoglobin subunit alpha OS=Mus musculus OX=10090 GN=Hba PE=1 SV=2	Q91VB8; P01942	0	3035.58	28	15.949	10.239	1.558	0.373	5.945	3.817	1.966	2.886	1.761	0.614	23.423	9.172	2.554	1.194	27.967	10.951	4	3.36	0.64	-1.42	2.57	1.93	0.97	1.53	0.82	-0.7	4.55
FALSE		High	Unambiguous	ALNDHHVYLEGTLLKPNMVTAGHACTK	[K].ALNDHHVYLEGTLLKPNMVTAGHACTK.[K]	1xAcetyl [C25]	1xAcetyl [C25]	1.87053e-08	7.94327e-05	3.634	1	1	2	Q91Y97	Q91Y97 [216-242]	Q91Y97 1xAcetyl [C240]	Q91Y97 1xAcetyl [C240]	Fructose-bisphosphate aldolase B OS=Mus musculus OX=10090 GN=Aldob PE=1 SV=3	Q91Y97	0	2975.49	27	17.794	0.67	26.555	2.577	45.859	1.727	0.81	0.958	2.063	1.715	21.039	1.707	12.327	1.217	25.604	2.077	4.15	-0.58	4.73	1.37	5.52	0.79	-0.3	-0.06	1.04	0.78	4.39
FALSE		High	Unambiguous	VIVVGNPANTNCLTASK	[K].VIVVGNPANTNCLTASK.[S]	1xAcetyl [C/K]	1xAcetyl [C12; K17]	1.63179e-05	7.94327e-05	2.063	1	3	11	P14152	P14152 [126-142]	P14152 1xAcetyl [C137; K142]	P14152 1xAcetyl [C/K]	Malate dehydrogenase, cytoplasmic OS=Mus musculus OX=10090 GN=Mdh1 PE=1 SV=3	P14152; A0A5F8MPN8; B1ATQ3	0	1742.91	17	9.172	0.264	34.79	4.537	41.611	1.196	0.734	1.664	2.292	3.71	20.787	0.823	25.247	0.898	18.657	0.739	3.2	-1.92	5.12	2.18	5.38	0.26	-0.45	0.73	1.2	1.89	4.38
FALSE		High	Unambiguous	TCTTVAFTQVNSEDKGALAK	[K].TCTTVAFTQVNSEDKGALAK.[L]	1xAcetyl [C2]	1xAcetyl [C2]	1.04898e-05	7.94327e-05	2.166	1	1	8	P12970	P12970 [198-217]	P12970 1xAcetyl [C199]	P12970 1xAcetyl [C199]	60S ribosomal protein L7a OS=Mus musculus OX=10090 GN=Rpl7a PE=1 SV=2	P12970	1	2126.04	20	78.292	3.19	24.542	0.317	24.799	1.01	1.789	0.455	0.139	1.261	19.907	0.248	80.374	0.449	8.947	0.111	6.29	1.67	4.62	-1.66	4.63	0.02	0.84	-1.14	-2.85	0.33	4.32
FALSE		High	Unambiguous	DFTPVCTTELGR	[RK].DFTPVCTTELGR.[A]	1xAcetyl [C6]	1xAcetyl [C6]	0.000316459	0.00015311	1.325	1	4	10	Q6GT24	Q6GT24 [42-53]	Q6GT24 1xAcetyl [C47]	Q6GT24 1xAcetyl [C47]	Peroxiredoxin-6 OS=Mus musculus OX=10090 GN=Prdx6 PE=1 SV=1	Q6GT24; D3Z0Y2; O08709; Q8BG37	0	1380.65	12	67.72	2.879	23.519	0.303	20.541	0.873	3.286	0.934	2.385	0.99	19.241	2.09	9.206	1.006	19.365	2.103	6.08	1.53	4.56	-1.72	4.36	-0.2	1.72	-0.1	1.25	-0.01	4.27
FALSE		High	Unambiguous	DGPMCMHDNQGGAPNYYPNSFSAPEQQR	[R].DGPMCMHDNQGGAPNYYPNSFSAPEQQR.[S]	1xAcetyl [C5]; 2xOxidation [M4; M6]	1xAcetyl [C5]; 2xOxidation [M4; M6]	0.000251978	0.00015311	1.389	1	1	7	P24270	P24270 [389-416]	P24270 1xAcetyl [C393]	P24270 1xAcetyl [C393]	Catalase OS=Mus musculus OX=10090 GN=Cat PE=1 SV=4	P24270	0	3185.28	28	1.404	0.209	6.725	0.205	0.288	0.043	0.078	0.979	3.847	0.642	17.664	10.326	1.711	0.025	0.439	0.257	0.49	-2.26	2.75	-2.29	-1.8	-4.55	-3.68	-0.03	1.94	-0.64	4.14
FALSE		High	Unambiguous	DVQIGDIVTVGECRPLSK	[R].DVQIGDIVTVGECRPLSK.[T]	1xAcetyl [C13]	1xAcetyl [C13]	4.2497e-06	7.94327e-05	2.376	1	2	2	P62281	P62281 [119-136]	P62281 1xAcetyl [C131]	P62281 1xAcetyl [C131]	40S ribosomal protein S11 OS=Mus musculus OX=10090 GN=Rps11 PE=1 SV=3	P62281; A0A1B0GSE8	0	1971.02	18	17.124	0.719	23.813	0.467	8.002	0.336	0.669	0.677	0.947	1.505	17.309	1.018	17.01	0.208	3.599	0.212	4.1	-0.48	4.57	-1.1	3	-1.57	-0.58	-0.56	-0.08	0.59	4.11
FALSE		High	Unambiguous	IVSNASCTTNCLSPLAK	[K].IVSNASCTTNCLSPLAK.[V]	1xAcetyl [C]	1xAcetyl [C7; C11]	0.111649	0.00779195	0.336	1	1	5	S4R1W1	S4R1W1 [144-160]	S4R1W1 1xAcetyl [C150; C154]	S4R1W1 1xAcetyl [C]	Glyceraldehyde-3-phosphate dehydrogenase OS=Mus musculus OX=10090 GN=Gm3839 PE=1 SV=1	S4R1W1	0	1763.87	17	1.35	1.197	1.128	0.268	0.361	0.32	1.371	15.532	0.756	0.62	15.298	0.66	23.168	0.592	9.055	0.391	0.43	0.26	0.17	-1.9	-1.47	-1.64	0.46	3.96	-0.4	-0.69	3.94
FALSE		High	Unambiguous	EQWSNCPTIGQIR	[R].EQWSNCPTIGQIR.[D]	1xAcetyl [C6]	1xAcetyl [C6]	0.000237955	0.00015311	1.405	1	1	8	P10605	P10605 [88-100]	P10605 1xAcetyl [C93]	P10605 1xAcetyl [C93]	Cathepsin B OS=Mus musculus OX=10090 GN=Ctsb PE=1 SV=2	P10605	0	1573.74	13	7.828	2.079	3.766	1.689	13.22	3.51	0.457	0.856	3.469	0.515	14.65	15.771	0.929	1.501	21.987	23.669	2.97	1.06	1.91	0.76	3.72	1.81	-1.13	-0.22	1.79	-0.96	3.87
FALSE		High	Selected	HGEVCPAGWKPGSDTIKPDVNK	[K].HGEVCPAGWKPGSDTIKPDVNK.[S]	1xAcetyl [C5]	1xAcetyl [C5]	5.05179e-05	7.94327e-05	1.797	1	1	2	P35700	P35700 [169-190]	P35700 1xAcetyl [C173]	P35700 1xAcetyl [C173]	Peroxiredoxin-1 OS=Mus musculus OX=10090 GN=Prdx1 PE=1 SV=1	P35700	0	2377.16	22	18.115	0.334	54.254	3.737	67.695	1.248	2.411	1.922	5.878	8.355	14.445	0.814	17.742	1.078	15.575	0.878	4.18	-1.58	5.76	1.9	6.08	0.32	1.27	0.94	2.56	3.06	3.85
FALSE		High	Unambiguous	ECADLWPR	[K].ECADLWPR.[I]	1xAcetyl [C2]	1xAcetyl [C2]	0.0171024	0.00133145	0.633	1	1	2	P62830	P62830 [124-131]	P62830 1xAcetyl [C125]	P62830 1xAcetyl [C125]	60S ribosomal protein L23 OS=Mus musculus OX=10090 GN=Rpl23 PE=1 SV=1	P62830	0	1031.46	8	14.929	3.296	4.529	13.463	100	44.375	1.339	1.272	0.896	33.398	14.178	2.206	6.426	0.54	7.652	1.191	3.9	1.72	2.18	3.75	6.64	5.47	0.42	0.35	-0.16	5.06	3.83
FALSE		High	Unambiguous	GVLFGVPGAFTPGCSK	[K].GVLFGVPGAFTPGCSK.[TV]	1xAcetyl [C14]	1xAcetyl [C14; K16]	0.00780039	0.000617725	0.744	1	5	2	P99029	P99029 [83-98]	P99029 1xAcetyl [C96]	P99029 1xAcetyl [C96]	Peroxiredoxin-5, mitochondrial OS=Mus musculus OX=10090 GN=Prdx5 PE=1 SV=2	P99029-2; G3UZJ4; P99029; A0A494BAZ4; H3BJQ7	0	1578.8	16	18.428	7.969	2.312	0.827	15.231	6.587	1.272	0.939	0.233	2.579	13.6	1.458	9.327	0.408	5.547	0.595	4.2	2.99	1.21	-0.27	3.93	2.72	0.35	-0.09	-2.1	1.37	3.77
FALSE		High	Unambiguous	SRPCGLPEPVRNNLIDDAK	[M].SRPCGLPEPVRNNLIDDAK.[A]	1xAcetyl [C4]	1xAcetyl [C4]	3.04286e-05	7.94327e-05	1.917	1	3	12	Q99P30	Q99P30 [2-20]	Q99P30 1xAcetyl [C5]	Q99P30 1xAcetyl [C5]	Peroxisomal coenzyme A diphosphatase NUDT7 OS=Mus musculus OX=10090 GN=Nudt7 PE=1 SV=2	Q99P30; Q99P30-3; Q99P30-5	1	2136.09	19	2.075	0.795	2.609	0.45	0.934	0.358	0.01	0.051	0.529	0.01	13.448	53.938	0.249	0.491	6.599	26.468	1.05	-0.33	1.38	-1.15	-0.1	-1.48	-6.64	-4.31	-0.92	-6.64	3.75
FALSE		High	Unambiguous	VNEAACDIAR	[K].VNEAACDIAR.[Q]	1xAcetyl [C6]	1xAcetyl [C6]	0.000138929	7.94327e-05	1.549	1	1	8	O35490	O35490 [99-108]	O35490 1xAcetyl [C104]	O35490 1xAcetyl [C104]	Betaine--homocysteine S-methyltransferase 1 OS=Mus musculus OX=10090 GN=Bhmt PE=1 SV=1	O35490	0	1103.51	10	9.404	0.83	11.334	1.334	12.543	1.107	0.459	0.637	0.143	0.701	13.039	0.258	50.554	0.873	11.389	0.225	3.23	-0.27	3.5	0.42	3.65	0.15	-1.12	-0.65	-2.81	-0.51	3.7
FALSE		High	Unambiguous	ISLGLPVGAVINCADNTGAK	[R].ISLGLPVGAVINCADNTGAK.[N]	1xAcetyl [C13]	1xAcetyl [C13]	7.38186e-07	7.94327e-05	2.782	1	2	8	P62830	P62830 [16-35]	P62830 1xAcetyl [C28]	P62830 1xAcetyl [C28]	60S ribosomal protein L23 OS=Mus musculus OX=10090 GN=Rpl23 PE=1 SV=1	P62830; A2A6F8	0	1955.03	20	100	0.77	100	0.231	43.311	0.178	6.516	0.44	20.46	0.132	12.636	2.417	5.227	11.394	100	27.545	6.64	-0.38	6.64	-2.11	5.44	-2.49	2.7	-1.19	4.35	-2.92	3.66
FALSE		High	Unambiguous	IVEVNGVCMEGK	[R].IVEVNGVCMEGK.[Q]	1xAcetyl [C8]	1xAcetyl [C8]	1.60407e-05	7.94327e-05	2.067	1	1	5	P70441	P70441 [194-205]	P70441 1xAcetyl [C201]	P70441 1xAcetyl [C201]	Na(+)/H(+) exchange regulatory cofactor NHE-RF1 OS=Mus musculus OX=10090 GN=Slc9a3r1 PE=1 SV=3	P70441	0	1319.63	12	6.712	0.72	9.316	1.986	13.329	1.431	0.871	1.585	1.665	2.627	12.212	1.377	8.866	0.659	8.041	0.907	2.75	-0.47	3.22	0.99	3.74	0.52	-0.2	0.66	0.74	1.39	3.61
FALSE		High	Unambiguous	VGQPGAAGPVSPMCPGR	[K].VGQPGAAGPVSPMCPGR.[I]	1xAcetyl [C14]	1xAcetyl [C14]	2.94644e-06	7.94327e-05	2.461	1	4	12	A0A338P7H5	A0A338P7H5 [279-295]	A0A338P7H5 1xAcetyl [C292]	A0A338P7H5 1xAcetyl [C292]	Alpha-2-HS-glycoprotein OS=Mus musculus OX=10090 GN=Ahsg PE=1 SV=1	A0A338P7H5; A0A338P7G1; P29699; A0A338P703	0	1622.78	17	100	14.43	15.958	0.09	20.645	1.294	30.175	1.58	1.051	0.548	12.054	0.503	23.984	4.941	59.557	2.483	6.64	3.85	4	-3.48	4.37	0.37	4.92	0.66	0.07	-0.87	3.59
FALSE		High	Unambiguous	ENFSCLTR	[K].ENFSCLTR.[L]	1xAcetyl [C5]	1xAcetyl [C5]	0.0596096	0.00419041	0.441	1	2	2	P14152	P14152 [150-157]	P14152 1xAcetyl [C154]	P14152 1xAcetyl [C154]	Malate dehydrogenase, cytoplasmic OS=Mus musculus OX=10090 GN=Mdh1 PE=1 SV=3	P14152; A0A5F8MPN8	0	1011.46	8	5.426	1.847	2.937	0.494	2.681	0.913	1.996	4.024	1.003	1.043	10.938	0.929	11.776	0.946	10.343	0.878	2.44	0.89	1.55	-1.02	1.42	-0.13	1	2.01	0	0.06	3.45
FALSE		High	Unambiguous	SALEHSVQCAVDVKR	[R].SALEHSVQCAVDVKR.[F]	1xAcetyl [C9]	1xAcetyl [C9]	2.4165e-06	7.94327e-05	2.507	1	1	2	P24270	P24270 [417-431]	P24270 1xAcetyl [C425]	P24270 1xAcetyl [C425]	Catalase OS=Mus musculus OX=10090 GN=Cat PE=1 SV=4	P24270	1	1683.85	15	15.496	1.564	9.908	1.655	25.639	2.588	1.305	0.913	1.003	1.619	10.836	1.202	9.017	1.334	14.454	1.603	3.95	0.65	3.31	0.73	4.68	1.37	0.38	-0.13	0	0.7	3.44
FALSE		High	Unambiguous	IADQCPSSLAIQENANALAR	[R].IADQCPSSLAIQENANALAR.[Y]	1xAcetyl [C5]	1xAcetyl [C5]	2.68747e-08	7.94327e-05	3.55	1	1	10	Q91Y97	Q91Y97 [154-173]	Q91Y97 1xAcetyl [C158]	Q91Y97 1xAcetyl [C158]	Fructose-bisphosphate aldolase B OS=Mus musculus OX=10090 GN=Aldob PE=1 SV=3	Q91Y97	0	2127.05	20	23.792	1.966	12.104	0.549	13.058	1.079	1.327	0.597	0.242	0.608	10.709	0.358	29.936	1.197	12.822	0.428	4.57	0.97	3.6	-0.87	3.71	0.11	0.41	-0.74	-2.05	-0.72	3.42
FALSE		High	Unambiguous	SCAEFVSGSQLR	[K].SCAEFVSGSQLR.[I]	1xAcetyl [C2]	1xAcetyl [C2]	7.34195e-06	7.94327e-05	2.249	1	2	6	Q9DCX2	Q9DCX2 [100-111]	Q9DCX2 1xAcetyl [C101]	Q9DCX2 1xAcetyl [C101]	ATP synthase subunit d, mitochondrial OS=Mus musculus OX=10090 GN=Atp5pd PE=1 SV=3	Q9DCX2; B1ASE2	0	1325.62	12	10.403	0.492	21.155	3.891	40.476	1.913	0.925	0.939	2.366	3.381	10.558	1.258	8.393	1.065	11.24	1.339	3.38	-1.02	4.4	1.96	5.34	0.94	-0.11	-0.09	1.24	1.76	3.4
FALSE		High	Unambiguous	YADLTEDQLPSCESLKDTIAR	[R].YADLTEDQLPSCESLKDTIAR.[A]	1xAcetyl [C/K]	1xAcetyl [C12; K16]	4.07594e-05	7.94327e-05	1.848	1	1	4	Q9DBJ1	Q9DBJ1 [142-162]	Q9DBJ1 1xAcetyl [C153; K157]	Q9DBJ1 1xAcetyl [C/K]	Phosphoglycerate mutase 1 OS=Mus musculus OX=10090 GN=Pgam1 PE=1 SV=3	Q9DBJ1	1	2410.14	21	8.996	0.617	14.584	0.453	4.076	0.279	1.205	1.407	1.843	0.088	10.502	0.943	11.135	6.218	65.304	5.865	3.17	-0.7	3.87	-1.14	2.03	-1.84	0.27	0.49	0.88	-3.51	3.39
FALSE		High	Unambiguous	DGLTDVYNKIHMGNCAENTAK	[K].DGLTDVYNKIHMGNCAENTAK.[K]	1xAcetyl [C15]	1xAcetyl [C15]	0.0837738	0.00571649	0.384	1	1	2	Q8QZT1	Q8QZT1 [179-199]	Q8QZT1 1xAcetyl [C193]	Q8QZT1 1xAcetyl [C193]	Acetyl-CoA acetyltransferase, mitochondrial OS=Mus musculus OX=10090 GN=Acat1 PE=1 SV=1	Q8QZT1	1	2336.06	21	10.331	0.353	29.273	2.974	30.722	1.049	0.532	0.493	0.937	0.605	9.575	0.622	15.402	2.613	25.018	1.624	3.37	-1.5	4.87	1.57	4.94	0.07	-0.91	-1.02	-0.09	-0.72	3.26
FALSE		High	Unambiguous	VGQPGAAGPVSPMCPGR	[K].VGQPGAAGPVSPMCPGR.[I]	1xAcetyl [C14]; 1xOxidation [M13]	1xAcetyl [C14]; 1xOxidation [M13]	0.00616976	0.000398147	0.776	1	4	4	A0A338P7H5	A0A338P7H5 [279-295]	A0A338P7H5 1xAcetyl [C292]	A0A338P7H5 1xAcetyl [C292]	Alpha-2-HS-glycoprotein OS=Mus musculus OX=10090 GN=Ahsg PE=1 SV=1	A0A338P7H5; A0A338P7G1; P29699; A0A338P703	0	1638.77	17	0.307	9.113	0.034	0.15	0.046	1.366	2.71	82.114	0.386	0.718	9.304	1.298	7.166	0.566	5.265	0.735	-1.7	3.19	-4.89	-2.74	-4.44	0.45	1.44	6.36	-1.37	-0.48	3.22
FALSE		High	Unambiguous	TILNNGKTCR	[K].TILNNGKTCR.[V]	1xAcetyl [C/K]	1xAcetyl [K7; C9]	5.65638e-05	7.94327e-05	1.77	1	1	14	P16015	P16015 [58-67]	P16015 1xAcetyl [K64; C66]	P16015 1xAcetyl [C/K]	Carbonic anhydrase 3 OS=Mus musculus OX=10090 GN=Ca3 PE=1 SV=3	P16015	1	1161.6	10	100	40.881	10.974	0.085	38.344	3.494	22.88	0.447	0.139	0.018	8.759	0.247	35.392	100	100	27.063	6.64	5.35	3.46	-3.55	5.26	1.8	4.52	-1.16	-2.85	-5.81	3.13
FALSE		High	Unambiguous	ADCTITMADSDLLALMTGK	[K].ADCTITMADSDLLALMTGK.[M]	1xAcetyl [C3]	1xAcetyl [C3]	1.04235e-06	7.94327e-05	2.702	2	2	10	P32020; P32020-2	P32020 [493-511]; P32020-2 [89-107]	P32020 1xAcetyl [C495]; P32020-2 1xAcetyl [C91]	P32020 1xAcetyl [C495]; P32020-2 1xAcetyl [C91]	Non-specific lipid-transfer protein OS=Mus musculus OX=10090 GN=Scp2 PE=1 SV=3 Isoform SCP2 of Non-specific lipid-transfer protein OS=Mus musculus OX=10090 GN=Scp2	P32020; P32020-2	0	2011.94	19	9.345	2.7	3.461	0.099	0.923	0.267	2.037	1.736	0.216	0.024	7.965	0.286	27.862	8.29	66.032	2.37	3.22	1.43	1.79	-3.34	-0.12	-1.91	1.03	0.8	-2.21	-5.37	2.99
FALSE		High	Unambiguous	NCLTNFHGMDLTR	[K].NCLTNFHGMDLTR.[D]	1xAcetyl [C2]	1xAcetyl [C2]	9.28211e-05	7.94327e-05	1.65	1	1	4	P97351	P97351 [95-107]	P97351 1xAcetyl [C96]	P97351 1xAcetyl [C96]	40S ribosomal protein S3a OS=Mus musculus OX=10090 GN=Rps3a PE=1 SV=3	P97351	0	1563.7	13	30.451	2.5	12.179	0.495	15.068	1.237	1.575	0.392	4.812	0.992	7.585	7.639	0.993	0.785	5.958	6	4.93	1.32	3.61	-1.01	3.91	0.31	0.66	-1.35	2.27	-0.01	2.92
FALSE		High	Unambiguous	NEFTLGEECELETMTGEKVK	[R].NEFTLGEECELETMTGEKVK.[A]	1xAcetyl [C9]; 1xOxidation [M14]	1xAcetyl [C9; K18]; 1xOxidation [M14]	0.0327577	0.00233796	0.536	1	1	10	P12710	P12710 [61-80]	P12710 1xAcetyl [C69]	P12710 1xAcetyl [C69]	Fatty acid-binding protein, liver OS=Mus musculus OX=10090 GN=Fabp1 PE=1 SV=2	P12710	1	2345.05	20	0.044	0.068	0.65	100	8.652	13.313	0.063	10.496	9.426	12.548	7.309	10.1	0.724	0.99	7.237	10	-4.5	-3.88	-0.62	6.64	3.11	3.73	-3.98	3.39	3.24	3.65	2.87
FALSE		High	Unambiguous	DCLIPMGITSENVAER	[R].DCLIPMGITSENVAER.[F]	1xAcetyl [C2]	1xAcetyl [C2]	0.00171634	0.000245748	0.962	1	1	6	Q8VCH0	Q8VCH0 [176-191]	Q8VCH0 1xAcetyl [C177]	Q8VCH0 1xAcetyl [C177]	3-ketoacyl-CoA thiolase B, peroxisomal OS=Mus musculus OX=10090 GN=Acaa1b PE=1 SV=1	Q8VCH0	0	1789.85	16	28.14	2.99	9.412	0.176	4.945	0.525	2.171	0.546	0.231	0.179	7.072	0.319	22.184	2.134	15.089	0.68	4.81	1.58	3.23	-2.51	2.31	-0.93	1.12	-0.87	-2.11	-2.48	2.82
FALSE		High	Unambiguous	ACARPLISVYSEK	[M].ACARPLISVYSEK.[G]	1xAcetyl [C2]	1xAcetyl [C2]	6.85355e-06	7.94327e-05	2.265	1	1	15	Q9D8E6	Q9D8E6 [2-14]	Q9D8E6 1xAcetyl [C3]	Q9D8E6 1xAcetyl [C3]	60S ribosomal protein L4 OS=Mus musculus OX=10090 GN=Rpl4 PE=1 SV=3	Q9D8E6	0	1478.77	13	2.402	1.327	1.81	0.305	0.732	0.404	0.036	0.1	0.225	0.023	6.73	8.387	0.802	0.465	3.132	3.903	1.26	0.41	0.86	-1.71	-0.45	-1.31	-4.81	-3.33	-2.15	-5.43	2.75
FALSE		High	Unambiguous	SCAAEPEVEPEAHEGDGDK	[K].SCAAEPEVEPEAHEGDGDK.[K]	1xAcetyl [C2]	1xAcetyl [C2]	2.52295e-06	7.94327e-05	2.497	1	2	2	P51859	P51859 [107-125]	P51859 1xAcetyl [C108]	P51859 1xAcetyl [C108]	Hepatoma-derived growth factor OS=Mus musculus OX=10090 GN=Hdgf PE=1 SV=2	P51859; E0CXA0	0	2011.82	19	3.697	1.172	3.154	0.753	2.782	0.882	1.301	2.353	0.322	0.921	6.688	0.29	23.056	1.062	7.106	0.308	1.89	0.23	1.66	-0.41	1.48	-0.18	0.38	1.23	-1.64	-0.12	2.74
FALSE		High	Unambiguous	QCSSGLQAVANIAGGIR	[R].QCSSGLQAVANIAGGIR.[N]	1xAcetyl [C2]	1xAcetyl [C2]	1.32833e-05	7.94327e-05	2.111	3	6	11	H3BJG8; Q8VCH0; Q921H8	H3BJG8 [17-33]; Q8VCH0 [122-138]; Q921H8 [122-138]	H3BJG8 1xAcetyl [C18]; Q8VCH0 1xAcetyl [C123]; Q921H8 1xAcetyl [C123]	H3BJG8 1xAcetyl [C18]; Q8VCH0 1xAcetyl [C123]; Q921H8 1xAcetyl [C123]	3-ketoacyl-CoA thiolase A, peroxisomal (Fragment) OS=Mus musculus OX=10090 GN=Acaa1a PE=1 SV=1 3-ketoacyl-CoA thiolase B, peroxisomal OS=Mus musculus OX=10090 GN=Acaa1b PE=1 SV=1 3-ketoacyl-CoA thiolase A, peroxisomal OS=Mus musculus OX=10090 GN=Acaa1a PE=1 SV=1	H3BJZ9; H3BJG8; Q8VCH0; H3BKL5; Q921H8; H3BKA1	0	1686.86	17	25.397	0.096	100	0.051	1.291	0.01	2.59	0.658	47.65	0.355	6.457	1.758	3.673	0.371	2.396	0.652	4.67	-3.39	6.64	-4.3	0.37	-6.64	1.37	-0.6	5.57	-1.5	2.69
FALSE		High	Unambiguous	AYPPPHPNPAHHSLCPAEELALEALER	[R].AYPPPHPNPAHHSLCPAEELALEALER.[E]	1xAcetyl [C15]	1xAcetyl [C15]	0.0530982	0.00378742	0.46	1	1	27	A2AEV7	A2AEV7 [91-117]	A2AEV7 1xAcetyl [C105]	A2AEV7 1xAcetyl [C105]	Coiled-coil domain-containing protein 120 OS=Mus musculus OX=10090 GN=Ccdc120 PE=1 SV=1	A2AEV7	0	3001.46	27	10.378	2.678	3.875	52.919	100	100	0.867	0.527	1.181	0.01	6.307	3.65	1.728	100	100	100	3.38	1.42	1.95	5.73	6.64	6.64	-0.21	-0.92	0.24	-6.64	2.66
FALSE		High	Unambiguous	GFGHIGIAVPDVYSACKR	[R].GFGHIGIAVPDVYSACKR.[F]	1xAcetyl [C/K]	1xAcetyl [C16; K17]	5.20225e-05	7.94327e-05	1.79	1	1	6	Q9CPU0	Q9CPU0 [124-141]	Q9CPU0 1xAcetyl [C139; K140]	Q9CPU0 1xAcetyl [K/C]	Lactoylglutathione lyase OS=Mus musculus OX=10090 GN=Glo1 PE=1 SV=3	Q9CPU0	1	1931.98	18	42.762	21.506	1.988	0.276	11.807	5.938	3.825	0.54	1.004	0.833	6.035	5.647	1.069	1.268	7.655	7.163	5.42	4.43	0.99	-1.86	3.56	2.57	1.94	-0.89	0.01	-0.26	2.59
FALSE		High	Unambiguous	SGDAAIVDMVPGKPMCVESFSDYPPLGR	[K].SGDAAIVDMVPGKPMCVESFSDYPPLGR.[F]	1xAcetyl [C/K]; 2xOxidation [M9; M15]	1xAcetyl [K13; C16]; 2xOxidation [M9; M15]	3.53042e-07	7.94327e-05	2.953	1	1	42	P10126	P10126 [396-423]	P10126 1xAcetyl [K408; C411]	P10126 1xAcetyl [K/C]	Elongation factor 1-alpha 1 OS=Mus musculus OX=10090 GN=Eef1a1 PE=1 SV=3	P10126	0	3012.38	28	0.363	1.037	0.351	0.057	0.021	0.059	0.242	3.744	0.404	0.063	5.621	1.73	3.249	0.221	1.243	0.383	-1.46	0.05	-1.51	-4.12	-5.58	-4.07	-2.05	1.9	-1.31	-3.99	2.49
FALSE		High	Unambiguous	TCTTVAFTQVNSEDK	[K].TCTTVAFTQVNSEDK.[G]	1xAcetyl [C2]	1xAcetyl [C2]	0.00857563	0.000663109	0.731	1	1	7	P12970	P12970 [198-212]	P12970 1xAcetyl [C199]	P12970 1xAcetyl [C199]	60S ribosomal protein L7a OS=Mus musculus OX=10090 GN=Rpl7a PE=1 SV=2	P12970	0	1685.77	15	14.797	16.589	0.892	0.845	12.511	14.026	3.341	1.253	0.117	2.833	5.547	0.58	9.568	0.997	5.532	0.578	3.89	4.05	-0.16	-0.24	3.65	3.81	1.74	0.32	-3.1	1.5	2.47
FALSE		High	Unambiguous	TNCDLYEK	[K].TNCDLYEK.[L]	1xAcetyl [C3]	1xAcetyl [C3]	0.012789	0.000922779	0.675	1	1	2	P07724	P07724 [414-421]	P07724 1xAcetyl [C416]	P07724 1xAcetyl [C416]	Albumin OS=Mus musculus OX=10090 GN=Alb PE=1 SV=3	P07724	0	1027.44	8	0.189	1.32	0.143	5.027	0.952	6.637	0.981	27.298	0.87	0.234	5.266	1.171	4.497	21.084	100	24.687	-2.4	0.4	-2.8	2.33	-0.07	2.73	-0.03	4.77	-0.2	-2.1	2.4
FALSE		High	Unambiguous	LVVPATQCGSLIGK	[R].LVVPATQCGSLIGK.[G]	1xAcetyl [C8]	1xAcetyl [C8]	0.007357	0.000563209	0.752	1	1	4	P60335	P60335 [102-115]	P60335 1xAcetyl [C109]	P60335 1xAcetyl [C109]	Poly(rC)-binding protein 1 OS=Mus musculus OX=10090 GN=Pcbp1 PE=1 SV=1	P60335	0	1427.79	14	20.77	2.306	9.005	0.118	2.446	0.272	8.521	1.985	2.575	0.5	4.837	0.697	6.94	2.007	9.711	1.399	4.38	1.21	3.17	-3.09	1.29	-1.88	3.09	0.99	1.36	-1	2.27
FALSE		High	Unambiguous	NDPPMEAAGFTAQVIILNHPGQISAGYAPVLDCHTAHIACK	[K].NDPPMEAAGFTAQVIILNHPGQISAGYAPVLDCHTAHIACK.[F]	1xAcetyl [C33]; 1xCarbamidomethyl [C40]; 1xOxidation [M5]	1xAcetyl [C33]; 1xCarbamidomethyl [C40]; 1xOxidation [M5]	0.0672205	0.00464491	0.421	1	1	3	P10126	P10126 [331-371]	P10126 1xAcetyl [C363]	P10126 1xAcetyl [C363]	Elongation factor 1-alpha 1 OS=Mus musculus OX=10090 GN=Eef1a1 PE=1 SV=3	P10126	0	4386.11	41	0.734	0.299	2.457	0.015	0.011	0.01	0.258	1.529	4.16	0.126	4.342	4.808	0.903	0.031	0.135	0.15	-0.45	-1.74	1.3	-6.04	-6.48	-6.64	-1.95	0.61	2.06	-2.99	2.12
FALSE		High	Unambiguous	NEFTLGEECELETMTGEK	[R].NEFTLGEECELETMTGEK.[V]	1xAcetyl [C9]	1xAcetyl [C9; K18]	0.00431878	0.00034505	0.825	1	1	8	P12710	P12710 [61-78]	P12710 1xAcetyl [C69]	P12710 1xAcetyl [C69]	Fatty acid-binding protein, liver OS=Mus musculus OX=10090 GN=Fabp1 PE=1 SV=2	P12710	0	2101.89	18	2.14	0.571	3.745	1.083	2.318	0.619	0.889	1.748	0.401	0.142	4.209	0.257	16.35	6.779	28.531	1.745	1.1	-0.81	1.91	0.12	1.21	-0.69	-0.17	0.81	-1.32	-2.82	2.07
FALSE		High	Unambiguous	LLSHCLLVTLASHHPADFTPAVHASLDKFLASVSTVLTSKYR	[K].LLSHCLLVTLASHHPADFTPAVHASLDKFLASVSTVLTSKYR.[-]	1xAcetyl [C5]	1xAcetyl [C5]	9.93171e-08	7.94327e-05	3.247	2	2	4	Q91VB8; P01942	Q91VB8 [101-142]; P01942 [101-142]	Q91VB8 1xAcetyl [C105]; P01942 1xAcetyl [C105]	Q91VB8 1xAcetyl [C105]; P01942 1xAcetyl [C105]	Alpha globin 1 OS=Mus musculus OX=10090 GN=Hba-a1 PE=1 SV=1 Hemoglobin subunit alpha OS=Mus musculus OX=10090 GN=Hba PE=1 SV=2	Q91VB8; P01942	2	4588.44	42	18.365	5.646	3.253	0.18	3.314	1.019	0.464	0.103	0.038	0.118	4.07	0.465	8.744	0.71	2.891	0.331	4.2	2.5	1.7	-2.47	1.73	0.03	-1.11	-3.28	-4.71	-3.08	2.02
FALSE		High	Unambiguous	TTNVVEENKDASTIPIPETKPEDVKDECNMENAENGEAK	[K].TTNVVEENKDASTIPIPETKPEDVKDECNMENAENGEAK.[I]	1xAcetyl [C/K]; 1xOxidation [M30]	1xAcetyl [K25; C28]; 1xOxidation [M30]	0.034067	0.00237956	0.53	1	1	2	Q9JL35	Q9JL35 [45-83]	Q9JL35 1xAcetyl [K69; C72]	Q9JL35 1xAcetyl [K/C]	High mobility group nucleosome-binding domain-containing protein 5 OS=Mus musculus OX=10090 GN=Hmgn5 PE=1 SV=2	Q9JL35	2	4346.98	39	0.327	1.173	0.279	0.208	0.068	0.244	0.314	3.831	0.737	0.391	3.986	2.749	1.45	0.167	0.668	0.46	-1.61	0.23	-1.84	-2.26	-3.88	-2.03	-1.67	1.94	-0.44	-1.35	2
FALSE		High	Unambiguous	DGPMCMHDNQGGAPNYYPNSFSAPEQQR	[R].DGPMCMHDNQGGAPNYYPNSFSAPEQQR.[S]	1xAcetyl [C5]; 1xOxidation [M]	1xAcetyl [C5]; 1xOxidation [M4; M6]	2.35682e-05	7.94327e-05	1.977	1	1	26	P24270	P24270 [389-416]	P24270 1xAcetyl [C393]	P24270 1xAcetyl [C393]	Catalase OS=Mus musculus OX=10090 GN=Cat PE=1 SV=4	P24270	0	3169.28	28	1.85	1.508	1.226	0.279	0.516	0.421	0.035	0.075	0.286	0.018	3.933	12.303	0.32	0.556	2.187	6.842	0.89	0.59	0.29	-1.84	-0.95	-1.25	-4.83	-3.75	-1.81	-5.83	1.98
FALSE		High	Unambiguous	ASSVTTFTGEPNMCPR	[K].ASSVTTFTGEPNMCPR.[C]	1xAcetyl [C14]	1xAcetyl [C14]	0.0261658	0.00185692	0.57	1	1	2	Q9DCT8	Q9DCT8 [113-128]	Q9DCT8 1xAcetyl [C126]	Q9DCT8 1xAcetyl [C126]	Cysteine-rich protein 2 OS=Mus musculus OX=10090 GN=Crip2 PE=1 SV=1	Q9DCT8	0	1739.77	16	2.289	1.843	1.242	0.44	1.006	0.811	0.582	0.978	1.102	10.127	3.847	3.491	1.102	0.025	0.097	0.088	1.19	0.88	0.31	-1.19	0.01	-0.3	-0.78	-0.03	0.14	3.34	1.94
FALSE		High	Unambiguous	ITNKVFANPEDCAGFGK	[R].ITNKVFANPEDCAGFGK.[G]	1xAcetyl [C12]	1xAcetyl [C12]	0.000451181	0.000191673	1.229	1	3	5	Q91VS7	Q91VS7 [39-55]	Q91VS7 1xAcetyl [C50]	Q91VS7 1xAcetyl [C50]	Microsomal glutathione S-transferase 1 OS=Mus musculus OX=10090 GN=Mgst1 PE=1 SV=3	Q91VS7; D3YU60; E9QJW0	1	1852.89	17	7.434	0.4	18.584	0.867	6.442	0.347	2.973	1.504	2.306	0.925	3.761	0.31	12.116	2.786	10.476	0.865	2.89	-1.32	4.22	-0.21	2.69	-1.53	1.57	0.59	1.21	-0.11	1.91
FALSE		High	Unambiguous	TSEVNCYR	[K].TSEVNCYR.[C]	1xAcetyl [C6]	1xAcetyl [C6]	0.0726391	0.00505218	0.408	1	4	2	P53996	P53996 [154-161]	P53996 1xAcetyl [C159]	P53996 1xAcetyl [C159]	Cellular nucleic acid-binding protein OS=Mus musculus OX=10090 GN=Cnbp PE=1 SV=2	P53996-3; P53996-2; A0A0N4SVS6; P53996	0	1013.44	8	3.791	1.707	2.221	0.78	2.959	1.332	1.092	1.054	0.742	1.409	3.66	1.16	3.156	0.605	2.214	0.702	1.92	0.77	1.15	-0.36	1.57	0.41	0.13	0.08	-0.43	0.49	1.87
FALSE		High	Unambiguous	SAVLISSKPGCFVAGADINMLSSCTTPQEATR	[R].SAVLISSKPGCFVAGADINMLSSCTTPQEATR.[I]	1xAcetyl [C/K]; 1xCarbamidomethyl [C24]; 1xOxidation [M20]	1xAcetyl [K8; C11]; 1xCarbamidomethyl [C24]; 1xOxidation [M20]	6.33027e-05	7.94327e-05	1.743	1	1	4	Q8BMS1	Q8BMS1 [87-118]	Q8BMS1 1xAcetyl [K94; C97]	Q8BMS1 1xAcetyl [C/K]	Trifunctional enzyme subunit alpha, mitochondrial OS=Mus musculus OX=10090 GN=Hadha PE=1 SV=1	Q8BMS1	0	3369.61	32	1.84	3.471	0.53	0.018	0.033	0.062	0.714	1.41	0.749	0.028	3.633	3.638	0.999	0.458	1.664	1.667	0.88	1.8	-0.92	-5.81	-4.93	-4.02	-0.49	0.5	-0.42	-5.17	1.86
FALSE		High	Unambiguous	EILGTAQSVGCNVDGR	[K].EILGTAQSVGCNVDGR.[H]	1xAcetyl [C11]	1xAcetyl [C11]	0.0894354	0.00650064	0.373	1	1	2	P35979	P35979 [131-146]	P35979 1xAcetyl [C141]	P35979 1xAcetyl [C141]	60S ribosomal protein L12 OS=Mus musculus OX=10090 GN=Rpl12 PE=1 SV=2	P35979	0	1660.8	16	1.334	0.792	1.684	3.451	4.605	2.734	0.257	0.697	1.373	4.024	3.622	4.237	0.855	0.22	0.797	0.933	0.42	-0.34	0.75	1.79	2.2	1.45	-1.96	-0.52	0.46	2.01	1.86
FALSE		High	Unambiguous	CSDAAGYPHATHDLEGPPLDAYSIQGQHTISPLDLAK	[R].CSDAAGYPHATHDLEGPPLDAYSIQGQHTISPLDLAK.[L]	1xAcetyl [C1]	1xAcetyl [C1]	1.27108e-06	7.94327e-05	2.656	1	1	2	P60335	P60335 [201-237]	P60335 1xAcetyl [C201]	P60335 1xAcetyl [C201]	Poly(rC)-binding protein 1 OS=Mus musculus OX=10090 GN=Pcbp1 PE=1 SV=1	P60335	0	3930.86	37	10.054	7.503	1.34	0.082	0.826	0.617	3.382	0.797	5.047	15.198	2.371	11.197	0.212	0.018	0.043	0.205	3.33	2.91	0.42	-3.61	-0.28	-0.7	1.76	-0.33	2.34	3.93	1.25
FALSE		High	Unambiguous	KADCTITMADSDLLALMTGKMNPQSAFFQGK	[K].KADCTITMADSDLLALMTGKMNPQSAFFQGK.[L]	1xAcetyl [C4]; 1xOxidation [M8]	1xAcetyl [C4]; 1xOxidation [M8]	6.1322e-07	7.94327e-05	2.825	2	2	2	P32020; P32020-2	P32020 [492-522]; P32020-2 [88-118]	P32020 1xAcetyl [C495]; P32020-2 1xAcetyl [C91]	P32020 1xAcetyl [C495]; P32020-2 1xAcetyl [C91]	Non-specific lipid-transfer protein OS=Mus musculus OX=10090 GN=Scp2 PE=1 SV=3 Isoform SCP2 of Non-specific lipid-transfer protein OS=Mus musculus OX=10090 GN=Scp2	P32020; P32020-2	2	3391.6	31	0.473	0.784	0.604	0.096	0.045	0.075	0.391	1.939	0.74	2.375	2.35	1.485	1.583	0.016	0.037	0.023	-1.08	-0.35	-0.73	-3.38	-4.46	-3.73	-1.36	0.96	-0.44	1.25	1.23
FALSE		High	Unambiguous	TVPAAVPGICFLSGGMSEEDATLNLNAINRCPLPRPWK	[R].TVPAAVPGICFLSGGMSEEDATLNLNAINRCPLPRPWK.[L]	1xAcetyl [C10]; 1xCarbamidomethyl [C31]; 1xOxidation [M16]	1xAcetyl [C10]; 1xCarbamidomethyl [C31]; 1xOxidation [M16]	0.000272529	0.00015311	1.367	1	1	1	Q91Y97	Q91Y97 [260-297]	Q91Y97 1xAcetyl [C269]	Q91Y97 1xAcetyl [C269]	Fructose-bisphosphate aldolase B OS=Mus musculus OX=10090 GN=Aldob PE=1 SV=3	Q91Y97	1	4153.07	38	0.225	3.58	0.063	0.01	0.01	0.023	1.572	14.747	0.647	0.024	2.108	1.473	1.431	0.434	0.914	0.639	-2.15	1.84	-3.99	-6.64	-6.64	-5.42	0.65	3.88	-0.63	-5.4	1.08
FALSE		High	Unambiguous	MLLADQGQSWKEEVVTIDTWMQGLLKPTCLYGQLPK	[R].MLLADQGQSWKEEVVTIDTWMQGLLKPTCLYGQLPK.[F]	1xAcetyl [C/K]; 1xOxidation [M21]	1xAcetyl [K26; C29]; 1xOxidation [M21]	2.63012e-08	7.94327e-05	3.555	1	6	4	P19157	P19157 [20-55]	P19157 1xAcetyl [K45; C48]	P19157 1xAcetyl [K/C]	Glutathione S-transferase P 1 OS=Mus musculus OX=10090 GN=Gstp1 PE=1 SV=2	P46425; A0A494B908; A0A494BAS3; P19157; A0A494BAW2; A0A494BAU3	1	4178.1	36	3.781	7.325	0.516	0.035	0.133	0.259	1.871	0.983	0.028	0.33	1.987	0.108	18.343	0.2	0.398	0.022	1.92	2.87	-0.95	-4.82	-2.91	-1.95	0.9	-0.02	-5.18	-1.6	0.99
FALSE		High	Unambiguous	NEGITQPLPDSPKPMGTDQAIDALSSDFTCSSPTGK	[K].NEGITQPLPDSPKPMGTDQAIDALSSDFTCSSPTGK.[Q]	1xAcetyl [C/K]; 1xOxidation [M15]	1xAcetyl [K13; C30]; 1xOxidation [M15]	0.0432198	0.00309626	0.493	2	9	3	Q8CE04; Q8CE80	Q8CE04 [210-245]; Q8CE80 [259-294]	Q8CE04 1xAcetyl [K222; C239]; Q8CE80 1xAcetyl [K271; C288]	Q8CE04 1xAcetyl [C/K]; Q8CE80 1xAcetyl [C/K]	Calpain inhibitor OS=Mus musculus OX=10090 GN=Cast PE=1 SV=1 Calpain inhibitor OS=Mus musculus OX=10090 GN=Cast PE=1 SV=1	Q8CE04; P51125-7; A0A338P6J9; Q921U7; P51125-6; Q8C281; Q8CE80; P51125; P51125-2	0	3763.73	36	0.226	0.241	0.938	3.147	0.711	0.758	0.119	1.022	0.578	4.435	1.936	1.166	1.66	0.085	0.164	0.099	-2.15	-2.05	-0.09	1.65	-0.49	-0.4	-3.07	0.03	-0.79	2.15	0.95
FALSE		High	Selected	AQERPSCAVEPEHVQR	[M].AQERPSCAVEPEHVQR.[L]	1xAcetyl [C7]	1xAcetyl [C7]	0.000613391	0.000191673	1.155	1	1	3	P56389	P56389 [2-17]	P56389 1xAcetyl [C8]	P56389 1xAcetyl [C8]	Cytidine deaminase OS=Mus musculus OX=10090 GN=Cda PE=1 SV=2	P56389	0	1877.89	16	0.931	0.274	3.398	1.497	1.394	0.41	0.064	0.121	1.357	0.176	1.762	5.816	0.303	0.544	0.959	3.166	-0.1	-1.87	1.76	0.58	0.48	-1.29	-3.97	-3.05	0.44	-2.51	0.82
FALSE		High	Unambiguous	IIACDGGGGALGHPK	[R].IIACDGGGGALGHPK.[V]	1xAcetyl [C4]	1xAcetyl [C4]	0.000368183	0.000191673	1.283	1	3	2	P52503	P52503 [76-90]	P52503 1xAcetyl [C79]	P52503 1xAcetyl [C79]	NADH dehydrogenase [ubiquinone] iron-sulfur protein 6, mitochondrial OS=Mus musculus OX=10090 GN=Ndufs6 PE=1 SV=2	P52503; A0A1Y7VKP8; A0A1Y7VM38	0	1407.7	15	2.968	0.609	4.871	2.191	6.501	1.335	0.526	0.296	2.303	2.064	1.67	2.666	0.626	0.559	0.933	1.489	1.57	-0.71	2.28	1.13	2.7	0.42	-0.93	-1.76	1.2	1.05	0.74
FALSE		High	Unambiguous	NEFTLGEECELETMTGEK	[R].NEFTLGEECELETMTGEK.[V]	1xAcetyl [C9]; 1xOxidation [M14]	1xAcetyl [C9; K18]; 1xOxidation [M14]	0.00594767	0.000398147	0.781	1	1	36	P12710	P12710 [61-78]	P12710 1xAcetyl [C69]	P12710 1xAcetyl [C69]	Fatty acid-binding protein, liver OS=Mus musculus OX=10090 GN=Fabp1 PE=1 SV=2	P12710	0	2117.89	18	3.446	1.781	1.935	0.189	0.651	0.337	0.337	0.161	0.921	0.382	1.65	4.864	0.339	0.167	0.275	0.811	1.78	0.83	0.95	-2.4	-0.62	-1.57	-1.57	-2.63	-0.12	-1.39	0.72
FALSE		High	Unambiguous	KGVLFGVPGAFTPGCSK	[K].KGVLFGVPGAFTPGCSK.[TV]	1xAcetyl [C15]	1xAcetyl [C15; K17]	0.00012395	7.94327e-05	1.578	1	5	4	P99029	P99029 [82-98]	P99029 1xAcetyl [C96]	P99029 1xAcetyl [C96]	Peroxiredoxin-5, mitochondrial OS=Mus musculus OX=10090 GN=Prdx5 PE=1 SV=2	P99029-2; G3UZJ4; P99029; A0A494BAZ4; H3BJQ7	1	1706.89	17	3.197	0.223	14.355	100	100	29.699	0.969	0.453	3.936	9.558	1.495	0.905	1.652	13.517	20.206	12.23	1.68	-2.17	3.84	6.64	6.64	4.89	-0.05	-1.14	1.98	3.26	0.58
FALSE		High	Unambiguous	QATLGAGLPISTPCTTVNK	[R].QATLGAGLPISTPCTTVNK.[V]	1xAcetyl [C/K]	1xAcetyl [C14; K19]	0.00990878	0.000717218	0.711	1	1	10	Q8QZT1	Q8QZT1 [103-121]	Q8QZT1 1xAcetyl [C116; K121]	Q8QZT1 1xAcetyl [K/C]	Acetyl-CoA acetyltransferase, mitochondrial OS=Mus musculus OX=10090 GN=Acat1 PE=1 SV=1	Q8QZT1	0	1914	19	73.653	13.021	5.656	0.078	5.769	1.02	31.702	0.633	0.888	0.717	1.472	0.365	4.033	3.464	5.097	1.264	6.2	3.7	2.5	-3.67	2.53	0.03	4.99	-0.66	-0.17	-0.48	0.56
FALSE		High	Unambiguous	CFPCGSGGCPQMGHYADR	[K].CFPCGSGGCPQMGHYADR.[Y]	2xCarbamidomethyl [C]; 1xAcetyl [C]	2xCarbamidomethyl [C1; C4; C9]; 1xAcetyl [C1; C4; C9]	0.0239883	0.00177032	0.583	1	1	40	Q6P8U6	Q6P8U6 [313-330]	Q6P8U6 1xAcetyl [C313; C316; C321]	Q6P8U6 1xAcetyl [C]	Pancreatic triacylglycerol lipase OS=Mus musculus OX=10090 GN=Pnlip PE=1 SV=1	Q6P8U6	0	2041.78	18	3.898	2.592	1.504	0.241	0.938	0.624	1.752	0.657	0.759	0.628	1.463	1.123	1.302	0.671	0.982	0.754	1.96	1.37	0.59	-2.05	-0.09	-0.68	0.81	-0.61	-0.4	-0.67	0.55
FALSE		High	Unambiguous	FEDENFILKHTGPGILSMANAGPNTNGSQFFICTAK	[K].FEDENFILKHTGPGILSMANAGPNTNGSQFFICTAK.[T]	1xAcetyl [C/K]; 1xOxidation [M18]	1xAcetyl [K9; C33]; 1xOxidation [M18]	0.000571999	0.000191673	1.171	1	2	5	P17742	P17742 [83-118]	P17742 1xAcetyl [K91; C115]	P17742 1xAcetyl [C/K]	Peptidyl-prolyl cis-trans isomerase A OS=Mus musculus OX=10090 GN=Ppia PE=1 SV=2	P17742; A0A1L1SST0	1	3927.87	36	0.155	2.025	0.077	0.056	0.01	0.114	0.579	5.377	3.109	0.01	1.44	10.869	0.132	21.456	30.892	100	-2.69	1.02	-3.71	-4.15	-6.64	-3.13	-0.79	2.43	1.64	-6.64	0.53
FALSE		High	Unambiguous	CFPCGSGGCPQMGHYADR	[K].CFPCGSGGCPQMGHYADR.[Y]	1xAcetyl [C]; 2xCarbamidomethyl [C]; 1xOxidation [M12]	1xAcetyl [C1; C4; C9]; 2xCarbamidomethyl [C1; C4; C9]; 1xOxidation [M12]	0.0564437	0.00401212	0.45	1	1	21	Q6P8U6	Q6P8U6 [313-330]	Q6P8U6 1xAcetyl [C313; C316; C321]	Q6P8U6 1xAcetyl [C]	Pancreatic triacylglycerol lipase OS=Mus musculus OX=10090 GN=Pnlip PE=1 SV=1	Q6P8U6	0	2057.77	18	0.595	1.271	0.468	3.555	2.115	4.518	0.527	1.177	0.393	0.809	1.329	0.946	1.404	2.316	3.077	2.192	-0.75	0.35	-1.1	1.83	1.08	2.18	-0.92	0.24	-1.35	-0.31	0.41
FALSE		High	Unambiguous	SGDAAIVDMVPGKPMCVESFSDYPPLGR	[K].SGDAAIVDMVPGKPMCVESFSDYPPLGR.[F]	1xAcetyl [C/K]; 1xOxidation [M]	1xAcetyl [K13; C16]; 1xOxidation [M9; M15]	4.92127e-07	7.94327e-05	2.876	1	1	16	P10126	P10126 [396-423]	P10126 1xAcetyl [K408; C411]	P10126 1xAcetyl [C/K]	Elongation factor 1-alpha 1 OS=Mus musculus OX=10090 GN=Eef1a1 PE=1 SV=3	P10126	0	2996.38	28	2.157	0.192	11.212	0.948	2.045	0.182	0.583	0.359	4.588	0.698	1.328	1.515	0.877	0.791	1.05	1.198	1.11	-2.38	3.49	-0.08	1.03	-2.45	-0.78	-1.48	2.2	-0.52	0.41
FALSE		High	Unambiguous	LEVVCSDCDAHCDSPK	[K].LEVVCSDCDAHCDSPK.[A]	1xCarbamidomethyl [C]; 2xAcetyl [C]	1xCarbamidomethyl [C5; C8; C12]; 2xAcetyl [C5; C8; C12]	0.132543	0.00850263	0.308	1	2	10	Q8C267	Q8C267 [435-450]	Q8C267 2xAcetyl [C439; C442; C446]	Q8C267 2xAcetyl [C]	Histone-lysine N-methyltransferase SETDB2 OS=Mus musculus OX=10090 GN=Setdb2 PE=2 SV=2	Q8C267; B2RXP3	0	1861.74	16	2.87	1.775	1.617	0.562	1.613	0.997	0.946	0.437	0.866	0.47	1.327	1.626	0.816	1.131	1.501	1.839	1.52	0.83	0.69	-0.83	0.69	0	-0.08	-1.19	-0.21	-1.09	0.41
FALSE		High	Unambiguous	IIYGGSVTGATCK	[R].IIYGGSVTGATCK.[E]	1xAcetyl [C/K]	1xAcetyl [C12; K13]	0.000172942	7.94327e-05	1.492	1	3	3	P17751	P17751 [207-219]	P17751 1xAcetyl [C218; K219]	P17751 1xAcetyl [C/K]	Triosephosphate isomerase OS=Mus musculus OX=10090 GN=Tpi1 PE=1 SV=5	H7BXC3; P17751; P17751-2	0	1311.66	13	2.755	0.772	3.57	0.666	1.834	0.514	1.508	0.685	0.685	1.001	1.251	0.351	3.566	1.003	1.254	0.352	1.46	-0.37	1.84	-0.59	0.88	-0.96	0.59	-0.55	-0.54	0	0.32
FALSE		High	Unambiguous	VDEFPLCGHMVSDEYEQLSSEALEAAR	[K].VDEFPLCGHMVSDEYEQLSSEALEAAR.[I]	1xAcetyl [C7]; 1xOxidation [M10]	1xAcetyl [C7]; 1xOxidation [M10]	1.43494e-05	7.94327e-05	2.093	1	4	3	Q6ZWV3	Q6ZWV3 [43-69]	Q6ZWV3 1xAcetyl [C49]	Q6ZWV3 1xAcetyl [C49]	60S ribosomal protein L10 OS=Mus musculus OX=10090 GN=Rpl10 PE=1 SV=3	P86048; A0A1B0GXC3; I7HLV2; Q6ZWV3	0	3083.36	27	0.955	0.192	4.97	0.203	0.193	0.039	0.615	0.764	1.023	0.307	1.186	0.32	3.71	0.406	0.482	0.13	-0.07	-2.38	2.31	-2.3	-2.37	-4.68	-0.7	-0.39	0.03	-1.71	0.25
FALSE		High	Unambiguous	MALCALTSALR	[-].MALCALTSALR.[S]	1xOxidation [M1]; 1xAcetyl [C4]	1xOxidation [M1]; 1xAcetyl [C4]	0.13091	0.00850263	0.31	1	3	7	B1B1D8	B1B1D8 [1-11]	B1B1D8 1xAcetyl [C4]	B1B1D8 1xAcetyl [C4]	39S ribosomal protein L2, mitochondrial OS=Mus musculus OX=10090 GN=Mrpl2 PE=1 SV=1	B1B1D8; B1B1D7; Q9D773	0	1207.62	11	1.114	1.524	0.731	0.671	0.748	1.023	1.892	1.833	0.481	1.838	1.08	0.387	2.788	0.691	0.746	0.268	0.16	0.61	-0.45	-0.57	-0.42	0.03	0.92	0.87	-1.06	0.88	0.11
FALSE		High	Unambiguous	VTITCKASQDIK	[R].VTITCKASQDIK.[S]	1xAcetyl [C/K]	1xAcetyl [C5; K6; K12]	0.107024	0.00744244	0.343	1	1	4	A0A075B5K0	A0A075B5K0 [41-52]	A0A075B5K0 1xAcetyl [C45; K46]	A0A075B5K0 1xAcetyl [C/K]	Immunoglobulin kappa variable 14-126 (Fragment) OS=Mus musculus OX=10090 GN=Igkv14-126 PE=4 SV=7	A0A075B5K0	1	1348.71	12	9.053	1.463	6.188	0.164	1.482	0.239	10.231	1.148	8.79	1.825	1.016	1.257	0.808	0.918	0.932	1.153	3.18	0.55	2.63	-2.61	0.57	-2.06	3.35	0.2	3.14	0.87	0.02
FALSE		High	Unambiguous	VVRNEFTLGEECELETMTGEK	[K].VVRNEFTLGEECELETMTGEK.[V]	1xAcetyl [C12]; 1xOxidation [M17]	1xAcetyl [C12]; 1xOxidation [M17]	0.00247904	0.000293252	0.905	1	1	9	P12710	P12710 [58-78]	P12710 1xAcetyl [C69]	P12710 1xAcetyl [C69]	Fatty acid-binding protein, liver OS=Mus musculus OX=10090 GN=Fabp1 PE=1 SV=2	P12710	1	2472.13	21	1.098	0.893	1.229	0.319	0.351	0.285	0.981	0.871	24.779	0.581	0.975	22.559	0.043	0.539	0.526	12.162	0.13	-0.16	0.3	-1.65	-1.51	-1.81	-0.03	-0.2	4.63	-0.78	-0.04
FALSE		High	Unambiguous	ITNKVFANPEDCAGFGKGENAK	[R].ITNKVFANPEDCAGFGKGENAK.[K]	1xAcetyl [C12]	1xAcetyl [C12]	1.25912e-07	7.94327e-05	3.192	1	3	3	Q91VS7	Q91VS7 [39-60]	Q91VS7 1xAcetyl [C50]	Q91VS7 1xAcetyl [C50]	Microsomal glutathione S-transferase 1 OS=Mus musculus OX=10090 GN=Mgst1 PE=1 SV=3	Q91VS7; D3YU60; E9QJW0	2	2352.13	22	13.406	6.881	1.948	0.502	6.727	3.453	13.327	0.95	1.269	5.724	0.956	0.655	1.459	1.168	1.117	0.765	3.74	2.78	0.96	-0.99	2.75	1.79	3.74	-0.07	0.34	2.52	-0.07
FALSE		High	Unambiguous	AVCVLKGDGPVQGTIHFEQK	[K].AVCVLKGDGPVQGTIHFEQK.[A]	2xAcetyl [C3; K6]	2xAcetyl [C3; K6]	1.25627e-05	7.94327e-05	2.124	1	1	33	P08228	P08228 [5-24]	P08228 2xAcetyl [C7; K10]	P08228 2xAcetyl [C7; K10]	Superoxide dismutase [Cu-Zn] OS=Mus musculus OX=10090 GN=Sod1 PE=1 SV=2	P08228	1	2210.13	20	2.527	3.745	0.675	2.915	7.366	10.918	5.264	1.984	1.68	7.536	0.952	1.195	0.797	2.036	1.94	2.434	1.34	1.91	-0.57	1.54	2.88	3.45	2.4	0.99	0.75	2.91	-0.07
FALSE		High	Unambiguous	SQSPLRGGMTEAAQTDKQCGQMPATATTAAAQPPTAHGPER	[R].SQSPLRGGMTEAAQTDKQCGQMPATATTAAAQPPTAHGPER.[S]	1xAcetyl [C/K]; 1xOxidation [M]	1xAcetyl [K17; C19]; 1xOxidation [M9; M22]	2.80889e-07	7.94327e-05	3.006	1	1	3	Q9JLV1	Q9JLV1 [136-176]	Q9JLV1 1xAcetyl [K152; C154]	Q9JLV1 1xAcetyl [K/C]	BAG family molecular chaperone regulator 3 OS=Mus musculus OX=10090 GN=Bag3 PE=1 SV=2	Q9JLV1	2	4207.96	41	1.313	0.336	3.908	0.056	0.073	0.019	1.819	1.269	3.27	2.064	0.916	0.604	1.517	0.049	0.045	0.03	0.39	-1.57	1.97	-4.16	-3.77	-5.74	0.86	0.34	1.71	1.05	-0.13
FALSE		High	Unambiguous	LENYPIPELGPNDVLLKMHSVGICGSDVHYWEHGR	[R].LENYPIPELGPNDVLLKMHSVGICGSDVHYWEHGR.[I]	1xAcetyl [C/K]; 1xOxidation [M18]	1xAcetyl [K17; C24]; 1xOxidation [M18]	1.2564e-09	7.94327e-05	4.26	1	1	3	Q64442	Q64442 [22-56]	Q64442 1xAcetyl [K38; C45]	Q64442 1xAcetyl [K/C]	Sorbitol dehydrogenase OS=Mus musculus OX=10090 GN=Sord PE=1 SV=3	Q64442	1	4032.94	35	14.035	23.172	0.606	0.01	0.028	0.047	62.885	4.1	0.866	0.177	0.915	0.319	2.869	0.714	0.654	0.228	3.81	4.53	-0.72	-6.64	-5.15	-4.42	5.97	2.04	-0.21	-2.5	-0.13
FALSE		High	Unambiguous	NGSYDIGMACGVESMTLSQRGNHGNISSR	[R].NGSYDIGMACGVESMTLSQRGNHGNISSR.[L]	1xAcetyl [C10]; 1xOxidation [M8]	1xAcetyl [C10]; 1xOxidation [M8]	0.00416664	0.00034505	0.83	1	1	1	Q8VCH0	Q8VCH0 [139-167]	Q8VCH0 1xAcetyl [C148]	Q8VCH0 1xAcetyl [C148]	3-ketoacyl-CoA thiolase B, peroxisomal OS=Mus musculus OX=10090 GN=Acaa1b PE=1 SV=1	Q8VCH0	1	3099.37	29	0.071	0.658	0.109	0.176	0.013	0.116	0.971	12.341	0.468	0.181	0.908	0.317	2.862	0.945	0.858	0.3	-3.81	-0.6	-3.2	-2.51	-6.32	-3.11	-0.04	3.63	-1.1	-2.47	-0.14
FALSE		High	Unambiguous	AIMMASQSLMCGHQDVMVAGGMESMSNVPYVMSR	[K].AIMMASQSLMCGHQDVMVAGGMESMSNVPYVMSR.[G]	1xAcetyl [C11]; 1xOxidation [M]	1xAcetyl [C11]; 1xOxidation [M3; M4; M10; M17; M22]	0.0356539	0.00257075	0.523	1	1	4	Q8QZT1	Q8QZT1 [129-162]	Q8QZT1 1xAcetyl [C139]	Q8QZT1 1xAcetyl [C139]	Acetyl-CoA acetyltransferase, mitochondrial OS=Mus musculus OX=10090 GN=Acat1 PE=1 SV=1	Q8QZT1	0	3706.6	34	1.672	1.696	0.986	0.223	0.374	0.379	0.542	0.268	0.846	0.13	0.828	2.648	0.313	0.934	0.773	2.473	0.74	0.76	-0.02	-2.16	-1.42	-1.4	-0.88	-1.9	-0.24	-2.95	-0.27
FALSE		High	Unambiguous	TTPDGSIGEMEHPENDLRPLPDVAMTGTCTR	[R].TTPDGSIGEMEHPENDLRPLPDVAMTGTCTR.[E]	1xAcetyl [C29]; 1xOxidation [M25]	1xAcetyl [C29]; 1xOxidation [M25]	0.0808409	0.00539666	0.39	1	1	2	F7BJK1	F7BJK1 [931-961]	F7BJK1 1xAcetyl [C959]	F7BJK1 1xAcetyl [C959]	Protocadherin 1 (Fragment) OS=Mus musculus OX=10090 GN=Pcdh1 PE=1 SV=1	F7BJK1	0	3398.53	31	1.021	0.282	3.615	0.07	0.071	0.02	1.348	1.031	7.442	0.081	0.781	1.559	0.501	1.163	0.908	1.813	0.03	-1.82	1.85	-3.84	-3.81	-5.67	0.43	0.04	2.9	-3.63	-0.36
FALSE		High	Unambiguous	SGDAAIVDMVPGKPMCVESFSDYPPLGRFAVR	[K].SGDAAIVDMVPGKPMCVESFSDYPPLGRFAVR.[D]	1xAcetyl [C16]; 1xOxidation [M15]	1xAcetyl [C16]; 1xOxidation [M15]	0.00230472	0.000293252	0.916	1	1	1	P10126	P10126 [396-427]	P10126 1xAcetyl [C411]	P10126 1xAcetyl [C411]	Elongation factor 1-alpha 1 OS=Mus musculus OX=10090 GN=Eef1a1 PE=1 SV=3	P10126	1	3469.66	32	0.389	0.422	0.922	0.01	0.01	0.01	9.793	16.564	11.09	0.143	0.658	0.477	1.378	0.543	0.357	0.259	-1.36	-1.25	-0.12	-6.64	-6.64	-6.64	3.29	4.05	3.47	-2.81	-0.6
FALSE		High	Unambiguous	KTKGEPCDPTFILGCAPCNVICSIVFQNR	[R].KTKGEPCDPTFILGCAPCNVICSIVFQNR.[F]	2xAcetyl [K1; C22]	2xAcetyl [K1; C7; C15; C18; C22]	0.10898	0.0075347	0.34	1	1	1	Q148B1	Q148B1 [158-186]	Q148B1 2xAcetyl [K158; C179]	Q148B1 2xAcetyl [K158; C179]	Cytochrome P450, family 2, subfamily c, polypeptide 65 OS=Mus musculus OX=10090 GN=Cyp2c65 PE=1 SV=1	Q148B1	2	3237.56	29	0.521	0.346	1.505	13.233	6.898	4.585	1.594	2.002	0.849	20.309	0.655	0.185	3.547	1.039	0.68	0.192	-0.94	-1.53	0.59	3.73	2.79	2.2	0.67	1	-0.24	4.34	-0.61
FALSE		High	Unambiguous	VDPVNFKLLSHCLLVTLASHHPADFTPAVHASLDK	[R].VDPVNFKLLSHCLLVTLASHHPADFTPAVHASLDK.[F]	2xAcetyl [K7; C12]	2xAcetyl [K7; C12]	0.0735088	0.00508638	0.406	2	2	1	Q91VB8; P01942	Q91VB8 [94-128]; P01942 [94-128]	Q91VB8 2xAcetyl [K100; C105]; P01942 2xAcetyl [K100; C105]	Q91VB8 2xAcetyl [K100; C105]; P01942 2xAcetyl [K100; C105]	Alpha globin 1 OS=Mus musculus OX=10090 GN=Hba-a1 PE=1 SV=1 Hemoglobin subunit alpha OS=Mus musculus OX=10090 GN=Hba PE=1 SV=2	Q91VB8; P01942	1	3877.01	35	0.41	0.521	0.787	4.166	1.709	2.171	0.432	0.658	0.289	1.322	0.625	0.349	1.79	1.362	0.851	0.475	-1.29	-0.94	-0.35	2.06	0.77	1.12	-1.21	-0.6	-1.79	0.4	-0.68
FALSE		High	Unambiguous	LELCDNRVSSRSQTEEDCTEELFDFLHAR	[R].LELCDNRVSSRSQTEEDCTEELFDFLHAR.[D]	2xAcetyl [C4; C18]	2xAcetyl [C4; C18]	0.000278408	0.00015311	1.361	1	1	8	P99028	P99028 [48-76]	P99028 2xAcetyl [C51; C65]	P99028 2xAcetyl [C51; C65]	Cytochrome b-c1 complex subunit 6, mitochondrial OS=Mus musculus OX=10090 GN=Uqcrh PE=1 SV=2	P99028	2	3526.58	29	0.53	11.104	0.048	0.197	0.104	2.189	14.386	16.857	1.828	0.289	0.621	1.411	0.44	9.821	6.097	13.857	-0.92	3.47	-4.39	-2.34	-3.26	1.13	3.85	4.08	0.87	-1.79	-0.69
FALSE		High	Unambiguous	RPSANCDPYAVTEAIVR	[R].RPSANCDPYAVTEAIVR.[T]	1xAcetyl [C6]	1xAcetyl [C6]	0.000301065	0.00015311	1.339	1	1	4	P15105	P15105 [341-357]	P15105 1xAcetyl [C346]	P15105 1xAcetyl [C346]	Glutamine synthetase OS=Mus musculus OX=10090 GN=Glul PE=1 SV=6	P15105	0	1903.93	17	0.499	1.582	0.315	6.351	3.166	10.048	1.786	2.223	0.028	0.711	0.62	0.025	25.232	15.96	9.902	0.392	-1	0.66	-1.67	2.67	1.66	3.33	0.84	1.15	-5.17	-0.49	-0.69
FALSE		High	Unambiguous	VCVSFLEK	[K].VCVSFLEK.[Q]	1xAcetyl [C2]	1xAcetyl [C2]	0.0949274	0.00671002	0.363	1	2	19	A0A1W2P6N5	A0A1W2P6N5 [422-429]	A0A1W2P6N5 1xAcetyl [C423]	A0A1W2P6N5 1xAcetyl [C423]	Kelch-like protein 29 OS=Mus musculus OX=10090 GN=Klhl29 PE=1 SV=1	A0A1W2P6N5; Q80T74	0	966.496	8	0.53	0.079	6.709	0.677	0.359	0.054	1.609	1.853	17.413	1.051	0.61	0.855	0.714	1.037	0.633	0.887	-0.92	-3.66	2.75	-0.56	-1.48	-4.22	0.69	0.89	4.12	0.07	-0.71
FALSE		High	Unambiguous	QLAPGMVQQMQSVCSDCNGEGEVINEK	[R].QLAPGMVQQMQSVCSDCNGEGEVINEK.[D]	1xAcetyl [C]; 1xCarbamidomethyl [C]; 1xOxidation [M]	1xAcetyl [C14; C17]; 1xCarbamidomethyl [C14; C17]; 1xOxidation [M6; M10]	0.0205486	0.00147326	0.606	1	1	4	Q9QYJ0	Q9QYJ0 [173-199]	Q9QYJ0 1xAcetyl [C186; C189]	Q9QYJ0 1xAcetyl [C]	DnaJ homolog subfamily A member 2 OS=Mus musculus OX=10090 GN=Dnaja2 PE=1 SV=1	Q9QYJ0	0	3009.31	27	0.986	0.089	11.038	0.404	0.398	0.036	0.973	0.593	8.081	0.241	0.601	0.742	0.81	1.63	0.98	1.209	-0.02	-3.48	3.46	-1.31	-1.33	-4.79	-0.04	-0.75	3.01	-2.05	-0.73
FALSE		High	Unambiguous	KIQDCIFLFK	[K].KIQDCIFLFK.[E]	1xAcetyl [C5]	1xAcetyl [C5]	0.112328	0.00779195	0.335	1	2	2	Q91XQ0	Q91XQ0 [563-572]	Q91XQ0 1xAcetyl [C567]	Q91XQ0 1xAcetyl [C567]	Dynein heavy chain 8, axonemal OS=Mus musculus OX=10090 GN=Dnah8 PE=1 SV=2	Q91XQ0-2; Q91XQ0	1	1296.7	10	1.207	0.446	2.703	0.167	0.201	0.074	1.707	0.814	0.246	0.343	0.575	0.064	8.939	0.83	0.477	0.053	0.27	-1.16	1.43	-2.59	-2.32	-3.75	0.77	-0.3	-2.02	-1.54	-0.8
FALSE		High	Unambiguous	EGSSHNWQHITDQIGMFCFTGLKPEQVER	[K].EGSSHNWQHITDQIGMFCFTGLKPEQVER.[L]	1xAcetyl [C18]; 1xOxidation [M16]	1xAcetyl [C18]; 1xOxidation [M16]	0.0457453	0.00343247	0.484	1	1	1	P05202	P05202 [365-393]	P05202 1xAcetyl [C382]	P05202 1xAcetyl [C382]	Aspartate aminotransferase, mitochondrial OS=Mus musculus OX=10090 GN=Got2 PE=1 SV=1	P05202	0	3432.57	29	0.673	2.936	0.229	0.167	0.113	0.491	2.533	1.933	0.366	0.898	0.513	0.424	1.212	0.472	0.242	0.2	-0.57	1.55	-2.13	-2.58	-3.15	-1.03	1.34	0.95	-1.45	-0.15	-0.96
FALSE		High	Unambiguous	VIISAPSADAPMFVMGVNHEKYDNSLKIVSNASCTTNCLAPLAK	[R].VIISAPSADAPMFVMGVNHEKYDNSLKIVSNASCTTNCLAPLAK.[V]	1xAcetyl [C/K]; 1xCarbamidomethyl [C38]; 1xOxidation [M]	1xAcetyl [K21; K27; C34; C38]; 1xCarbamidomethyl [C34; C38]; 1xOxidation [M12; M15]	5.6093e-05	7.94327e-05	1.772	1	4	3	P16858	P16858 [117-160]	P16858 1xAcetyl [K137; C150]	P16858 1xAcetyl [C/K]	Glyceraldehyde-3-phosphate dehydrogenase OS=Mus musculus OX=10090 GN=Gapdh PE=1 SV=2	A0A1D5RLD8; A0A0A0MQF6; P16858; S4R257	2	4735.32	44	0.478	0.568	0.842	0.028	0.013	0.016	0.695	0.698	1.267	0.117	0.48	1.034	0.464	0.165	0.079	0.171	-1.06	-0.82	-0.25	-5.17	-6.23	-5.99	-0.52	-0.52	0.34	-3.1	-1.06
FALSE		High	Unambiguous	XCINLSFAYVEGESLLMALK	[-].XCINLSFAYVEGESLLMALK.[D]	1xAcetyl [C2]	1xAcetyl [C2]	0.153139	0.00993466	0.285	1	3	3	F6TXD3	F6TXD3 [1-20]	F6TXD3 1xAcetyl [C2]	F6TXD3 1xAcetyl [C2]	Cysteine desulfurase (Fragment) OS=Mus musculus OX=10090 GN=Gm28036 PE=4 SV=1	F6TXD3; F6U693; F7CZD1	0	2299.18	20	0.164	5.982	0.027	4.581	0.751	27.402	0.698	1.694	0.01	0.346	0.398	0.059	6.76	9.251	3.68	0.544	-2.61	2.58	-5.19	2.2	-0.41	4.78	-0.52	0.76	-6.64	-1.53	-1.33
FALSE		High	Unambiguous	QLECLLTHCIKVPMLVLDPPLPANCTLK	[K].QLECLLTHCIKVPMLVLDPPLPANCTLK.[D]	1xAcetyl [C25]; 2xCarbamidomethyl [C4; C9]; 1xOxidation [M14]	1xAcetyl [C25]; 2xCarbamidomethyl [C4; C9]; 1xOxidation [M14]	0.0434943	0.0031447	0.492	1	4	3	D3Z1C3	D3Z1C3 [109-136]	D3Z1C3 1xAcetyl [C133]	D3Z1C3 1xAcetyl [C133]	N-acetylglucosamine-1-phosphotransferase subunits alpha/beta (Fragment) OS=Mus musculus OX=10090 GN=Gnptab PE=1 SV=1	D3Z1C3; Q69ZN6; D3YXC6; Q69ZN6-2	1	3274.71	28	1.007	3.4	0.296	28.025	28.209	95.282	4.238	1.592	0.865	1.109	0.378	0.694	0.545	100	40.508	74.371	0.01	1.77	-1.76	4.81	4.82	6.57	2.08	0.67	-0.21	0.15	-1.4
FALSE		High	Unambiguous	METYCNSGSTDTSSVINAVTHALTAATPYTR	[K].METYCNSGSTDTSSVINAVTHALTAATPYTR.[Y]	1xAcetyl [C5]; 1xOxidation [M1]	1xAcetyl [C5]; 1xOxidation [M1]	0.029486	0.00199997	0.552	1	1	1	Q80XN0	Q80XN0 [284-314]	Q80XN0 1xAcetyl [C288]	Q80XN0 1xAcetyl [C288]	D-beta-hydroxybutyrate dehydrogenase, mitochondrial OS=Mus musculus OX=10090 GN=Bdh1 PE=1 SV=2	Q80XN0	0	3320.5	31	1.775	1.771	1.002	0.193	0.343	0.342	1.425	0.28	0.987	0.166	0.349	1.227	0.284	1.657	0.578	2.032	0.83	0.82	0	-2.37	-1.54	-1.55	0.51	-1.84	-0.02	-2.59	-1.52
FALSE		High	Unambiguous	VLCVIANVISLFCALAGFFVIAK	[K].VLCVIANVISLFCALAGFFVIAK.[D]	1xAcetyl [C]	1xAcetyl [C3; C13]	0.0949274	0.00671002	0.363	1	2	4	Q99N03	Q99N03 [119-141]	Q99N03 1xAcetyl [C121; C131]	Q99N03 1xAcetyl [C]	Membrane-spanning 4-domains subfamily A member 10 OS=Mus musculus OX=10090 GN=Ms4a10 PE=2 SV=1	Q99N03; Q99N03-2	0	2453.37	23	1.132	1.815	0.624	2.688	3.042	4.879	2.029	0.615	0.634	0.012	0.343	0.567	0.605	100	100	100	0.18	0.86	-0.68	1.43	1.61	2.29	1.02	-0.7	-0.66	-6.33	-1.54
FALSE		High	Unambiguous	VANYQRDGPMCMHDNQGGAPNYYPNSFSAPEQQR	[R].VANYQRDGPMCMHDNQGGAPNYYPNSFSAPEQQR.[S]	1xAcetyl [C11]; 1xOxidation [M]	1xAcetyl [C11]; 1xOxidation [M10; M12]	0.0200001	0.00147326	0.61	1	1	6	P24270	P24270 [383-416]	P24270 1xAcetyl [C393]	P24270 1xAcetyl [C393]	Catalase OS=Mus musculus OX=10090 GN=Cat PE=1 SV=4	P24270	1	3900.65	34	0.232	0.731	0.317	0.246	0.057	0.18	0.524	0.762	0.679	0.197	0.338	0.948	0.356	0.656	0.222	0.622	-2.11	-0.45	-1.66	-2.02	-4.13	-2.47	-0.93	-0.39	-0.56	-2.35	-1.57
FALSE		High	Unambiguous	IVEVNGVCMEGKQHGDVVSAIKGGGDEAK	[R].IVEVNGVCMEGKQHGDVVSAIKGGGDEAK.[L]	1xAcetyl [C/K]; 1xOxidation [M9]	1xAcetyl [C8; K12; K22]; 1xOxidation [M9]	0.000339959	0.000191673	1.305	1	1	2	P70441	P70441 [194-222]	P70441 1xAcetyl [C201; K205]	P70441 1xAcetyl [K/C]	Na(+)/H(+) exchange regulatory cofactor NHE-RF1 OS=Mus musculus OX=10090 GN=Slc9a3r1 PE=1 SV=3	P70441	2	2984.45	29	2.735	4.05	0.675	0.045	0.124	0.184	0.823	0.086	0.294	0.163	0.287	1.447	0.198	0.229	0.066	0.332	1.45	2.02	-0.57	-4.46	-3.01	-2.44	-0.28	-3.53	-1.77	-2.62	-1.8
FALSE		High	Unambiguous	ACARPLISVYSEKGESSGK	[M].ACARPLISVYSEKGESSGK.[N]	1xAcetyl [C2]	1xAcetyl [C2]	4.36137e-07	7.94327e-05	2.904	1	1	7	Q9D8E6	Q9D8E6 [2-20]	Q9D8E6 1xAcetyl [C3]	Q9D8E6 1xAcetyl [C3]	60S ribosomal protein L4 OS=Mus musculus OX=10090 GN=Rpl4 PE=1 SV=3	Q9D8E6	1	2024.01	19	0.818	0.727	1.126	0.685	0.561	0.498	0.01	0.01	0.037	0.01	0.268	9.952	0.027	0.604	0.162	6.015	-0.29	-0.46	0.17	-0.54	-0.83	-1	-6.64	-6.64	-4.75	-6.64	-1.9
FALSE		High	Unambiguous	CCLDENLEPTCFER	[K].CCLDENLEPTCFER.[T]	1xCarbamidomethyl [C]; 2xAcetyl [C]	1xCarbamidomethyl [C1; C2; C11]; 2xAcetyl [C1; C2; C11]	0.153139	0.00993466	0.285	1	2	36	D3YUF0	D3YUF0 [20-33]	D3YUF0 2xAcetyl [C20; C21; C30]	D3YUF0 2xAcetyl [C]	Flavin-containing monooxygenase (Fragment) OS=Mus musculus OX=10090 GN=Fmo4 PE=1 SV=1	D3YUF0; Q8VHG0	0	1812.72	14	1.947	3.573	0.545	1.095	2.132	3.914	5.779	0.773	0.949	0.993	0.26	0.587	0.444	6.372	1.659	3.738	0.96	1.84	-0.88	0.13	1.09	1.97	2.53	-0.37	-0.08	-0.01	-1.94
FALSE		High	Unambiguous	DLLCVLALLAGCLLPVCRTR	[R].DLLCVLALLAGCLLPVCRTR.[V]	1xAcetyl [C]	1xAcetyl [C12; C17]	0.0921384	0.00657593	0.368	1	2	11	Q04592	Q04592 [16-35]	Q04592 1xAcetyl [C27; C32]	Q04592 1xAcetyl [C]	Proprotein convertase subtilisin/kexin type 5 OS=Mus musculus OX=10090 GN=Pcsk5 PE=1 SV=3	Q04592; Q04592-2	1	2184.21	20	0.991	1.445	0.686	1.597	1.582	2.308	2.142	0.553	1.231	0.415	0.256	0.831	0.308	8.248	2.11	6.852	-0.01	0.53	-0.54	0.67	0.66	1.21	1.1	-0.85	0.3	-1.27	-1.97
FALSE		High	Unambiguous	EDKACSGIVGALER	[R].EDKACSGIVGALER.[I]	2xAcetyl [K3; C5]	2xAcetyl [K3; C5]	0.0808409	0.00539666	0.39	1	3	2	Q91ZV8	Q91ZV8 [508-521]	Q91ZV8 2xAcetyl [K510; C512]	Q91ZV8 2xAcetyl [K510; C512]	Adhesion G protein-coupled receptor A2 OS=Mus musculus OX=10090 GN=Adgra2 PE=1 SV=2	Q91ZV8; J3QPB6; J3QMG7	1	1531.74	14	1.553	1.697	0.915	0.264	0.411	0.449	0.547	0.089	0.723	2.416	0.253	2.245	0.113	0.06	0.015	0.134	0.63	0.76	-0.13	-1.92	-1.28	-1.16	-0.87	-3.49	-0.47	1.27	-1.98
FALSE		High	Unambiguous	HLCHSAEEFR	[K].HLCHSAEEFR.[E]	1xAcetyl [C3]	1xAcetyl [C3]	0.0889048	0.0063125	0.374	1	4	2	A0JP43	A0JP43 [140-149]	A0JP43 1xAcetyl [C142]	A0JP43 1xAcetyl [C142]	EF-hand calcium-binding domain-containing protein 5 OS=Mus musculus OX=10090 GN=Efcab5 PE=1 SV=2	A0JP43-2; A0JP43; A0JP43-3; A0A0A0MQI1	0	1270.56	10	1.253	1.244	1.007	1.032	1.293	1.284	5.224	1.033	1.725	0.026	0.248	0.411	0.603	100	50.466	83.653	0.33	0.32	0.01	0.05	0.37	0.36	2.39	0.05	0.79	-5.24	-2.01
FALSE		High	Rejected	LLVLLILAASCR	[M].LLVLLILAASCR.[S]	1xAcetyl [C11]	1xAcetyl [C11]	0.0124352	0.000922779	0.679	0	5	1						D6RCY5; Q9JIP3-2; Q9JIP3; D6REG3; D3Z4T0	0	1326.82	12	0.582	2.811	0.207	0.316	0.184	0.887	1.579	0.584	0.209	0.068	0.215	0.372	0.578	7.289	1.569	2.713	-0.78	1.49	-2.27	-1.66	-2.44	-0.17	0.66	-0.78	-2.26	-3.87	-2.22
FALSE		High	Unambiguous	ADCTITMADSDLLALMTGKMNPQSAFFQGK	[K].ADCTITMADSDLLALMTGKMNPQSAFFQGK.[L]	1xAcetyl [C3]; 1xOxidation [M7]	1xAcetyl [C3]; 1xOxidation [M7]	8.98641e-06	7.94327e-05	2.202	2	2	2	P32020; P32020-2	P32020 [493-522]; P32020-2 [89-118]	P32020 1xAcetyl [C495]; P32020-2 1xAcetyl [C91]	P32020 1xAcetyl [C495]; P32020-2 1xAcetyl [C91]	Non-specific lipid-transfer protein OS=Mus musculus OX=10090 GN=Scp2 PE=1 SV=3 Isoform SCP2 of Non-specific lipid-transfer protein OS=Mus musculus OX=10090 GN=Scp2	P32020; P32020-2	1	3263.51	30	2.829	2.347	1.205	0.01	0.025	0.021	17.368	1.207	7.785	0.052	0.197	1.052	0.187	2.962	0.583	3.116	1.5	1.23	0.27	-6.64	-5.3	-5.57	4.12	0.27	2.96	-4.25	-2.35
FALSE		High	Unambiguous	FGIICMEDLIHEIYTVGKR	[K].FGIICMEDLIHEIYTVGKR.[F]	1xOxidation [M6]; 1xAcetyl [C5]	1xOxidation [M6]; 1xAcetyl [C5]	2.7829e-05	7.94327e-05	1.938	1	2	2	P14148	P14148 [204-222]	P14148 1xAcetyl [C208]	P14148 1xAcetyl [C208]	60S ribosomal protein L7 OS=Mus musculus OX=10090 GN=Rpl7 PE=1 SV=2	P14148; F6XI62	1	2295.15	19	3.576	0.285	12.552	0.01	0.02	0.01	6.509	0.281	8.935	0.265	0.154	0.391	0.395	0.139	0.022	0.055	1.84	-1.81	3.65	-6.64	-5.62	-6.64	2.7	-1.83	3.16	-1.91	-2.69
FALSE		High	Unambiguous	ADCTITMADSDLLALMTGK	[K].ADCTITMADSDLLALMTGK.[M]	1xOxidation [M7]; 1xAcetyl [C3]	1xOxidation [M7]; 1xAcetyl [C3]	0.000275453	0.00015311	1.364	2	2	2	P32020; P32020-2	P32020 [493-511]; P32020-2 [89-107]	P32020 1xAcetyl [C495]; P32020-2 1xAcetyl [C91]	P32020 1xAcetyl [C495]; P32020-2 1xAcetyl [C91]	Non-specific lipid-transfer protein OS=Mus musculus OX=10090 GN=Scp2 PE=1 SV=3 Isoform SCP2 of Non-specific lipid-transfer protein OS=Mus musculus OX=10090 GN=Scp2	P32020; P32020-2	0	2027.93	19	0.122	0.057	2.133	58.774	7.179	3.366	0.14	0.172	2.214	4.383	0.15	0.907	0.165	1.875	0.281	1.701	-3.03	-4.13	1.09	5.88	2.84	1.75	-2.84	-2.54	1.15	2.13	-2.74
FALSE		High	Unambiguous	SSLQELCSGLPLRPLPENR	[M].SSLQELCSGLPLRPLPENR.[G]	1xAcetyl [C7]	1xAcetyl [C7]	0.0231972	0.00166824	0.588	1	2	5	Q3UEL5	Q3UEL5 [2-20]	Q3UEL5 1xAcetyl [C8]	Q3UEL5 1xAcetyl [C8]	Imidazolonepropionate hydrolase OS=Mus musculus OX=10090 GN=Uroc1 PE=1 SV=1	Q3UEL5; Q8VC12	0	2151.12	19	0.582	0.235	2.479	1.029	0.599	0.242	0.092	0.022	0.742	0.197	0.138	1.901	0.073	0.478	0.066	0.909	-0.78	-2.09	1.31	0.04	-0.74	-2.05	-3.45	-5.53	-0.43	-2.34	-2.86
FALSE		High	Unambiguous	GGDVSVCEWYR	[K].GGDVSVCEWYR.[R]	1xAcetyl [C7]	1xAcetyl [C7]	0.0625548	0.00437295	0.433	1	2	2	P56391	P56391 [48-58]	P56391 1xAcetyl [C54]	P56391 1xAcetyl [C54]	Cytochrome c oxidase subunit 6B1 OS=Mus musculus OX=10090 GN=Cox6b1 PE=1 SV=2	A0A140LIU3; P56391	0	1312.56	11	9.494	2.289	4.148	0.078	0.741	0.179	52.372	0.63	13.113	0.027	0.114	0.573	0.199	100	17.463	87.579	3.25	1.19	2.05	-3.68	-0.43	-2.48	5.71	-0.67	3.71	-5.22	-3.13
FALSE		High	Unambiguous	VSAIIFSLAAEWVISTGHDKCVSWMCTR	[R].VSAIIFSLAAEWVISTGHDKCVSWMCTR.[S]	3xAcetyl [K20; C21; C26]; 1xOxidation [M25]	3xAcetyl [K20; C21; C26]; 1xOxidation [M25]	0.141958	0.00919815	0.297	1	3	3	Q9DAD3	Q9DAD3 [117-144]	Q9DAD3 3xAcetyl [K136; C137; C142]	Q9DAD3 3xAcetyl [K136; C137; C142]	WD repeat and FYVE domain-containing protein 1 OS=Mus musculus OX=10090 GN=Wdfy1 PE=1 SV=1	Q9DAD3; D3Z057; E9Q4P1	1	3252.55	28	0.694	1.246	0.556	0.197	0.137	0.246	1.61	0.211	0.91	0.374	0.091	0.705	0.129	0.848	0.077	0.598	-0.53	0.32	-0.85	-2.34	-2.87	-2.03	0.69	-2.25	-0.14	-1.42	-3.46
FALSE		High	Unambiguous	VITAFNDGLNHLDSLKGTFASLSELHCDKLHVDPENFR	[K].VITAFNDGLNHLDSLKGTFASLSELHCDKLHVDPENFR.[L]	2xAcetyl [C27; K29]	2xAcetyl [K16; C27; K29]	0.0434943	0.0031447	0.492	2	2	1	P02088; A8DUK4	P02088 [68-105]; A8DUK4 [68-105]	P02088 2xAcetyl [C94; K96]; A8DUK4 2xAcetyl [C94; K96]	P02088 2xAcetyl [C94; K96]; A8DUK4 2xAcetyl [C94; K96]	Hemoglobin subunit beta-1 OS=Mus musculus OX=10090 GN=Hbb-b1 PE=1 SV=2 Beta-globin OS=Mus musculus OX=10090 GN=Hbb-bs PE=1 SV=1	P02088; A8DUK4	2	4337.13	38	0.1	2.423	0.041	1.712	0.17	4.148	5.242	4.812	3.748	11.283	0.091	1.732	0.053	0.795	0.073	1.378	-3.33	1.28	-4.61	0.78	-2.55	2.05	2.39	2.27	1.91	3.5	-3.45
FALSE		High	Unambiguous	LLSHCLLVTLASHHPADFTPAVHASLDKFLASVSTVLTSK	[K].LLSHCLLVTLASHHPADFTPAVHASLDKFLASVSTVLTSK.[Y]	2xAcetyl [C5; K28]	2xAcetyl [C5; K28]	0.00148192	0.000245748	0.986	2	2	6	Q91VB8; P01942	Q91VB8 [101-140]; P01942 [101-140]	Q91VB8 2xAcetyl [C105; K128]; P01942 2xAcetyl [C105; K128]	Q91VB8 2xAcetyl [C105; K128]; P01942 2xAcetyl [C105; K128]	Alpha globin 1 OS=Mus musculus OX=10090 GN=Hba-a1 PE=1 SV=1 Hemoglobin subunit alpha OS=Mus musculus OX=10090 GN=Hba PE=1 SV=2	Q91VB8; P01942	1	4311.28	40	20.802	20.032	1.038	1.989	41.377	39.845	4.829	0.017	1.47	58.131	0.075	6.1	0.012	0.165	0.012	1.008	4.38	4.32	0.05	0.99	5.37	5.32	2.27	-5.84	0.56	5.86	-3.73
FALSE		High	Unambiguous	LRVDPVNFKLLSHCLLVTLASHHPADFTPAVHASLDK	[K].LRVDPVNFKLLSHCLLVTLASHHPADFTPAVHASLDK.[F]	1xAcetyl [C/K]	1xAcetyl [K9; C14]	6.33027e-05	7.94327e-05	1.743	2	2	5	Q91VB8; P01942	Q91VB8 [92-128]; P01942 [92-128]	Q91VB8 1xAcetyl [K100; C105]; P01942 1xAcetyl [K100; C105]	Q91VB8 1xAcetyl [C/K]; P01942 1xAcetyl [C/K]	Alpha globin 1 OS=Mus musculus OX=10090 GN=Hba-a1 PE=1 SV=1 Hemoglobin subunit alpha OS=Mus musculus OX=10090 GN=Hba PE=1 SV=2	Q91VB8; P01942	2	4104.19	37	1.449	75.919	0.019	0.022	0.032	1.665	100	4.738	2.062	0.074	0.043	0.971	0.044	47.48	2.022	46.107	0.53	6.25	-5.71	-5.51	-4.98	0.74	6.64	2.24	1.04	-3.75	-4.55
FALSE		High	Rejected	KMVQVQVGSLVILDCKPR	[K].KMVQVQVGSLVILDCKPR.[A]	3xAcetyl [K1; C15; K16]; 1xOxidation [M2]	3xAcetyl [K1; C15; K16]; 1xOxidation [M2]	0.153139	0.00993466	0.285	0	1	1						Q07409	1	2155.16	18	0.132	0.701	0.188	0.835	0.11	0.586	0.679	0.159	1.421	0.337	0.031	1.467	0.021	1.682	0.052	2.468	-2.92	-0.51	-2.41	-0.26	-3.18	-0.77	-0.56	-2.65	0.51	-1.57	-5.02
FALSE		High	Unambiguous	STESCAAVGHPAAGSSPAAAR	[R].STESCAAVGHPAAGSSPAAAR.[D]	1xAcetyl [C5]	1xAcetyl [C5]	0.0899693	0.00657593	0.372	1	2	5	Q8CGS6	Q8CGS6 [1121-1141]	Q8CGS6 1xAcetyl [C1125]	Q8CGS6 1xAcetyl [C1125]	DNA polymerase theta OS=Mus musculus OX=10090 GN=Polq PE=1 SV=2	Q8CGS6; Q8CGS6-2	0	1939.89	21	1.329	0.305	4.361	1.062	1.411	0.324	1.695	0.011	6.825	0.92	0.01	1.227	0.01	1.958	0.016	2.402	0.41	-1.71	2.12	0.09	0.5	-1.63	0.76	-6.57	2.77	-0.12	-6.64
[truncated: 214 more columns]

## Sheet: VolcanoPlot
Sequence	Modifications	Modifications (all possible sites)	Qvality PEP	Qvality q-value	SVM_Score	# Protein Groups	# Proteins	# PSMs	Master Protein Accessions	Positions in Master Proteins	Modifications in Master Proteins (all Sites)	Modifications in Master Proteins	Master Protein Descriptions	Protein Accessions	# Missed Cleavages	Theo. MH+ [Da]	Sequence Length	Abundance Ratio: (DTT, 10mM) / (DTT, 0mM)	Abundance Ratio: (DTT, 1mM) / (DTT, 0mM)	Abundance Ratio: (DTT, 10mM) / (DTT, 1mM)	Abundance Ratio: (DTT, 0mM) / (DTT, Ctrl)	Abundance Ratio: (DTT, 10mM) / (DTT, Ctrl)	Abundance Ratio: (DTT, 1mM) / (DTT, Ctrl)	Abundance Ratio: (TCEP, 0mM) / (DTT, 0mM)	Abundance Ratio: (TCEP, 10mM) / (DTT, 10mM)	Abundance Ratio: (TCEP, 1mM) / (DTT, 1mM)	Abundance Ratio: (TCEP, Ctrl) / (DTT, Ctrl)	Abundance Ratio: (TCEP, 10mM) / (TCEP, 0mM)	Abundance Ratio: (TCEP, 1mM) / (TCEP, 0mM)	Abundance Ratio: (TCEP, 10mM) / (TCEP, 1mM)	Abundance Ratio: (TCEP, 0mM) / (TCEP, Ctrl)	Abundance Ratio: (TCEP, 10mM) / (TCEP, Ctrl)	Abundance Ratio: (TCEP, 1mM) / (TCEP, Ctrl)	AbundanceRatio_log2_DTT, 10mM) / (DTT, 0mM)	AbundanceRatio_log2_DTT, 1mM) / (DTT, 0mM)	AbundanceRatio_log2_DTT, 10mM) / (DTT, 1mM)	AbundanceRatio_log2_DTT, 0mM) / (DTT, Ctrl)	AbundanceRatio_log2_DTT, 10mM) / (DTT, Ctrl)	AbundanceRatio_log2_DTT, 1mM) / (DTT, Ctrl)	AbundanceRatio_log2_TCEP, 0mM) / (DTT, 0mM)	AbundanceRatio_log2_TCEP, 10mM) / (DTT, 10mM)	AbundanceRatio_log2_TCEP, 1mM) / (DTT, 1mM)	AbundanceRatio_log2_TCEP, Ctrl) / (DTT, Ctrl)	AbundanceRatio_log2_TCEP10mM_TCEP0mM	AbundanceRatio_log2_TCEP1mM_TCEP0mM	AbundanceRatio_log2_TCEP, 10mM) / (TCEP, 1mM)	AbundanceRatio_log2_TCEP, 0mM) / (TCEP, Ctrl)	AbundanceRatio_log2_TCEP, 10mM) / (TCEP, Ctrl)	AbundanceRatio_log2_TCEP, 1mM) / (TCEP, Ctrl)
SGDAAIVDMVPGKPMCVESFSDYPPLGR	1xAcetyl [C/K]	1xAcetyl [K13; C16]	5.44075e-10	7.94327e-05	4.454	1	1	18	P10126	P10126 [396-423]	P10126 1xAcetyl [K408; C411]	P10126 1xAcetyl [C/K]	Elongation factor 1-alpha 1 OS=Mus musculus OX=10090 GN=Eef1a1 PE=1 SV=3	P10126	0	2980.39	28	100	20.633	7.071	1.167	100	24.085	0.315	0.41	0.883	0.078	100	57.833	3.282	4.684	100	100	6.64	4.37	2.82	0.22	6.64	4.59	-1.67	-1.29	-0.18	-3.67	6.64	5.85	1.71	2.23	6.64	6.64
LCENIAGHLKDAQLFIQKK	1xAcetyl [C2]	1xAcetyl [C2]	8.35306e-06	7.94327e-05	2.219	1	2	6	P24270	P24270 [459-477]	P24270 1xAcetyl [C460]	P24270 1xAcetyl [C460]	Catalase OS=Mus musculus OX=10090 GN=Cat PE=1 SV=4	A2AL20; P24270	2	2211.2	19	100	20.183	9.48	0.44	84.179	8.879	0.711	0.553	0.329	3.227	100	9.344	15.911	0.097	14.412	0.906	6.64	4.34	3.24	-1.18	6.4	3.15	-0.49	-0.86	-1.6	1.69	6.64	3.22	3.99	-3.37	3.85	-0.14
FSQICAK	1xAcetyl [C5]	1xAcetyl [C5]	0.0397843	0.00280964	0.506	1	1	18	P56382	P56382 [15-21]	P56382 1xAcetyl [C19]	P56382 1xAcetyl [C19]	ATP synthase subunit epsilon, mitochondrial OS=Mus musculus OX=10090 GN=Atp5f1e PE=1 SV=2	P56382	0	838.413	7	100	44.36	5.768	0.01	1.505	0.261	0.534	0.636	1.221	0.01	100	100	3.005	4.662	100	100	6.64	5.47	2.53	-6.64	0.59	-1.94	-0.9	-0.65	0.29	-6.64	6.64	6.64	1.59	2.22	6.64	6.64
LCENIAGHLK	1xAcetyl [C2]	1xAcetyl [C2]	0.00337045	0.000293252	0.86	1	2	8	P24270	P24270 [459-468]	P24270 1xAcetyl [C460]	P24270 1xAcetyl [C460]	Catalase OS=Mus musculus OX=10090 GN=Cat PE=1 SV=4	A2AL20; P24270	0	1139.59	10	99.192	29.711	3.339	0.557	55.252	16.55	0.183	1.738	0.767	1.034	100	100	7.563	0.099	92.903	12.284	6.63	4.89	1.74	-0.84	5.79	4.05	-2.45	0.8	-0.38	0.05	6.64	6.64	2.92	-3.34	6.54	3.62
IIPGFMCQGGDFTRHNGTGGR	1xAcetyl [C7]	1xAcetyl [C7]	8.94818e-05	7.94327e-05	1.659	1	2	6	P17742	P17742 [56-76]	P17742 1xAcetyl [C62]	P17742 1xAcetyl [C62]	Peptidyl-prolyl cis-trans isomerase A OS=Mus musculus OX=10090 GN=Ppia PE=1 SV=2	P17742; A0A1L1SST0	1	2263.05	21	32.873	1.904	17.266	12.05	100	22.943	0.14	0.436	0.244	11.294	100	3.332	30.81	0.149	15.299	0.497	5.04	0.93	4.11	3.59	6.64	4.52	-2.84	-1.2	-2.03	3.5	6.64	1.74	4.95	-2.75	3.94	-1.01
KADCTITMADSDLLALMTGK	1xAcetyl [C/K]	1xAcetyl [K1; C4]	2.5121e-06	7.94327e-05	2.498	2	2	10	P32020; P32020-2	P32020 [492-511]; P32020-2 [88-107]	P32020 1xAcetyl [K492; C495]; P32020-2 1xAcetyl [K88; C91]	P32020 1xAcetyl [C/K]; P32020-2 1xAcetyl [C/K]	Non-specific lipid-transfer protein OS=Mus musculus OX=10090 GN=Scp2 PE=1 SV=3 Isoform SCP2 of Non-specific lipid-transfer protein OS=Mus musculus OX=10090 GN=Scp2	P32020; P32020-2	1	2140.03	20	21.938	6.472	3.39	0.082	1.802	0.532	0.135	1.387	0.355	0.255	100	17.002	13.239	0.044	9.814	0.741	4.46	2.69	1.76	-3.61	0.85	-0.91	-2.89	0.47	-1.49	-1.97	6.64	4.09	3.73	-4.52	3.29	-0.43
VVGYFVSGCDPTIMGIGPVPAINGALKK	1xAcetyl [C9]	1xAcetyl [C9]	3.84853e-07	7.94327e-05	2.933	1	1	3	Q8BWT1	Q8BWT1 [279-306]	Q8BWT1 1xAcetyl [C287]	Q8BWT1 1xAcetyl [C287]	3-ketoacyl-CoA thiolase, mitochondrial OS=Mus musculus OX=10090 GN=Acaa2 PE=1 SV=3	Q8BWT1	1	2845.5	28	14.098	1.316	10.711	8.704	100	11.457	0.114	0.97	7.105	9.795	100	81.899	1.462	0.101	12.153	8.31	3.82	0.4	3.42	3.12	6.64	3.52	-3.13	-0.04	2.83	3.29	6.64	6.36	0.55	-3.3	3.6	3.05
KITISDCGQL	1xAcetyl [C7]	1xAcetyl [C7]	0.103228	0.00727759	0.349	1	2	6	P17742	P17742 [155-164]	P17742 1xAcetyl [C161]	P17742 1xAcetyl [C161]	Peptidyl-prolyl cis-trans isomerase A OS=Mus musculus OX=10090 GN=Ppia PE=1 SV=2	P17742; A0A1L1SST0	1	1119.57	10	100	58.258	2.98	0.512	88.814	29.802	1.843	0.965	1.363	1.071	90.906	43.073	2.111	0.88	80.019	37.914	6.64	5.86	1.58	-0.97	6.47	4.9	0.88	-0.05	0.45	0.1	6.51	5.43	1.08	-0.18	6.32	5.24
DGPMCMHDNQGGAPNYYPNSFSAPEQQR	1xAcetyl [C5]	1xAcetyl [C5]	4.879e-07	7.94327e-05	2.878	1	1	5	P24270	P24270 [389-416]	P24270 1xAcetyl [C393]	P24270 1xAcetyl [C393]	Catalase OS=Mus musculus OX=10090 GN=Cat PE=1 SV=4	P24270	0	3153.29	28	45.301	1.157	39.163	1.581	71.627	1.829	0.165	0.314	0.832	2.975	86.32	5.841	14.778	0.088	7.557	0.511	5.5	0.21	5.29	0.66	6.16	0.87	-2.6	-1.67	-0.27	1.57	6.43	2.55	3.89	-3.51	2.92	-0.97
GCFHAEIVPVTTTVLNDKGDKK	1xAcetyl [C2]	1xAcetyl [C2]	0.000302138	0.00015311	1.338	1	1	3	Q8VCH0	Q8VCH0 [217-238]	Q8VCH0 1xAcetyl [C218]	Q8VCH0 1xAcetyl [C218]	3-ketoacyl-CoA thiolase B, peroxisomal OS=Mus musculus OX=10090 GN=Acaa1b PE=1 SV=1	Q8VCH0	2	2414.24	22	53.549	6.247	8.572	0.915	49.015	5.718	1.05	1.575	1.684	0.33	80.3	10.018	8.015	2.914	100	29.191	5.74	2.64	3.1	-0.13	5.62	2.52	0.07	0.66	0.75	-1.6	6.33	3.32	3	1.54	6.64	4.87
LLSHCLLVTLASHHPADFTPAVHASLDKFLASVSTVLTSK	1xAcetyl [C/K]	1xAcetyl [C5; K28]	6.45139e-12	7.94327e-05	5.482	2	2	22	Q91VB8; P01942	Q91VB8 [101-140]; P01942 [101-140]	Q91VB8 1xAcetyl [C105; K128]; P01942 1xAcetyl [C105; K128]	Q91VB8 1xAcetyl [C/K]; P01942 1xAcetyl [C/K]	Alpha globin 1 OS=Mus musculus OX=10090 GN=Hba-a1 PE=1 SV=1 Hemoglobin subunit alpha OS=Mus musculus OX=10090 GN=Hba PE=1 SV=2	Q91VB8; P01942	1	4269.27	40	100	20.964	18.268	0.216	82.757	4.53	1.376	0.284	2.009	1.265	78.933	30.606	2.579	0.235	18.56	7.196	6.64	4.39	4.19	-2.21	6.37	2.18	0.46	-1.82	1.01	0.34	6.3	4.94	1.37	-2.09	4.21	2.85
GTFASLSELHCDK	1xAcetyl [C/K]	1xAcetyl [C11; K13]	1.11682e-06	7.94327e-05	2.686	3	4	69	P02088; A8DUK4; P02089	P02088 [84-96]; A8DUK4 [84-96]; P02089 [84-96]	P02088 1xAcetyl [C94; K96]; A8DUK4 1xAcetyl [C94; K96]; P02089 1xAcetyl [C94; K96]	P02088 1xAcetyl [C/K]; A8DUK4 1xAcetyl [C/K]; P02089 1xAcetyl [C/K]	Hemoglobin subunit beta-1 OS=Mus musculus OX=10090 GN=Hbb-b1 PE=1 SV=2 Beta-globin OS=Mus musculus OX=10090 GN=Hbb-bs PE=1 SV=1 Hemoglobin subunit beta-2 OS=Mus musculus OX=10090 GN=Hbb-b2 PE=1 SV=2	P02088; E9Q223; A8DUK4; P02089	0	1449.67	13	100	22.07	4.865	8.053	100	100	2.11	1.517	1.095	1.956	77.194	11.454	6.739	8.689	100	99.527	6.64	4.46	2.28	3.01	6.64	6.64	1.08	0.6	0.13	0.97	6.27	3.52	2.75	3.12	6.64	6.64
ASGEPVVLSGQITGLTEGQHGFHVHQYGDNTQGCTSAGPHFNPHSK	1xAcetyl [C34]	1xAcetyl [C34]	2.29726e-05	7.94327e-05	1.983	1	1	1	P08228	P08228 [25-70]	P08228 1xAcetyl [C58]	P08228 1xAcetyl [C58]	Superoxide dismutase [Cu-Zn] OS=Mus musculus OX=10090 GN=Sod1 PE=1 SV=2	P08228	0	4826.24	46	100	9.891	31.781	0.05	15.748	0.496	5.976	1.428	1.867	0.124	75.12	3.089	24.317	2.413	100	7.455	6.64	3.31	4.99	-4.32	3.98	-1.01	2.58	0.51	0.9	-3.01	6.23	1.63	4.6	1.27	6.64	2.9
IIPGFMCQGGDFTR	1xAcetyl [C7]	1xAcetyl [C7]	2.32685e-05	7.94327e-05	1.98	1	2	18	P17742	P17742 [56-69]	P17742 1xAcetyl [C62]	P17742 1xAcetyl [C62]	Peptidyl-prolyl cis-trans isomerase A OS=Mus musculus OX=10090 GN=Ppia PE=1 SV=2	P17742; A0A1L1SST0	0	1583.73	14	100	30.092	5.54	0.379	63.199	11.408	2.389	0.975	0.815	0.789	68.018	10.264	6.627	1.148	78.07	11.781	6.64	4.91	2.47	-1.4	5.98	3.51	1.26	-0.04	-0.3	-0.34	6.09	3.36	2.73	0.2	6.29	3.56
LCAATATILDKPEDR	1xAcetyl [C2]	1xAcetyl [C2]	3.08529e-08	7.94327e-05	3.518	1	1	8	O35215	O35215 [23-37]	O35215 1xAcetyl [C24]	O35215 1xAcetyl [C24]	D-dopachrome decarboxylase OS=Mus musculus OX=10090 GN=Ddt PE=1 SV=3	O35215	0	1658.84	15	22.211	6.834	3.25	0.199	4.422	1.361	0.262	0.745	0.125	0.371	63.208	3.275	19.303	0.14	8.87	0.46	4.47	2.77	1.7	-2.33	2.14	0.44	-1.93	-0.42	-2.99	-1.43	5.98	1.71	4.27	-2.83	3.15	-1.12
AVCVLKGDGPVQGTIHFEQK	1xAcetyl [C3]	1xAcetyl [C3]	1.07895e-06	7.94327e-05	2.694	1	1	26	P08228	P08228 [5-24]	P08228 1xAcetyl [C7]	P08228 1xAcetyl [C7]	Superoxide dismutase [Cu-Zn] OS=Mus musculus OX=10090 GN=Sod1 PE=1 SV=2	P08228	1	2168.12	20	100	36.856	3.962	0.084	12.236	3.088	3.375	1.451	1.44	0.23	62.791	15.726	3.993	1.228	77.125	19.315	6.64	5.2	1.99	-3.58	3.61	1.63	1.75	0.54	0.53	-2.12	5.97	3.98	2	0.3	6.27	4.27
CELMVLGLKCGGTLQER	3xAcetyl [C1; K9; C10]	3xAcetyl [C1; K9; C10]	0.0544154	0.00387561	0.456	1	1	6	Q8K1J5	Q8K1J5 [403-419]	Q8K1J5 3xAcetyl [C403; K411; C412]	Q8K1J5 3xAcetyl [C403; K411; C412]	Replication stress response regulator SDE2 OS=Mus musculus OX=10090 GN=Sde2 PE=1 SV=1	Q8K1J5	1	1975.96	17	3.341	0.553	6.037	0.153	0.512	0.085	0.41	7.148	0.666	0.208	58.218	0.899	64.774	0.303	17.621	0.272	1.74	-0.85	2.59	-2.71	-0.97	-3.56	-1.29	2.84	-0.59	-2.27	5.86	-0.15	6.02	-1.72	4.14	-1.88
VCIDSEHSSDTLLATLNKTGK	1xAcetyl [C2]	1xAcetyl [C2]	0.00032216	0.00015311	1.32	1	1	3	O08997	O08997 [40-60]	O08997 1xAcetyl [C41]	O08997 1xAcetyl [C41]	Copper transport protein ATOX1 OS=Mus musculus OX=10090 GN=Atox1 PE=1 SV=1	O08997	1	2274.13	21	29.599	0.341	86.78	0.962	28.485	0.328	0.555	1.037	1.276	0.49	55.312	0.784	70.549	1.09	60.306	0.855	4.89	-1.55	6.44	-0.06	4.83	-1.61	-0.85	0.05	0.35	-1.03	5.79	-0.35	6.14	0.12	5.91	-0.23
RPCFSALTVDETYVPK	1xAcetyl [C3]	1xAcetyl [C3]	3.60559e-05	7.94327e-05	1.877	1	1	12	P07724	P07724 [509-524]	P07724 1xAcetyl [C511]	P07724 1xAcetyl [C511]	Albumin OS=Mus musculus OX=10090 GN=Alb PE=1 SV=3	P07724	0	1867.93	16	24.27	1.322	18.363	1.061	25.759	1.403	0.415	0.829	0.252	0.353	48.499	0.804	60.359	1.246	60.409	1.001	4.6	0.4	4.2	0.09	4.69	0.49	-1.27	-0.27	-1.99	-1.5	5.6	-0.32	5.92	0.32	5.92	0
DGNKVDVVGATQGQAGSCSR	1xAcetyl [C18]	1xAcetyl [C18]	5.74801e-07	7.94327e-05	2.84	1	1	14	Q8BGD9	Q8BGD9 [526-545]	Q8BGD9 1xAcetyl [C543]	Q8BGD9 1xAcetyl [C543]	Eukaryotic translation initiation factor 4B OS=Mus musculus OX=10090 GN=Eif4b PE=1 SV=1	Q8BGD9	1	1990.92	20	23.181	1.272	18.217	1.184	27.455	1.507	0.657	1.352	0.658	2.932	47.697	1.273	37.457	0.266	12.664	0.338	4.53	0.35	4.19	0.24	4.78	0.59	-0.61	0.44	-0.6	1.55	5.58	0.35	5.23	-1.91	3.66	-1.56
TGSQGQCTQVR	1xAcetyl [C7]	1xAcetyl [C7]	4.60582e-05	7.94327e-05	1.819	1	2	14	P62858	P62858 [21-31]	P62858 1xAcetyl [C27]	P62858 1xAcetyl [C27]	40S ribosomal protein S28 OS=Mus musculus OX=10090 GN=Rps28 PE=1 SV=1	G3UYV7; P62858	0	1206.55	11	100	7.724	90.112	0.045	31.051	0.345	6.842	0.454	0.197	0.646	46.198	0.222	100	0.472	21.825	0.105	6.64	2.95	6.49	-4.49	4.96	-1.54	2.77	-1.14	-2.34	-0.63	5.53	-2.17	6.64	-1.08	4.45	-3.25
KVITAFNDGLNHLDSLKGTFASLSELHCDK	1xAcetyl [C/K]	1xAcetyl [C28; K30]	1.53873e-13	7.94327e-05	6.348	2	3	22	P02088; A8DUK4	P02088 [67-96]; A8DUK4 [67-96]	P02088 1xAcetyl [C94; K96]; A8DUK4 1xAcetyl [C94; K96]	P02088 1xAcetyl [C/K]; A8DUK4 1xAcetyl [C/K]	Hemoglobin subunit beta-1 OS=Mus musculus OX=10090 GN=Hbb-b1 PE=1 SV=2 Beta-globin OS=Mus musculus OX=10090 GN=Hbb-bs PE=1 SV=1	P02088; E9Q223; A8DUK4	2	3315.67	30	87.227	20.687	4.217	5.765	100	100	2.227	1.105	1.42	0.29	43.27	13.186	3.281	44.212	100	100	6.45	4.37	2.08	2.53	6.64	6.64	1.16	0.14	0.51	-1.78	5.44	3.72	1.71	5.47	6.64	6.64
VITAFNDGLNHLDSLKGTFASLSELHCDKLHVDPENFR	1xAcetyl [C/K]	1xAcetyl [K16; C27; K29]	8.23226e-10	7.94327e-05	4.358	2	2	32	P02088; A8DUK4	P02088 [68-105]; A8DUK4 [68-105]	P02088 1xAcetyl [K83; C94; K96]; A8DUK4 1xAcetyl [K83; C94; K96]	P02088 1xAcetyl [C/K]; A8DUK4 1xAcetyl [C/K]	Hemoglobin subunit beta-1 OS=Mus musculus OX=10090 GN=Hbb-b1 PE=1 SV=2 Beta-globin OS=Mus musculus OX=10090 GN=Hbb-bs PE=1 SV=1	P02088; A8DUK4	2	4295.12	38	100	100	4.094	0.168	90.401	22.08	4.832	0.36	1.436	0.542	40.063	39.017	1.027	1.499	60.069	58.5	6.64	6.64	2.03	-2.57	6.5	4.46	2.27	-1.47	0.52	-0.88	5.32	5.29	0.04	0.58	5.91	5.87
IIKPCNHVLSLSFPIRR	1xAcetyl [C5]	1xAcetyl [K3; C5]	8.69621e-05	7.94327e-05	1.666	1	1	2	P26443	P26443 [108-124]	P26443 1xAcetyl [C112]	P26443 1xAcetyl [C112]	Glutamate dehydrogenase 1, mitochondrial OS=Mus musculus OX=10090 GN=Glud1 PE=1 SV=1	P26443	1	2035.16	17	5.986	0.895	6.687	0.773	4.626	0.692	0.155	0.927	0.794	0.299	35.721	4.572	7.812	0.402	14.346	1.836	2.58	-0.16	2.74	-0.37	2.21	-0.53	-2.69	-0.11	-0.33	-1.74	5.16	2.19	2.97	-1.32	3.84	0.88
GTFASLSELHCDKLHVDPENFR	1xAcetyl [C/K]	1xAcetyl [C11; K13]	8.10025e-09	7.94327e-05	3.828	3	3	28	P02088; A8DUK4; P02089	P02088 [84-105]; A8DUK4 [84-105]; P02089 [84-105]	P02088 1xAcetyl [C94; K96]; A8DUK4 1xAcetyl [C94; K96]; P02089 1xAcetyl [C94; K96]	P02088 1xAcetyl [C/K]; A8DUK4 1xAcetyl [C/K]; P02089 1xAcetyl [C/K]	Hemoglobin subunit beta-1 OS=Mus musculus OX=10090 GN=Hbb-b1 PE=1 SV=2 Beta-globin OS=Mus musculus OX=10090 GN=Hbb-bs PE=1 SV=1 Hemoglobin subunit beta-2 OS=Mus musculus OX=10090 GN=Hbb-b2 PE=1 SV=2	P02088; A8DUK4; P02089	1	2557.21	22	100	14.442	7.618	4.385	100	63.336	1.332	0.384	0.535	0.521	31.725	5.795	5.474	11.206	100	64.939	6.64	3.85	2.93	2.13	6.64	5.98	0.41	-1.38	-0.9	-0.94	4.99	2.53	2.45	3.49	6.64	6.02
LACGVIGIAQ	1xAcetyl [C3]	1xAcetyl [C3]	0.125375	0.00834819	0.317	1	1	12	P08228	P08228 [145-154]	P08228 1xAcetyl [C147]	P08228 1xAcetyl [C147]	Superoxide dismutase [Cu-Zn] OS=Mus musculus OX=10090 GN=Sod1 PE=1 SV=2	P08228	0	986.534	10	39.442	14.275	2.763	20.58	100	100	1.346	1.018	0.684	13.416	29.825	7.25	4.114	2.065	61.581	14.969	5.3	3.84	1.47	4.36	6.64	6.64	0.43	0.03	-0.55	3.75	4.9	2.86	2.04	1.05	5.94	3.9
EVCGFAPYER	1xAcetyl [C3]	1xAcetyl [C3]	0.00188598	0.000245748	0.947	1	2	2	Q6ZWZ4	Q6ZWZ4 [46-55]	Q6ZWZ4 1xAcetyl [C48]	Q6ZWZ4 1xAcetyl [C48]	60S ribosomal protein L36 OS=Mus musculus OX=10090 GN=Rpl36 PE=1 SV=1	Q6ZWZ4; P47964	0	1212.54	10	3.089	0.869	3.553	2.766	8.545	2.405	0.121	1.12	0.831	2.361	28.624	5.974	4.791	0.142	4.055	0.846	1.63	-0.2	1.83	1.47	3.1	1.27	-3.05	0.16	-0.27	1.24	4.84	2.58	2.26	-2.82	2.02	-0.24
GSVLPNSDKKADCTITMADSDLLALMTGK	1xAcetyl [C/K]	1xAcetyl [K9; K10; C13]	1.78529e-05	7.94327e-05	2.042	2	2	5	P32020; P32020-2	P32020 [483-511]; P32020-2 [79-107]	P32020 1xAcetyl [K491; K492; C495]; P32020-2 1xAcetyl [K87; K88; C91]	P32020 1xAcetyl [C/K]; P32020-2 1xAcetyl [C/K]	Non-specific lipid-transfer protein OS=Mus musculus OX=10090 GN=Scp2 PE=1 SV=3 Isoform SCP2 of Non-specific lipid-transfer protein OS=Mus musculus OX=10090 GN=Scp2	P32020; P32020-2	2	3037.49	29	35.435	1.915	18.506	0.386	13.669	0.739	0.805	0.62	3.799	0.176	27.292	9.037	3.02	1.76	48.037	15.907	5.15	0.94	4.21	-1.37	3.77	-0.44	-0.31	-0.69	1.93	-2.5	4.77	3.18	1.59	0.82	5.59	3.99
VLTLDTMNPCVR	1xAcetyl [C10]	1xAcetyl [C10]	0.000120555	7.94327e-05	1.585	1	3	4	A0A2R8VHV7	A0A2R8VHV7 [20-31]	A0A2R8VHV7 1xAcetyl [C29]	A0A2R8VHV7 1xAcetyl [C29]	Alanine aminotransferase 1 (Fragment) OS=Mus musculus OX=10090 GN=Gpt PE=1 SV=1	A0A2R8VHV7; Q8QZR5; A0A2R8VHW0	0	1403.7	12	3.026	0.826	3.662	1.268	3.836	1.048	0.278	2.323	4.086	0.103	25.293	12.149	2.082	3.433	86.836	41.71	1.6	-0.28	1.87	0.34	1.94	0.07	-1.85	1.22	2.03	-3.28	4.66	3.6	1.06	1.78	6.44	5.38
VITAFNDGLNHLDSLKGTFASLSELHCDK	1xAcetyl [C/K]	1xAcetyl [C27; K29]	1.61359e-09	7.94327e-05	4.202	2	3	41	P02088; A8DUK4	P02088 [68-96]; A8DUK4 [68-96]	P02088 1xAcetyl [C94; K96]; A8DUK4 1xAcetyl [C94; K96]	P02088 1xAcetyl [C/K]; A8DUK4 1xAcetyl [C/K]	Hemoglobin subunit beta-1 OS=Mus musculus OX=10090 GN=Hbb-b1 PE=1 SV=2 Beta-globin OS=Mus musculus OX=10090 GN=Hbb-bs PE=1 SV=1	P02088; E9Q223; A8DUK4	1	3187.57	29	27.631	6.7	4.124	5.146	100	34.48	1.366	1.167	2.138	1.249	23.605	10.484	2.252	5.632	100	59.042	4.79	2.74	2.04	2.36	6.64	5.11	0.45	0.22	1.1	0.32	4.56	3.39	1.17	2.49	6.64	5.88
LLSHCLLVTLASHHPADFTPAVHASLDK	1xAcetyl [C5]	1xAcetyl [C5]	3.08179e-13	7.94327e-05	6.187	2	2	57	Q91VB8; P01942	Q91VB8 [101-128]; P01942 [101-128]	Q91VB8 1xAcetyl [C105]; P01942 1xAcetyl [C105]	Q91VB8 1xAcetyl [C105]; P01942 1xAcetyl [C105]	Alpha globin 1 OS=Mus musculus OX=10090 GN=Hba-a1 PE=1 SV=1 Hemoglobin subunit alpha OS=Mus musculus OX=10090 GN=Hba PE=1 SV=2	Q91VB8; P01942	0	3035.58	28	15.949	10.239	1.558	0.373	5.945	3.817	1.966	2.886	1.761	0.614	23.423	9.172	2.554	1.194	27.967	10.951	4	3.36	0.64	-1.42	2.57	1.93	0.97	1.53	0.82	-0.7	4.55	3.2	1.35	0.26	4.81	3.45
ALNDHHVYLEGTLLKPNMVTAGHACTK	1xAcetyl [C25]	1xAcetyl [C25]	1.87053e-08	7.94327e-05	3.634	1	1	2	Q91Y97	Q91Y97 [216-242]	Q91Y97 1xAcetyl [C240]	Q91Y97 1xAcetyl [C240]	Fructose-bisphosphate aldolase B OS=Mus musculus OX=10090 GN=Aldob PE=1 SV=3	Q91Y97	0	2975.49	27	17.794	0.67	26.555	2.577	45.859	1.727	0.81	0.958	2.063	1.715	21.039	1.707	12.327	1.217	25.604	2.077	4.15	-0.58	4.73	1.37	5.52	0.79	-0.3	-0.06	1.04	0.78	4.39	0.77	3.62	0.28	4.68	1.05
VIVVGNPANTNCLTASK	1xAcetyl [C/K]	1xAcetyl [C12; K17]	1.63179e-05	7.94327e-05	2.063	1	3	11	P14152	P14152 [126-142]	P14152 1xAcetyl [C137; K142]	P14152 1xAcetyl [C/K]	Malate dehydrogenase, cytoplasmic OS=Mus musculus OX=10090 GN=Mdh1 PE=1 SV=3	P14152; A0A5F8MPN8; B1ATQ3	0	1742.91	17	9.172	0.264	34.79	4.537	41.611	1.196	0.734	1.664	2.292	3.71	20.787	0.823	25.247	0.898	18.657	0.739	3.2	-1.92	5.12	2.18	5.38	0.26	-0.45	0.73	1.2	1.89	4.38	-0.28	4.66	-0.16	4.22	-0.44
TCTTVAFTQVNSEDKGALAK	1xAcetyl [C2]	1xAcetyl [C2]	1.04898e-05	7.94327e-05	2.166	1	1	8	P12970	P12970 [198-217]	P12970 1xAcetyl [C199]	P12970 1xAcetyl [C199]	60S ribosomal protein L7a OS=Mus musculus OX=10090 GN=Rpl7a PE=1 SV=2	P12970	1	2126.04	20	78.292	3.19	24.542	0.317	24.799	1.01	1.789	0.455	0.139	1.261	19.907	0.248	80.374	0.449	8.947	0.111	6.29	1.67	4.62	-1.66	4.63	0.02	0.84	-1.14	-2.85	0.33	4.32	-2.01	6.33	-1.15	3.16	-3.17
DFTPVCTTELGR	1xAcetyl [C6]	1xAcetyl [C6]	0.000316459	0.00015311	1.325	1	4	10	Q6GT24	Q6GT24 [42-53]	Q6GT24 1xAcetyl [C47]	Q6GT24 1xAcetyl [C47]	Peroxiredoxin-6 OS=Mus musculus OX=10090 GN=Prdx6 PE=1 SV=1	Q6GT24; D3Z0Y2; O08709; Q8BG37	0	1380.65	12	67.72	2.879	23.519	0.303	20.541	0.873	3.286	0.934	2.385	0.99	19.241	2.09	9.206	1.006	19.365	2.103	6.08	1.53	4.56	-1.72	4.36	-0.2	1.72	-0.1	1.25	-0.01	4.27	1.06	3.2	0.01	4.28	1.07
DGPMCMHDNQGGAPNYYPNSFSAPEQQR	1xAcetyl [C5]; 2xOxidation [M4; M6]	1xAcetyl [C5]; 2xOxidation [M4; M6]	0.000251978	0.00015311	1.389	1	1	7	P24270	P24270 [389-416]	P24270 1xAcetyl [C393]	P24270 1xAcetyl [C393]	Catalase OS=Mus musculus OX=10090 GN=Cat PE=1 SV=4	P24270	0	3185.28	28	1.404	0.209	6.725	0.205	0.288	0.043	0.078	0.979	3.847	0.642	17.664	10.326	1.711	0.025	0.439	0.257	0.49	-2.26	2.75	-2.29	-1.8	-4.55	-3.68	-0.03	1.94	-0.64	4.14	3.37	0.77	-5.33	-1.19	-1.96
DVQIGDIVTVGECRPLSK	1xAcetyl [C13]	1xAcetyl [C13]	4.2497e-06	7.94327e-05	2.376	1	2	2	P62281	P62281 [119-136]	P62281 1xAcetyl [C131]	P62281 1xAcetyl [C131]	40S ribosomal protein S11 OS=Mus musculus OX=10090 GN=Rps11 PE=1 SV=3	P62281; A0A1B0GSE8	0	1971.02	18	17.124	0.719	23.813	0.467	8.002	0.336	0.669	0.677	0.947	1.505	17.309	1.018	17.01	0.208	3.599	0.212	4.1	-0.48	4.57	-1.1	3	-1.57	-0.58	-0.56	-0.08	0.59	4.11	0.03	4.09	-2.27	1.85	-2.24
IVSNASCTTNCLSPLAK	1xAcetyl [C]	1xAcetyl [C7; C11]	0.111649	0.00779195	0.336	1	1	5	S4R1W1	S4R1W1 [144-160]	S4R1W1 1xAcetyl [C150; C154]	S4R1W1 1xAcetyl [C]	Glyceraldehyde-3-phosphate dehydrogenase OS=Mus musculus OX=10090 GN=Gm3839 PE=1 SV=1	S4R1W1	0	1763.87	17	1.35	1.197	1.128	0.268	0.361	0.32	1.371	15.532	0.756	0.62	15.298	0.66	23.168	0.592	9.055	0.391	0.43	0.26	0.17	-1.9	-1.47	-1.64	0.46	3.96	-0.4	-0.69	3.94	-0.6	4.53	-0.76	3.18	-1.36
EQWSNCPTIGQIR	1xAcetyl [C6]	1xAcetyl [C6]	0.000237955	0.00015311	1.405	1	1	8	P10605	P10605 [88-100]	P10605 1xAcetyl [C93]	P10605 1xAcetyl [C93]	Cathepsin B OS=Mus musculus OX=10090 GN=Ctsb PE=1 SV=2	P10605	0	1573.74	13	7.828	2.079	3.766	1.689	13.22	3.51	0.457	0.856	3.469	0.515	14.65	15.771	0.929	1.501	21.987	23.669	2.97	1.06	1.91	0.76	3.72	1.81	-1.13	-0.22	1.79	-0.96	3.87	3.98	-0.11	0.59	4.46	4.56
HGEVCPAGWKPGSDTIKPDVNK	1xAcetyl [C5]	1xAcetyl [C5]	5.05179e-05	7.94327e-05	1.797	1	1	2	P35700	P35700 [169-190]	P35700 1xAcetyl [C173]	P35700 1xAcetyl [C173]	Peroxiredoxin-1 OS=Mus musculus OX=10090 GN=Prdx1 PE=1 SV=1	P35700	0	2377.16	22	18.115	0.334	54.254	3.737	67.695	1.248	2.411	1.922	5.878	8.355	14.445	0.814	17.742	1.078	15.575	0.878	4.18	-1.58	5.76	1.9	6.08	0.32	1.27	0.94	2.56	3.06	3.85	-0.3	4.15	0.11	3.96	-0.19
ECADLWPR	1xAcetyl [C2]	1xAcetyl [C2]	0.0171024	0.00133145	0.633	1	1	2	P62830	P62830 [124-131]	P62830 1xAcetyl [C125]	P62830 1xAcetyl [C125]	60S ribosomal protein L23 OS=Mus musculus OX=10090 GN=Rpl23 PE=1 SV=1	P62830	0	1031.46	8	14.929	3.296	4.529	13.463	100	44.375	1.339	1.272	0.896	33.398	14.178	2.206	6.426	0.54	7.652	1.191	3.9	1.72	2.18	3.75	6.64	5.47	0.42	0.35	-0.16	5.06	3.83	1.14	2.68	-0.89	2.94	0.25
GVLFGVPGAFTPGCSK	1xAcetyl [C14]	1xAcetyl [C14; K16]	0.00780039	0.000617725	0.744	1	5	2	P99029	P99029 [83-98]	P99029 1xAcetyl [C96]	P99029 1xAcetyl [C96]	Peroxiredoxin-5, mitochondrial OS=Mus musculus OX=10090 GN=Prdx5 PE=1 SV=2	P99029-2; G3UZJ4; P99029; A0A494BAZ4; H3BJQ7	0	1578.8	16	18.428	7.969	2.312	0.827	15.231	6.587	1.272	0.939	0.233	2.579	13.6	1.458	9.327	0.408	5.547	0.595	4.2	2.99	1.21	-0.27	3.93	2.72	0.35	-0.09	-2.1	1.37	3.77	0.54	3.22	-1.29	2.47	-0.75
SRPCGLPEPVRNNLIDDAK	1xAcetyl [C4]	1xAcetyl [C4]	3.04286e-05	7.94327e-05	1.917	1	3	12	Q99P30	Q99P30 [2-20]	Q99P30 1xAcetyl [C5]	Q99P30 1xAcetyl [C5]	Peroxisomal coenzyme A diphosphatase NUDT7 OS=Mus musculus OX=10090 GN=Nudt7 PE=1 SV=2	Q99P30; Q99P30-3; Q99P30-5	1	2136.09	19	2.075	0.795	2.609	0.45	0.934	0.358	0.01	0.051	0.529	0.01	13.448	53.938	0.249	0.491	6.599	26.468	1.05	-0.33	1.38	-1.15	-0.1	-1.48	-6.64	-4.31	-0.92	-6.64	3.75	5.75	-2	-1.03	2.72	4.73
VNEAACDIAR	1xAcetyl [C6]	1xAcetyl [C6]	0.000138929	7.94327e-05	1.549	1	1	8	O35490	O35490 [99-108]	O35490 1xAcetyl [C104]	O35490 1xAcetyl [C104]	Betaine--homocysteine S-methyltransferase 1 OS=Mus musculus OX=10090 GN=Bhmt PE=1 SV=1	O35490	0	1103.51	10	9.404	0.83	11.334	1.334	12.543	1.107	0.459	0.637	0.143	0.701	13.039	0.258	50.554	0.873	11.389	0.225	3.23	-0.27	3.5	0.42	3.65	0.15	-1.12	-0.65	-2.81	-0.51	3.7	-1.95	5.66	-0.2	3.51	-2.15
ISLGLPVGAVINCADNTGAK	1xAcetyl [C13]	1xAcetyl [C13]	7.38186e-07	7.94327e-05	2.782	1	2	8	P62830	P62830 [16-35]	P62830 1xAcetyl [C28]	P62830 1xAcetyl [C28]	60S ribosomal protein L23 OS=Mus musculus OX=10090 GN=Rpl23 PE=1 SV=1	P62830; A2A6F8	0	1955.03	20	100	0.77	100	0.231	43.311	0.178	6.516	0.44	20.46	0.132	12.636	2.417	5.227	11.394	100	27.545	6.64	-0.38	6.64	-2.11	5.44	-2.49	2.7	-1.19	4.35	-2.92	3.66	1.27	2.39	3.51	6.64	4.78
IVEVNGVCMEGK	1xAcetyl [C8]	1xAcetyl [C8]	1.60407e-05	7.94327e-05	2.067	1	1	5	P70441	P70441 [194-205]	P70441 1xAcetyl [C201]	P70441 1xAcetyl [C201]	Na(+)/H(+) exchange regulatory cofactor NHE-RF1 OS=Mus musculus OX=10090 GN=Slc9a3r1 PE=1 SV=3	P70441	0	1319.63	12	6.712	0.72	9.316	1.986	13.329	1.431	0.871	1.585	1.665	2.627	12.212	1.377	8.866	0.659	8.041	0.907	2.75	-0.47	3.22	0.99	3.74	0.52	-0.2	0.66	0.74	1.39	3.61	0.46	3.15	-0.6	3.01	-0.14
VGQPGAAGPVSPMCPGR	1xAcetyl [C14]	1xAcetyl [C14]	2.94644e-06	7.94327e-05	2.461	1	4	12	A0A338P7H5	A0A338P7H5 [279-295]	A0A338P7H5 1xAcetyl [C292]	A0A338P7H5 1xAcetyl [C292]	Alpha-2-HS-glycoprotein OS=Mus musculus OX=10090 GN=Ahsg PE=1 SV=1	A0A338P7H5; A0A338P7G1; P29699; A0A338P703	0	1622.78	17	100	14.43	15.958	0.09	20.645	1.294	30.175	1.58	1.051	0.548	12.054	0.503	23.984	4.941	59.557	2.483	6.64	3.85	4	-3.48	4.37	0.37	4.92	0.66	0.07	-0.87	3.59	-0.99	4.58	2.3	5.9	1.31
ENFSCLTR	1xAcetyl [C5]	1xAcetyl [C5]	0.0596096	0.00419041	0.441	1	2	2	P14152	P14152 [150-157]	P14152 1xAcetyl [C154]	P14152 1xAcetyl [C154]	Malate dehydrogenase, cytoplasmic OS=Mus musculus OX=10090 GN=Mdh1 PE=1 SV=3	P14152; A0A5F8MPN8	0	1011.46	8	5.426	1.847	2.937	0.494	2.681	0.913	1.996	4.024	1.003	1.043	10.938	0.929	11.776	0.946	10.343	0.878	2.44	0.89	1.55	-1.02	1.42	-0.13	1	2.01	0	0.06	3.45	-0.11	3.56	-0.08	3.37	-0.19
SALEHSVQCAVDVKR	1xAcetyl [C9]	1xAcetyl [C9]	2.4165e-06	7.94327e-05	2.507	1	1	2	P24270	P24270 [417-431]	P24270 1xAcetyl [C425]	P24270 1xAcetyl [C425]	Catalase OS=Mus musculus OX=10090 GN=Cat PE=1 SV=4	P24270	1	1683.85	15	15.496	1.564	9.908	1.655	25.639	2.588	1.305	0.913	1.003	1.619	10.836	1.202	9.017	1.334	14.454	1.603	3.95	0.65	3.31	0.73	4.68	1.37	0.38	-0.13	0	0.7	3.44	0.26	3.17	0.42	3.85	0.68
IADQCPSSLAIQENANALAR	1xAcetyl [C5]	1xAcetyl [C5]	2.68747e-08	7.94327e-05	3.55	1	1	10	Q91Y97	Q91Y97 [154-173]	Q91Y97 1xAcetyl [C158]	Q91Y97 1xAcetyl [C158]	Fructose-bisphosphate aldolase B OS=Mus musculus OX=10090 GN=Aldob PE=1 SV=3	Q91Y97	0	2127.05	20	23.792	1.966	12.104	0.549	13.058	1.079	1.327	0.597	0.242	0.608	10.709	0.358	29.936	1.197	12.822	0.428	4.57	0.97	3.6	-0.87	3.71	0.11	0.41	-0.74	-2.05	-0.72	3.42	-1.48	4.9	0.26	3.68	-1.22
SCAEFVSGSQLR	1xAcetyl [C2]	1xAcetyl [C2]	7.34195e-06	7.94327e-05	2.249	1	2	6	Q9DCX2	Q9DCX2 [100-111]	Q9DCX2 1xAcetyl [C101]	Q9DCX2 1xAcetyl [C101]	ATP synthase subunit d, mitochondrial OS=Mus musculus OX=10090 GN=Atp5pd PE=1 SV=3	Q9DCX2; B1ASE2	0	1325.62	12	10.403	0.492	21.155	3.891	40.476	1.913	0.925	0.939	2.366	3.381	10.558	1.258	8.393	1.065	11.24	1.339	3.38	-1.02	4.4	1.96	5.34	0.94	-0.11	-0.09	1.24	1.76	3.4	0.33	3.07	0.09	3.49	0.42
YADLTEDQLPSCESLKDTIAR	1xAcetyl [C/K]	1xAcetyl [C12; K16]	4.07594e-05	7.94327e-05	1.848	1	1	4	Q9DBJ1	Q9DBJ1 [142-162]	Q9DBJ1 1xAcetyl [C153; K157]	Q9DBJ1 1xAcetyl [C/K]	Phosphoglycerate mutase 1 OS=Mus musculus OX=10090 GN=Pgam1 PE=1 SV=3	Q9DBJ1	1	2410.14	21	8.996	0.617	14.584	0.453	4.076	0.279	1.205	1.407	1.843	0.088	10.502	0.943	11.135	6.218	65.304	5.865	3.17	-0.7	3.87	-1.14	2.03	-1.84	0.27	0.49	0.88	-3.51	3.39	-0.08	3.48	2.64	6.03	2.55
DGLTDVYNKIHMGNCAENTAK	1xAcetyl [C15]	1xAcetyl [C15]	0.0837738	0.00571649	0.384	1	1	2	Q8QZT1	Q8QZT1 [179-199]	Q8QZT1 1xAcetyl [C193]	Q8QZT1 1xAcetyl [C193]	Acetyl-CoA acetyltransferase, mitochondrial OS=Mus musculus OX=10090 GN=Acat1 PE=1 SV=1	Q8QZT1	1	2336.06	21	10.331	0.353	29.273	2.974	30.722	1.049	0.532	0.493	0.937	0.605	9.575	0.622	15.402	2.613	25.018	1.624	3.37	-1.5	4.87	1.57	4.94	0.07	-0.91	-1.02	-0.09	-0.72	3.26	-0.69	3.95	1.39	4.64	0.7
VGQPGAAGPVSPMCPGR	1xAcetyl [C14]; 1xOxidation [M13]	1xAcetyl [C14]; 1xOxidation [M13]	0.00616976	0.000398147	0.776	1	4	4	A0A338P7H5	A0A338P7H5 [279-295]	A0A338P7H5 1xAcetyl [C292]	A0A338P7H5 1xAcetyl [C292]	Alpha-2-HS-glycoprotein OS=Mus musculus OX=10090 GN=Ahsg PE=1 SV=1	A0A338P7H5; A0A338P7G1; P29699; A0A338P703	0	1638.77	17	0.307	9.113	0.034	0.15	0.046	1.366	2.71	82.114	0.386	0.718	9.304	1.298	7.166	0.566	5.265	0.735	-1.7	3.19	-4.89	-2.74	-4.44	0.45	1.44	6.36	-1.37	-0.48	3.22	0.38	2.84	-0.82	2.4	-0.44
TILNNGKTCR	1xAcetyl [C/K]	1xAcetyl [K7; C9]	5.65638e-05	7.94327e-05	1.77	1	1	14	P16015	P16015 [58-67]	P16015 1xAcetyl [K64; C66]	P16015 1xAcetyl [C/K]	Carbonic anhydrase 3 OS=Mus musculus OX=10090 GN=Ca3 PE=1 SV=3	P16015	1	1161.6	10	100	40.881	10.974	0.085	38.344	3.494	22.88	0.447	0.139	0.018	8.759	0.247	35.392	100	100	27.063	6.64	5.35	3.46	-3.55	5.26	1.8	4.52	-1.16	-2.85	-5.81	3.13	-2.01	5.15	6.64	6.64	4.76
ADCTITMADSDLLALMTGK	1xAcetyl [C3]	1xAcetyl [C3]	1.04235e-06	7.94327e-05	2.702	2	2	10	P32020; P32020-2	P32020 [493-511]; P32020-2 [89-107]	P32020 1xAcetyl [C495]; P32020-2 1xAcetyl [C91]	P32020 1xAcetyl [C495]; P32020-2 1xAcetyl [C91]	Non-specific lipid-transfer protein OS=Mus musculus OX=10090 GN=Scp2 PE=1 SV=3 Isoform SCP2 of Non-specific lipid-transfer protein OS=Mus musculus OX=10090 GN=Scp2	P32020; P32020-2	0	2011.94	19	9.345	2.7	3.461	0.099	0.923	0.267	2.037	1.736	0.216	0.024	7.965	0.286	27.862	8.29	66.032	2.37	3.22	1.43	1.79	-3.34	-0.12	-1.91	1.03	0.8	-2.21	-5.37	2.99	-1.81	4.8	3.05	6.05	1.24
NCLTNFHGMDLTR	1xAcetyl [C2]	1xAcetyl [C2]	9.28211e-05	7.94327e-05	1.65	1	1	4	P97351	P97351 [95-107]	P97351 1xAcetyl [C96]	P97351 1xAcetyl [C96]	40S ribosomal protein S3a OS=Mus musculus OX=10090 GN=Rps3a PE=1 SV=3	P97351	0	1563.7	13	30.451	2.5	12.179	0.495	15.068	1.237	1.575	0.392	4.812	0.992	7.585	7.639	0.993	0.785	5.958	6	4.93	1.32	3.61	-1.01	3.91	0.31	0.66	-1.35	2.27	-0.01	2.92	2.93	-0.01	-0.35	2.57	2.59
NEFTLGEECELETMTGEKVK	1xAcetyl [C9]; 1xOxidation [M14]	1xAcetyl [C9; K18]; 1xOxidation [M14]	0.0327577	0.00233796	0.536	1	1	10	P12710	P12710 [61-80]	P12710 1xAcetyl [C69]	P12710 1xAcetyl [C69]	Fatty acid-binding protein, liver OS=Mus musculus OX=10090 GN=Fabp1 PE=1 SV=2	P12710	1	2345.05	20	0.044	0.068	0.65	100	8.652	13.313	0.063	10.496	9.426	12.548	7.309	10.1	0.724	0.99	7.237	10	-4.5	-3.88	-0.62	6.64	3.11	3.73	-3.98	3.39	3.24	3.65	2.87	3.34	-0.47	-0.01	2.86	3.32
DCLIPMGITSENVAER	1xAcetyl [C2]	1xAcetyl [C2]	0.00171634	0.000245748	0.962	1	1	6	Q8VCH0	Q8VCH0 [176-191]	Q8VCH0 1xAcetyl [C177]	Q8VCH0 1xAcetyl [C177]	3-ketoacyl-CoA thiolase B, peroxisomal OS=Mus musculus OX=10090 GN=Acaa1b PE=1 SV=1	Q8VCH0	0	1789.85	16	28.14	2.99	9.412	0.176	4.945	0.525	2.171	0.546	0.231	0.179	7.072	0.319	22.184	2.134	15.089	0.68	4.81	1.58	3.23	-2.51	2.31	-0.93	1.12	-0.87	-2.11	-2.48	2.82	-1.65	4.47	1.09	3.92	-0.56
ACARPLISVYSEK	1xAcetyl [C2]	1xAcetyl [C2]	6.85355e-06	7.94327e-05	2.265	1	1	15	Q9D8E6	Q9D8E6 [2-14]	Q9D8E6 1xAcetyl [C3]	Q9D8E6 1xAcetyl [C3]	60S ribosomal protein L4 OS=Mus musculus OX=10090 GN=Rpl4 PE=1 SV=3	Q9D8E6	0	1478.77	13	2.402	1.327	1.81	0.305	0.732	0.404	0.036	0.1	0.225	0.023	6.73	8.387	0.802	0.465	3.132	3.903	1.26	0.41	0.86	-1.71	-0.45	-1.31	-4.81	-3.33	-2.15	-5.43	2.75	3.07	-0.32	-1.1	1.65	1.96
SCAAEPEVEPEAHEGDGDK	1xAcetyl [C2]	1xAcetyl [C2]	2.52295e-06	7.94327e-05	2.497	1	2	2	P51859	P51859 [107-125]	P51859 1xAcetyl [C108]	P51859 1xAcetyl [C108]	Hepatoma-derived growth factor OS=Mus musculus OX=10090 GN=Hdgf PE=1 SV=2	P51859; E0CXA0	0	2011.82	19	3.697	1.172	3.154	0.753	2.782	0.882	1.301	2.353	0.322	0.921	6.688	0.29	23.056	1.062	7.106	0.308	1.89	0.23	1.66	-0.41	1.48	-0.18	0.38	1.23	-1.64	-0.12	2.74	-1.79	4.53	0.09	2.83	-1.7
QCSSGLQAVANIAGGIR	1xAcetyl [C2]	1xAcetyl [C2]	1.32833e-05	7.94327e-05	2.111	3	6	11	H3BJG8; Q8VCH0; Q921H8	H3BJG8 [17-33]; Q8VCH0 [122-138]; Q921H8 [122-138]	H3BJG8 1xAcetyl [C18]; Q8VCH0 1xAcetyl [C123]; Q921H8 1xAcetyl [C123]	H3BJG8 1xAcetyl [C18]; Q8VCH0 1xAcetyl [C123]; Q921H8 1xAcetyl [C123]	3-ketoacyl-CoA thiolase A, peroxisomal (Fragment) OS=Mus musculus OX=10090 GN=Acaa1a PE=1 SV=1 3-ketoacyl-CoA thiolase B, peroxisomal OS=Mus musculus OX=10090 GN=Acaa1b PE=1 SV=1 3-ketoacyl-CoA thiolase A, peroxisomal OS=Mus musculus OX=10090 GN=Acaa1a PE=1 SV=1	H3BJZ9; H3BJG8; Q8VCH0; H3BKL5; Q921H8; H3BKA1	0	1686.86	17	25.397	0.096	100	0.051	1.291	0.01	2.59	0.658	47.65	0.355	6.457	1.758	3.673	0.371	2.396	0.652	4.67	-3.39	6.64	-4.3	0.37	-6.64	1.37	-0.6	5.57	-1.5	2.69	0.81	1.88	-1.43	1.26	-0.62
AYPPPHPNPAHHSLCPAEELALEALER	1xAcetyl [C15]	1xAcetyl [C15]	0.0530982	0.00378742	0.46	1	1	27	A2AEV7	A2AEV7 [91-117]	A2AEV7 1xAcetyl [C105]	A2AEV7 1xAcetyl [C105]	Coiled-coil domain-containing protein 120 OS=Mus musculus OX=10090 GN=Ccdc120 PE=1 SV=1	A2AEV7	0	3001.46	27	10.378	2.678	3.875	52.919	100	100	0.867	0.527	1.181	0.01	6.307	3.65	1.728	100	100	100	3.38	1.42	1.95	5.73	6.64	6.64	-0.21	-0.92	0.24	-6.64	2.66	1.87	0.79	6.64	6.64	6.64
GFGHIGIAVPDVYSACKR	1xAcetyl [C/K]	1xAcetyl [C16; K17]	5.20225e-05	7.94327e-05	1.79	1	1	6	Q9CPU0	Q9CPU0 [124-141]	Q9CPU0 1xAcetyl [C139; K140]	Q9CPU0 1xAcetyl [K/C]	Lactoylglutathione lyase OS=Mus musculus OX=10090 GN=Glo1 PE=1 SV=3	Q9CPU0	1	1931.98	18	42.762	21.506	1.988	0.276	11.807	5.938	3.825	0.54	1.004	0.833	6.035	5.647	1.069	1.268	7.655	7.163	5.42	4.43	0.99	-1.86	3.56	2.57	1.94	-0.89	0.01	-0.26	2.59	2.5	0.1	0.34	2.94	2.84
SGDAAIVDMVPGKPMCVESFSDYPPLGR	1xAcetyl [C/K]; 2xOxidation [M9; M15]	1xAcetyl [K13; C16]; 2xOxidation [M9; M15]	3.53042e-07	7.94327e-05	2.953	1	1	42	P10126	P10126 [396-423]	P10126 1xAcetyl [K408; C411]	P10126 1xAcetyl [K/C]	Elongation factor 1-alpha 1 OS=Mus musculus OX=10090 GN=Eef1a1 PE=1 SV=3	P10126	0	3012.38	28	0.363	1.037	0.351	0.057	0.021	0.059	0.242	3.744	0.404	0.063	5.621	1.73	3.249	0.221	1.243	0.383	-1.46	0.05	-1.51	-4.12	-5.58	-4.07	-2.05	1.9	-1.31	-3.99	2.49	0.79	1.7	-2.18	0.31	-1.39
TCTTVAFTQVNSEDK	1xAcetyl [C2]	1xAcetyl [C2]	0.00857563	0.000663109	0.731	1	1	7	P12970	P12970 [198-212]	P12970 1xAcetyl [C199]	P12970 1xAcetyl [C199]	60S ribosomal protein L7a OS=Mus musculus OX=10090 GN=Rpl7a PE=1 SV=2	P12970	0	1685.77	15	14.797	16.589	0.892	0.845	12.511	14.026	3.341	1.253	0.117	2.833	5.547	0.58	9.568	0.997	5.532	0.578	3.89	4.05	-0.16	-0.24	3.65	3.81	1.74	0.32	-3.1	1.5	2.47	-0.79	3.26	0	2.47	-0.79
TNCDLYEK	1xAcetyl [C3]	1xAcetyl [C3]	0.012789	0.000922779	0.675	1	1	2	P07724	P07724 [414-421]	P07724 1xAcetyl [C416]	P07724 1xAcetyl [C416]	Albumin OS=Mus musculus OX=10090 GN=Alb PE=1 SV=3	P07724	0	1027.44	8	0.189	1.32	0.143	5.027	0.952	6.637	0.981	27.298	0.87	0.234	5.266	1.171	4.497	21.084	100	24.687	-2.4	0.4	-2.8	2.33	-0.07	2.73	-0.03	4.77	-0.2	-2.1	2.4	0.23	2.17	4.4	6.64	4.63
LVVPATQCGSLIGK	1xAcetyl [C8]	1xAcetyl [C8]	0.007357	0.000563209	0.752	1	1	4	P60335	P60335 [102-115]	P60335 1xAcetyl [C109]	P60335 1xAcetyl [C109]	Poly(rC)-binding protein 1 OS=Mus musculus OX=10090 GN=Pcbp1 PE=1 SV=1	P60335	0	1427.79	14	20.77	2.306	9.005	0.118	2.446	0.272	8.521	1.985	2.575	0.5	4.837	0.697	6.94	2.007	9.711	1.399	4.38	1.21	3.17	-3.09	1.29	-1.88	3.09	0.99	1.36	-1	2.27	-0.52	2.79	1.01	3.28	0.48
NDPPMEAAGFTAQVIILNHPGQISAGYAPVLDCHTAHIACK	1xAcetyl [C33]; 1xCarbamidomethyl [C40]; 1xOxidation [M5]	1xAcetyl [C33]; 1xCarbamidomethyl [C40]; 1xOxidation [M5]	0.0672205	0.00464491	0.421	1	1	3	P10126	P10126 [331-371]	P10126 1xAcetyl [C363]	P10126 1xAcetyl [C363]	Elongation factor 1-alpha 1 OS=Mus musculus OX=10090 GN=Eef1a1 PE=1 SV=3	P10126	0	4386.11	41	0.734	0.299	2.457	0.015	0.011	0.01	0.258	1.529	4.16	0.126	4.342	4.808	0.903	0.031	0.135	0.15	-0.45	-1.74	1.3	-6.04	-6.48	-6.64	-1.95	0.61	2.06	-2.99	2.12	2.27	-0.15	-5.01	-2.89	-2.74
NEFTLGEECELETMTGEK	1xAcetyl [C9]	1xAcetyl [C9; K18]	0.00431878	0.00034505	0.825	1	1	8	P12710	P12710 [61-78]	P12710 1xAcetyl [C69]	P12710 1xAcetyl [C69]	Fatty acid-binding protein, liver OS=Mus musculus OX=10090 GN=Fabp1 PE=1 SV=2	P12710	0	2101.89	18	2.14	0.571	3.745	1.083	2.318	0.619	0.889	1.748	0.401	0.142	4.209	0.257	16.35	6.779	28.531	1.745	1.1	-0.81	1.91	0.12	1.21	-0.69	-0.17	0.81	-1.32	-2.82	2.07	-1.96	4.03	2.76	4.83	0.8
LLSHCLLVTLASHHPADFTPAVHASLDKFLASVSTVLTSKYR	1xAcetyl [C5]	1xAcetyl [C5]	9.93171e-08	7.94327e-05	3.247	2	2	4	Q91VB8; P01942	Q91VB8 [101-142]; P01942 [101-142]	Q91VB8 1xAcetyl [C105]; P01942 1xAcetyl [C105]	Q91VB8 1xAcetyl [C105]; P01942 1xAcetyl [C105]	Alpha globin 1 OS=Mus musculus OX=10090 GN=Hba-a1 PE=1 SV=1 Hemoglobin subunit alpha OS=Mus musculus OX=10090 GN=Hba PE=1 SV=2	Q91VB8; P01942	2	4588.44	42	18.365	5.646	3.253	0.18	3.314	1.019	0.464	0.103	0.038	0.118	4.07	0.465	8.744	0.71	2.891	0.331	4.2	2.5	1.7	-2.47	1.73	0.03	-1.11	-3.28	-4.71	-3.08	2.02	-1.1	3.13	-0.49	1.53	-1.6
TTNVVEENKDASTIPIPETKPEDVKDECNMENAENGEAK	1xAcetyl [C/K]; 1xOxidation [M30]	1xAcetyl [K25; C28]; 1xOxidation [M30]	0.034067	0.00237956	0.53	1	1	2	Q9JL35	Q9JL35 [45-83]	Q9JL35 1xAcetyl [K69; C72]	Q9JL35 1xAcetyl [K/C]	High mobility group nucleosome-binding domain-containing protein 5 OS=Mus musculus OX=10090 GN=Hmgn5 PE=1 SV=2	Q9JL35	2	4346.98	39	0.327	1.173	0.279	0.208	0.068	0.244	0.314	3.831	0.737	0.391	3.986	2.749	1.45	0.167	0.668	0.46	-1.61	0.23	-1.84	-2.26	-3.88	-2.03	-1.67	1.94	-0.44	-1.35	2	1.46	0.54	-2.58	-0.58	-1.12
DGPMCMHDNQGGAPNYYPNSFSAPEQQR	1xAcetyl [C5]; 1xOxidation [M]	1xAcetyl [C5]; 1xOxidation [M4; M6]	2.35682e-05	7.94327e-05	1.977	1	1	26	P24270	P24270 [389-416]	P24270 1xAcetyl [C393]	P24270 1xAcetyl [C393]	Catalase OS=Mus musculus OX=10090 GN=Cat PE=1 SV=4	P24270	0	3169.28	28	1.85	1.508	1.226	0.279	0.516	0.421	0.035	0.075	0.286	0.018	3.933	12.303	0.32	0.556	2.187	6.842	0.89	0.59	0.29	-1.84	-0.95	-1.25	-4.83	-3.75	-1.81	-5.83	1.98	3.62	-1.65	-0.85	1.13	2.77
ASSVTTFTGEPNMCPR	1xAcetyl [C14]	1xAcetyl [C14]	0.0261658	0.00185692	0.57	1	1	2	Q9DCT8	Q9DCT8 [113-128]	Q9DCT8 1xAcetyl [C126]	Q9DCT8 1xAcetyl [C126]	Cysteine-rich protein 2 OS=Mus musculus OX=10090 GN=Crip2 PE=1 SV=1	Q9DCT8	0	1739.77	16	2.289	1.843	1.242	0.44	1.006	0.811	0.582	0.978	1.102	10.127	3.847	3.491	1.102	0.025	0.097	0.088	1.19	0.88	0.31	-1.19	0.01	-0.3	-0.78	-0.03	0.14	3.34	1.94	1.8	0.14	-5.31	-3.36	-3.5
ITNKVFANPEDCAGFGK	1xAcetyl [C12]	1xAcetyl [C12]	0.000451181	0.000191673	1.229	1	3	5	Q91VS7	Q91VS7 [39-55]	Q91VS7 1xAcetyl [C50]	Q91VS7 1xAcetyl [C50]	Microsomal glutathione S-transferase 1 OS=Mus musculus OX=10090 GN=Mgst1 PE=1 SV=3	Q91VS7; D3YU60; E9QJW0	1	1852.89	17	7.434	0.4	18.584	0.867	6.442	0.347	2.973	1.504	2.306	0.925	3.761	0.31	12.116	2.786	10.476	0.865	2.89	-1.32	4.22	-0.21	2.69	-1.53	1.57	0.59	1.21	-0.11	1.91	-1.69	3.6	1.48	3.39	-0.21
TSEVNCYR	1xAcetyl [C6]	1xAcetyl [C6]	0.0726391	0.00505218	0.408	1	4	2	P53996	P53996 [154-161]	P53996 1xAcetyl [C159]	P53996 1xAcetyl [C159]	Cellular nucleic acid-binding protein OS=Mus musculus OX=10090 GN=Cnbp PE=1 SV=2	P53996-3; P53996-2; A0A0N4SVS6; P53996	0	1013.44	8	3.791	1.707	2.221	0.78	2.959	1.332	1.092	1.054	0.742	1.409	3.66	1.16	3.156	0.605	2.214	0.702	1.92	0.77	1.15	-0.36	1.57	0.41	0.13	0.08	-0.43	0.49	1.87	0.21	1.66	-0.72	1.15	-0.51
SAVLISSKPGCFVAGADINMLSSCTTPQEATR	1xAcetyl [C/K]; 1xCarbamidomethyl [C24]; 1xOxidation [M20]	1xAcetyl [K8; C11]; 1xCarbamidomethyl [C24]; 1xOxidation [M20]	6.33027e-05	7.94327e-05	1.743	1	1	4	Q8BMS1	Q8BMS1 [87-118]	Q8BMS1 1xAcetyl [K94; C97]	Q8BMS1 1xAcetyl [C/K]	Trifunctional enzyme subunit alpha, mitochondrial OS=Mus musculus OX=10090 GN=Hadha PE=1 SV=1	Q8BMS1	0	3369.61	32	1.84	3.471	0.53	0.018	0.033	0.062	0.714	1.41	0.749	0.028	3.633	3.638	0.999	0.458	1.664	1.667	0.88	1.8	-0.92	-5.81	-4.93	-4.02	-0.49	0.5	-0.42	-5.17	1.86	1.86	0	-1.13	0.73	0.74
EILGTAQSVGCNVDGR	1xAcetyl [C11]	1xAcetyl [C11]	0.0894354	0.00650064	0.373	1	1	2	P35979	P35979 [131-146]	P35979 1xAcetyl [C141]	P35979 1xAcetyl [C141]	60S ribosomal protein L12 OS=Mus musculus OX=10090 GN=Rpl12 PE=1 SV=2	P35979	0	1660.8	16	1.334	0.792	1.684	3.451	4.605	2.734	0.257	0.697	1.373	4.024	3.622	4.237	0.855	0.22	0.797	0.933	0.42	-0.34	0.75	1.79	2.2	1.45	-1.96	-0.52	0.46	2.01	1.86	2.08	-0.23	-2.18	-0.33	-0.1
CSDAAGYPHATHDLEGPPLDAYSIQGQHTISPLDLAK	1xAcetyl [C1]	1xAcetyl [C1]	1.27108e-06	7.94327e-05	2.656	1	1	2	P60335	P60335 [201-237]	P60335 1xAcetyl [C201]	P60335 1xAcetyl [C201]	Poly(rC)-binding protein 1 OS=Mus musculus OX=10090 GN=Pcbp1 PE=1 SV=1	P60335	0	3930.86	37	10.054	7.503	1.34	0.082	0.826	0.617	3.382	0.797	5.047	15.198	2.371	11.197	0.212	0.018	0.043	0.205	3.33	2.91	0.42	-3.61	-0.28	-0.7	1.76	-0.33	2.34	3.93	1.25	3.49	-2.24	-5.77	-4.53	-2.29
KADCTITMADSDLLALMTGKMNPQSAFFQGK	1xAcetyl [C4]; 1xOxidation [M8]	1xAcetyl [C4]; 1xOxidation [M8]	6.1322e-07	7.94327e-05	2.825	2	2	2	P32020; P32020-2	P32020 [492-522]; P32020-2 [88-118]	P32020 1xAcetyl [C495]; P32020-2 1xAcetyl [C91]	P32020 1xAcetyl [C495]; P32020-2 1xAcetyl [C91]	Non-specific lipid-transfer protein OS=Mus musculus OX=10090 GN=Scp2 PE=1 SV=3 Isoform SCP2 of Non-specific lipid-transfer protein OS=Mus musculus OX=10090 GN=Scp2	P32020; P32020-2	2	3391.6	31	0.473	0.784	0.604	0.096	0.045	0.075	0.391	1.939	0.74	2.375	2.35	1.485	1.583	0.016	0.037	0.023	-1.08	-0.35	-0.73	-3.38	-4.46	-3.73	-1.36	0.96	-0.44	1.25	1.23	0.57	0.66	-5.99	-4.76	-5.42
TVPAAVPGICFLSGGMSEEDATLNLNAINRCPLPRPWK	1xAcetyl [C10]; 1xCarbamidomethyl [C31]; 1xOxidation [M16]	1xAcetyl [C10]; 1xCarbamidomethyl [C31]; 1xOxidation [M16]	0.000272529	0.00015311	1.367	1	1	1	Q91Y97	Q91Y97 [260-297]	Q91Y97 1xAcetyl [C269]	Q91Y97 1xAcetyl [C269]	Fructose-bisphosphate aldolase B OS=Mus musculus OX=10090 GN=Aldob PE=1 SV=3	Q91Y97	1	4153.07	38	0.225	3.58	0.063	0.01	0.01	0.023	1.572	14.747	0.647	0.024	2.108	1.473	1.431	0.434	0.914	0.639	-2.15	1.84	-3.99	-6.64	-6.64	-5.42	0.65	3.88	-0.63	-5.4	1.08	0.56	0.52	-1.21	-0.13	-0.65
MLLADQGQSWKEEVVTIDTWMQGLLKPTCLYGQLPK	1xAcetyl [C/K]; 1xOxidation [M21]	1xAcetyl [K26; C29]; 1xOxidation [M21]	2.63012e-08	7.94327e-05	3.555	1	6	4	P19157	P19157 [20-55]	P19157 1xAcetyl [K45; C48]	P19157 1xAcetyl [K/C]	Glutathione S-transferase P 1 OS=Mus musculus OX=10090 GN=Gstp1 PE=1 SV=2	P46425; A0A494B908; A0A494BAS3; P19157; A0A494BAW2; A0A494BAU3	1	4178.1	36	3.781	7.325	0.516	0.035	0.133	0.259	1.871	0.983	0.028	0.33	1.987	0.108	18.343	0.2	0.398	0.022	1.92	2.87	-0.95	-4.82	-2.91	-1.95	0.9	-0.02	-5.18	-1.6	0.99	-3.21	4.2	-2.32	-1.33	-5.53
NEGITQPLPDSPKPMGTDQAIDALSSDFTCSSPTGK	1xAcetyl [C/K]; 1xOxidation [M15]	1xAcetyl [K13; C30]; 1xOxidation [M15]	0.0432198	0.00309626	0.493	2	9	3	Q8CE04; Q8CE80	Q8CE04 [210-245]; Q8CE80 [259-294]	Q8CE04 1xAcetyl [K222; C239]; Q8CE80 1xAcetyl [K271; C288]	Q8CE04 1xAcetyl [C/K]; Q8CE80 1xAcetyl [C/K]	Calpain inhibitor OS=Mus musculus OX=10090 GN=Cast PE=1 SV=1 Calpain inhibitor OS=Mus musculus OX=10090 GN=Cast PE=1 SV=1	Q8CE04; P51125-7; A0A338P6J9; Q921U7; P51125-6; Q8C281; Q8CE80; P51125; P51125-2	0	3763.73	36	0.226	0.241	0.938	3.147	0.711	0.758	0.119	1.022	0.578	4.435	1.936	1.166	1.66	0.085	0.164	0.099	-2.15	-2.05	-0.09	1.65	-0.49	-0.4	-3.07	0.03	-0.79	2.15	0.95	0.22	0.73	-3.56	-2.61	-3.34
AQERPSCAVEPEHVQR	1xAcetyl [C7]	1xAcetyl [C7]	0.000613391	0.000191673	1.155	1	1	3	P56389	P56389 [2-17]	P56389 1xAcetyl [C8]	P56389 1xAcetyl [C8]	Cytidine deaminase OS=Mus musculus OX=10090 GN=Cda PE=1 SV=2	P56389	0	1877.89	16	0.931	0.274	3.398	1.497	1.394	0.41	0.064	0.121	1.357	0.176	1.762	5.816	0.303	0.544	0.959	3.166	-0.1	-1.87	1.76	0.58	0.48	-1.29	-3.97	-3.05	0.44	-2.51	0.82	2.54	-1.72	-0.88	-0.06	1.66
IIACDGGGGALGHPK	1xAcetyl [C4]	1xAcetyl [C4]	0.000368183	0.000191673	1.283	1	3	2	P52503	P52503 [76-90]	P52503 1xAcetyl [C79]	P52503 1xAcetyl [C79]	NADH dehydrogenase [ubiquinone] iron-sulfur protein 6, mitochondrial OS=Mus musculus OX=10090 GN=Ndufs6 PE=1 SV=2	P52503; A0A1Y7VKP8; A0A1Y7VM38	0	1407.7	15	2.968	0.609	4.871	2.191	6.501	1.335	0.526	0.296	2.303	2.064	1.67	2.666	0.626	0.559	0.933	1.489	1.57	-0.71	2.28	1.13	2.7	0.42	-0.93	-1.76	1.2	1.05	0.74	1.41	-0.67	-0.84	-0.1	0.57
NEFTLGEECELETMTGEK	1xAcetyl [C9]; 1xOxidation [M14]	1xAcetyl [C9; K18]; 1xOxidation [M14]	0.00594767	0.000398147	0.781	1	1	36	P12710	P12710 [61-78]	P12710 1xAcetyl [C69]	P12710 1xAcetyl [C69]	Fatty acid-binding protein, liver OS=Mus musculus OX=10090 GN=Fabp1 PE=1 SV=2	P12710	0	2117.89	18	3.446	1.781	1.935	0.189	0.651	0.337	0.337	0.161	0.921	0.382	1.65	4.864	0.339	0.167	0.275	0.811	1.78	0.83	0.95	-2.4	-0.62	-1.57	-1.57	-2.63	-0.12	-1.39	0.72	2.28	-1.56	-2.59	-1.86	-0.3
KGVLFGVPGAFTPGCSK	1xAcetyl [C15]	1xAcetyl [C15; K17]	0.00012395	7.94327e-05	1.578	1	5	4	P99029	P99029 [82-98]	P99029 1xAcetyl [C96]	P99029 1xAcetyl [C96]	Peroxiredoxin-5, mitochondrial OS=Mus musculus OX=10090 GN=Prdx5 PE=1 SV=2	P99029-2; G3UZJ4; P99029; A0A494BAZ4; H3BJQ7	1	1706.89	17	3.197	0.223	14.355	100	100	29.699	0.969	0.453	3.936	9.558	1.495	0.905	1.652	13.517	20.206	12.23	1.68	-2.17	3.84	6.64	6.64	4.89	-0.05	-1.14	1.98	3.26	0.58	-0.14	0.72	3.76	4.34	3.61
QATLGAGLPISTPCTTVNK	1xAcetyl [C/K]	1xAcetyl [C14; K19]	0.00990878	0.000717218	0.711	1	1	10	Q8QZT1	Q8QZT1 [103-121]	Q8QZT1 1xAcetyl [C116; K121]	Q8QZT1 1xAcetyl [K/C]	Acetyl-CoA acetyltransferase, mitochondrial OS=Mus musculus OX=10090 GN=Acat1 PE=1 SV=1	Q8QZT1	0	1914	19	73.653	13.021	5.656	0.078	5.769	1.02	31.702	0.633	0.888	0.717	1.472	0.365	4.033	3.464	5.097	1.264	6.2	3.7	2.5	-3.67	2.53	0.03	4.99	-0.66	-0.17	-0.48	0.56	-1.45	2.01	1.79	2.35	0.34
CFPCGSGGCPQMGHYADR	2xCarbamidomethyl [C]; 1xAcetyl [C]	2xCarbamidomethyl [C1; C4; C9]; 1xAcetyl [C1; C4; C9]	0.0239883	0.00177032	0.583	1	1	40	Q6P8U6	Q6P8U6 [313-330]	Q6P8U6 1xAcetyl [C313; C316; C321]	Q6P8U6 1xAcetyl [C]	Pancreatic triacylglycerol lipase OS=Mus musculus OX=10090 GN=Pnlip PE=1 SV=1	Q6P8U6	0	2041.78	18	3.898	2.592	1.504	0.241	0.938	0.624	1.752	0.657	0.759	0.628	1.463	1.123	1.302	0.671	0.982	0.754	1.96	1.37	0.59	-2.05	-0.09	-0.68	0.81	-0.61	-0.4	-0.67	0.55	0.17	0.38	-0.57	-0.03	-0.41
FEDENFILKHTGPGILSMANAGPNTNGSQFFICTAK	1xAcetyl [C/K]; 1xOxidation [M18]	1xAcetyl [K9; C33]; 1xOxidation [M18]	0.000571999	0.000191673	1.171	1	2	5	P17742	P17742 [83-118]	P17742 1xAcetyl [K91; C115]	P17742 1xAcetyl [C/K]	Peptidyl-prolyl cis-trans isomerase A OS=Mus musculus OX=10090 GN=Ppia PE=1 SV=2	P17742; A0A1L1SST0	1	3927.87	36	0.155	2.025	0.077	0.056	0.01	0.114	0.579	5.377	3.109	0.01	1.44	10.869	0.132	21.456	30.892	100	-2.69	1.02	-3.71	-4.15	-6.64	-3.13	-0.79	2.43	1.64	-6.64	0.53	3.44	-2.92	4.42	4.95	6.64
CFPCGSGGCPQMGHYADR	1xAcetyl [C]; 2xCarbamidomethyl [C]; 1xOxidation [M12]	1xAcetyl [C1; C4; C9]; 2xCarbamidomethyl [C1; C4; C9]; 1xOxidation [M12]	0.0564437	0.00401212	0.45	1	1	21	Q6P8U6	Q6P8U6 [313-330]	Q6P8U6 1xAcetyl [C313; C316; C321]	Q6P8U6 1xAcetyl [C]	Pancreatic triacylglycerol lipase OS=Mus musculus OX=10090 GN=Pnlip PE=1 SV=1	Q6P8U6	0	2057.77	18	0.595	1.271	0.468	3.555	2.115	4.518	0.527	1.177	0.393	0.809	1.329	0.946	1.404	2.316	3.077	2.192	-0.75	0.35	-1.1	1.83	1.08	2.18	-0.92	0.24	-1.35	-0.31	0.41	-0.08	0.49	1.21	1.62	1.13
SGDAAIVDMVPGKPMCVESFSDYPPLGR	1xAcetyl [C/K]; 1xOxidation [M]	1xAcetyl [K13; C16]; 1xOxidation [M9; M15]	4.92127e-07	7.94327e-05	2.876	1	1	16	P10126	P10126 [396-423]	P10126 1xAcetyl [K408; C411]	P10126 1xAcetyl [C/K]	Elongation factor 1-alpha 1 OS=Mus musculus OX=10090 GN=Eef1a1 PE=1 SV=3	P10126	0	2996.38	28	2.157	0.192	11.212	0.948	2.045	0.182	0.583	0.359	4.588	0.698	1.328	1.515	0.877	0.791	1.05	1.198	1.11	-2.38	3.49	-0.08	1.03	-2.45	-0.78	-1.48	2.2	-0.52	0.41	0.6	-0.19	-0.34	0.07	0.26
LEVVCSDCDAHCDSPK	1xCarbamidomethyl [C]; 2xAcetyl [C]	1xCarbamidomethyl [C5; C8; C12]; 2xAcetyl [C5; C8; C12]	0.132543	0.00850263	0.308	1	2	10	Q8C267	Q8C267 [435-450]	Q8C267 2xAcetyl [C439; C442; C446]	Q8C267 2xAcetyl [C]	Histone-lysine N-methyltransferase SETDB2 OS=Mus musculus OX=10090 GN=Setdb2 PE=2 SV=2	Q8C267; B2RXP3	0	1861.74	16	2.87	1.775	1.617	0.562	1.613	0.997	0.946	0.437	0.866	0.47	1.327	1.626	0.816	1.131	1.501	1.839	1.52	0.83	0.69	-0.83	0.69	0	-0.08	-1.19	-0.21	-1.09	0.41	0.7	-0.29	0.18	0.59	0.88
IIYGGSVTGATCK	1xAcetyl [C/K]	1xAcetyl [C12; K13]	0.000172942	7.94327e-05	1.492	1	3	3	P17751	P17751 [207-219]	P17751 1xAcetyl [C218; K219]	P17751 1xAcetyl [C/K]	Triosephosphate isomerase OS=Mus musculus OX=10090 GN=Tpi1 PE=1 SV=5	H7BXC3; P17751; P17751-2	0	1311.66	13	2.755	0.772	3.57	0.666	1.834	0.514	1.508	0.685	0.685	1.001	1.251	0.351	3.566	1.003	1.254	0.352	1.46	-0.37	1.84	-0.59	0.88	-0.96	0.59	-0.55	-0.54	0	0.32	-1.51	1.83	0	0.33	-1.51
VDEFPLCGHMVSDEYEQLSSEALEAAR	1xAcetyl [C7]; 1xOxidation [M10]	1xAcetyl [C7]; 1xOxidation [M10]	1.43494e-05	7.94327e-05	2.093	1	4	3	Q6ZWV3	Q6ZWV3 [43-69]	Q6ZWV3 1xAcetyl [C49]	Q6ZWV3 1xAcetyl [C49]	60S ribosomal protein L10 OS=Mus musculus OX=10090 GN=Rpl10 PE=1 SV=3	P86048; A0A1B0GXC3; I7HLV2; Q6ZWV3	0	3083.36	27	0.955	0.192	4.97	0.203	0.193	0.039	0.615	0.764	1.023	0.307	1.186	0.32	3.71	0.406	0.482	0.13	-0.07	-2.38	2.31	-2.3	-2.37	-4.68	-0.7	-0.39	0.03	-1.71	0.25	-1.64	1.89	-1.3	-1.05	-2.95
MALCALTSALR	1xOxidation [M1]; 1xAcetyl [C4]	1xOxidation [M1]; 1xAcetyl [C4]	0.13091	0.00850263	0.31	1	3	7	B1B1D8	B1B1D8 [1-11]	B1B1D8 1xAcetyl [C4]	B1B1D8 1xAcetyl [C4]	39S ribosomal protein L2, mitochondrial OS=Mus musculus OX=10090 GN=Mrpl2 PE=1 SV=1	B1B1D8; B1B1D7; Q9D773	0	1207.62	11	1.114	1.524	0.731	0.671	0.748	1.023	1.892	1.833	0.481	1.838	1.08	0.387	2.788	0.691	0.746	0.268	0.16	0.61	-0.45	-0.57	-0.42	0.03	0.92	0.87	-1.06	0.88	0.11	-1.37	1.48	-0.53	-0.42	-1.9
VTITCKASQDIK	1xAcetyl [C/K]	1xAcetyl [C5; K6; K12]	0.107024	0.00744244	0.343	1	1	4	A0A075B5K0	A0A075B5K0 [41-52]	A0A075B5K0 1xAcetyl [C45; K46]	A0A075B5K0 1xAcetyl [C/K]	Immunoglobulin kappa variable 14-126 (Fragment) OS=Mus musculus OX=10090 GN=Igkv14-126 PE=4 SV=7	A0A075B5K0	1	1348.71	12	9.053	1.463	6.188	0.164	1.482	0.239	10.231	1.148	8.79	1.825	1.016	1.257	0.808	0.918	0.932	1.153	3.18	0.55	2.63	-2.61	0.57	-2.06	3.35	0.2	3.14	0.87	0.02	0.33	-0.31	-0.12	-0.1	0.21
VVRNEFTLGEECELETMTGEK	1xAcetyl [C12]; 1xOxidation [M17]	1xAcetyl [C12]; 1xOxidation [M17]	0.00247904	0.000293252	0.905	1	1	9	P12710	P12710 [58-78]	P12710 1xAcetyl [C69]	P12710 1xAcetyl [C69]	Fatty acid-binding protein, liver OS=Mus musculus OX=10090 GN=Fabp1 PE=1 SV=2	P12710	1	2472.13	21	1.098	0.893	1.229	0.319	0.351	0.285	0.981	0.871	24.779	0.581	0.975	22.559	0.043	0.539	0.526	12.162	0.13	-0.16	0.3	-1.65	-1.51	-1.81	-0.03	-0.2	4.63	-0.78	-0.04	4.5	-4.53	-0.89	-0.93	3.6
ITNKVFANPEDCAGFGKGENAK	1xAcetyl [C12]	1xAcetyl [C12]	1.25912e-07	7.94327e-05	3.192	1	3	3	Q91VS7	Q91VS7 [39-60]	Q91VS7 1xAcetyl [C50]	Q91VS7 1xAcetyl [C50]	Microsomal glutathione S-transferase 1 OS=Mus musculus OX=10090 GN=Mgst1 PE=1 SV=3	Q91VS7; D3YU60; E9QJW0	2	2352.13	22	13.406	6.881	1.948	0.502	6.727	3.453	13.327	0.95	1.269	5.724	0.956	0.655	1.459	1.168	1.117	0.765	3.74	2.78	0.96	-0.99	2.75	1.79	3.74	-0.07	0.34	2.52	-0.07	-0.61	0.54	0.22	0.16	-0.39
AVCVLKGDGPVQGTIHFEQK	2xAcetyl [C3; K6]	2xAcetyl [C3; K6]	1.25627e-05	7.94327e-05	2.124	1	1	33	P08228	P08228 [5-24]	P08228 2xAcetyl [C7; K10]	P08228 2xAcetyl [C7; K10]	Superoxide dismutase [Cu-Zn] OS=Mus musculus OX=10090 GN=Sod1 PE=1 SV=2	P08228	1	2210.13	20	2.527	3.745	0.675	2.915	7.366	10.918	5.264	1.984	1.68	7.536	0.952	1.195	0.797	2.036	1.94	2.434	1.34	1.91	-0.57	1.54	2.88	3.45	2.4	0.99	0.75	2.91	-0.07	0.26	-0.33	1.03	0.96	1.28
SQSPLRGGMTEAAQTDKQCGQMPATATTAAAQPPTAHGPER	1xAcetyl [C/K]; 1xOxidation [M]	1xAcetyl [K17; C19]; 1xOxidation [M9; M22]	2.80889e-07	7.94327e-05	3.006	1	1	3	Q9JLV1	Q9JLV1 [136-176]	Q9JLV1 1xAcetyl [K152; C154]	Q9JLV1 1xAcetyl [K/C]	BAG family molecular chaperone regulator 3 OS=Mus musculus OX=10090 GN=Bag3 PE=1 SV=2	Q9JLV1	2	4207.96	41	1.313	0.336	3.908	0.056	0.073	0.019	1.819	1.269	3.27	2.064	0.916	0.604	1.517	0.049	0.045	0.03	0.39	-1.57	1.97	-4.16	-3.77	-5.74	0.86	0.34	1.71	1.05	-0.13	-0.73	0.6	-4.35	-4.47	-5.07
LENYPIPELGPNDVLLKMHSVGICGSDVHYWEHGR	1xAcetyl [C/K]; 1xOxidation [M18]	1xAcetyl [K17; C24]; 1xOxidation [M18]	1.2564e-09	7.94327e-05	4.26	1	1	3	Q64442	Q64442 [22-56]	Q64442 1xAcetyl [K38; C45]	Q64442 1xAcetyl [K/C]	Sorbitol dehydrogenase OS=Mus musculus OX=10090 GN=Sord PE=1 SV=3	Q64442	1	4032.94	35	14.035	23.172	0.606	0.01	0.028	0.047	62.885	4.1	0.866	0.177	0.915	0.319	2.869	0.714	0.654	0.228	3.81	4.53	-0.72	-6.64	-5.15	-4.42	5.97	2.04	-0.21	-2.5	-0.13	-1.65	1.52	-0.49	-0.61	-2.13
NGSYDIGMACGVESMTLSQRGNHGNISSR	1xAcetyl [C10]; 1xOxidation [M8]	1xAcetyl [C10]; 1xOxidation [M8]	0.00416664	0.00034505	0.83	1	1	1	Q8VCH0	Q8VCH0 [139-167]	Q8VCH0 1xAcetyl [C148]	Q8VCH0 1xAcetyl [C148]	3-ketoacyl-CoA thiolase B, peroxisomal OS=Mus musculus OX=10090 GN=Acaa1b PE=1 SV=1	Q8VCH0	1	3099.37	29	0.071	0.658	0.109	0.176	0.013	0.116	0.971	12.341	0.468	0.181	0.908	0.317	2.862	0.945	0.858	0.3	-3.81	-0.6	-3.2	-2.51	-6.32	-3.11	-0.04	3.63	-1.1	-2.47	-0.14	-1.66	1.52	-0.08	-0.22	-1.74
AIMMASQSLMCGHQDVMVAGGMESMSNVPYVMSR	1xAcetyl [C11]; 1xOxidation [M]	1xAcetyl [C11]; 1xOxidation [M3; M4; M10; M17; M22]	0.0356539	0.00257075	0.523	1	1	4	Q8QZT1	Q8QZT1 [129-162]	Q8QZT1 1xAcetyl [C139]	Q8QZT1 1xAcetyl [C139]	Acetyl-CoA acetyltransferase, mitochondrial OS=Mus musculus OX=10090 GN=Acat1 PE=1 SV=1	Q8QZT1	0	3706.6	34	1.672	1.696	0.986	0.223	0.374	0.379	0.542	0.268	0.846	0.13	0.828	2.648	0.313	0.934	0.773	2.473	0.74	0.76	-0.02	-2.16	-1.42	-1.4	-0.88	-1.9	-0.24	-2.95	-0.27	1.4	-1.68	-0.1	-0.37	1.31
TTPDGSIGEMEHPENDLRPLPDVAMTGTCTR	1xAcetyl [C29]; 1xOxidation [M25]	1xAcetyl [C29]; 1xOxidation [M25]	0.0808409	0.00539666	0.39	1	1	2	F7BJK1	F7BJK1 [931-961]	F7BJK1 1xAcetyl [C959]	F7BJK1 1xAcetyl [C959]	Protocadherin 1 (Fragment) OS=Mus musculus OX=10090 GN=Pcdh1 PE=1 SV=1	F7BJK1	0	3398.53	31	1.021	0.282	3.615	0.07	0.071	0.02	1.348	1.031	7.442	0.081	0.781	1.559	0.501	1.163	0.908	1.813	0.03	-1.82	1.85	-3.84	-3.81	-5.67	0.43	0.04	2.9	-3.63	-0.36	0.64	-1	0.22	-0.14	0.86
SGDAAIVDMVPGKPMCVESFSDYPPLGRFAVR	1xAcetyl [C16]; 1xOxidation [M15]	1xAcetyl [C16]; 1xOxidation [M15]	0.00230472	0.000293252	0.916	1	1	1	P10126	P10126 [396-427]	P10126 1xAcetyl [C411]	P10126 1xAcetyl [C411]	Elongation factor 1-alpha 1 OS=Mus musculus OX=10090 GN=Eef1a1 PE=1 SV=3	P10126	1	3469.66	32	0.389	0.422	0.922	0.01	0.01	0.01	9.793	16.564	11.09	0.143	0.658	0.477	1.378	0.543	0.357	0.259	-1.36	-1.25	-0.12	-6.64	-6.64	-6.64	3.29	4.05	3.47	-2.81	-0.6	-1.07	0.46	-0.88	-1.49	-1.95
KTKGEPCDPTFILGCAPCNVICSIVFQNR	2xAcetyl [K1; C22]	2xAcetyl [K1; C7; C15; C18; C22]	0.10898	0.0075347	0.34	1	1	1	Q148B1	Q148B1 [158-186]	Q148B1 2xAcetyl [K158; C179]	Q148B1 2xAcetyl [K158; C179]	Cytochrome P450, family 2, subfamily c, polypeptide 65 OS=Mus musculus OX=10090 GN=Cyp2c65 PE=1 SV=1	Q148B1	2	3237.56	29	0.521	0.346	1.505	13.233	6.898	4.585	1.594	2.002	0.849	20.309	0.655	0.185	3.547	1.039	0.68	0.192	-0.94	-1.53	0.59	3.73	2.79	2.2	0.67	1	-0.24	4.34	-0.61	-2.44	1.83	0.05	-0.56	-2.38
VDPVNFKLLSHCLLVTLASHHPADFTPAVHASLDK	2xAcetyl [K7; C12]	2xAcetyl [K7; C12]	0.0735088	0.00508638	0.406	2	2	1	Q91VB8; P01942	Q91VB8 [94-128]; P01942 [94-128]	Q91VB8 2xAcetyl [K100; C105]; P01942 2xAcetyl [K100; C105]	Q91VB8 2xAcetyl [K100; C105]; P01942 2xAcetyl [K100; C105]	Alpha globin 1 OS=Mus musculus OX=10090 GN=Hba-a1 PE=1 SV=1 Hemoglobin subunit alpha OS=Mus musculus OX=10090 GN=Hba PE=1 SV=2	Q91VB8; P01942	1	3877.01	35	0.41	0.521	0.787	4.166	1.709	2.171	0.432	0.658	0.289	1.322	0.625	0.349	1.79	1.362	0.851	0.475	-1.29	-0.94	-0.35	2.06	0.77	1.12	-1.21	-0.6	-1.79	0.4	-0.68	-1.52	0.84	0.45	-0.23	-1.07
LELCDNRVSSRSQTEEDCTEELFDFLHAR	2xAcetyl [C4; C18]	2xAcetyl [C4; C18]	0.000278408	0.00015311	1.361	1	1	8	P99028	P99028 [48-76]	P99028 2xAcetyl [C51; C65]	P99028 2xAcetyl [C51; C65]	Cytochrome b-c1 complex subunit 6, mitochondrial OS=Mus musculus OX=10090 GN=Uqcrh PE=1 SV=2	P99028	2	3526.58	29	0.53	11.104	0.048	0.197	0.104	2.189	14.386	16.857	1.828	0.289	0.621	1.411	0.44	9.821	6.097	13.857	-0.92	3.47	-4.39	-2.34	-3.26	1.13	3.85	4.08	0.87	-1.79	-0.69	0.5	-1.18	3.3	2.61	3.79
RPSANCDPYAVTEAIVR	1xAcetyl [C6]	1xAcetyl [C6]	0.000301065	0.00015311	1.339	1	1	4	P15105	P15105 [341-357]	P15105 1xAcetyl [C346]	P15105 1xAcetyl [C346]	Glutamine synthetase OS=Mus musculus OX=10090 GN=Glul PE=1 SV=6	P15105	0	1903.93	17	0.499	1.582	0.315	6.351	3.166	10.048	1.786	2.223	0.028	0.711	0.62	0.025	25.232	15.96	9.902	0.392	-1	0.66	-1.67	2.67	1.66	3.33	0.84	1.15	-5.17	-0.49	-0.69	-5.35	4.66	4	3.31	-1.35
VCVSFLEK	1xAcetyl [C2]	1xAcetyl [C2]	0.0949274	0.00671002	0.363	1	2	19	A0A1W2P6N5	A0A1W2P6N5 [422-429]	A0A1W2P6N5 1xAcetyl [C423]	A0A1W2P6N5 1xAcetyl [C423]	Kelch-like protein 29 OS=Mus musculus OX=10090 GN=Klhl29 PE=1 SV=1	A0A1W2P6N5; Q80T74	0	966.496	8	0.53	0.079	6.709	0.677	0.359	0.054	1.609	1.853	17.413	1.051	0.61	0.855	0.714	1.037	0.633	0.887	-0.92	-3.66	2.75	-0.56	-1.48	-4.22	0.69	0.89	4.12	0.07	-0.71	-0.23	-0.49	0.05	-0.66	-0.17
QLAPGMVQQMQSVCSDCNGEGEVINEK	1xAcetyl [C]; 1xCarbamidomethyl [C]; 1xOxidation [M]	1xAcetyl [C14; C17]; 1xCarbamidomethyl [C14; C17]; 1xOxidation [M6; M10]	0.0205486	0.00147326	0.606	1	1	4	Q9QYJ0	Q9QYJ0 [173-199]	Q9QYJ0 1xAcetyl [C186; C189]	Q9QYJ0 1xAcetyl [C]	DnaJ homolog subfamily A member 2 OS=Mus musculus OX=10090 GN=Dnaja2 PE=1 SV=1	Q9QYJ0	0	3009.31	27	0.986	0.089	11.038	0.404	0.398	0.036	0.973	0.593	8.081	0.241	0.601	0.742	0.81	1.63	0.98	1.209	-0.02	-3.48	3.46	-1.31	-1.33	-4.79	-0.04	-0.75	3.01	-2.05	-0.73	-0.43	-0.3	0.7	-0.03	0.27
KIQDCIFLFK	1xAcetyl [C5]	1xAcetyl [C5]	0.112328	0.00779195	0.335	1	2	2	Q91XQ0	Q91XQ0 [563-572]	Q91XQ0 1xAcetyl [C567]	Q91XQ0 1xAcetyl [C567]	Dynein heavy chain 8, axonemal OS=Mus musculus OX=10090 GN=Dnah8 PE=1 SV=2	Q91XQ0-2; Q91XQ0	1	1296.7	10	1.207	0.446	2.703	0.167	0.201	0.074	1.707	0.814	0.246	0.343	0.575	0.064	8.939	0.83	0.477	0.053	0.27	-1.16	1.43	-2.59	-2.32	-3.75	0.77	-0.3	-2.02	-1.54	-0.8	-3.96	3.16	-0.27	-1.07	-4.23
EGSSHNWQHITDQIGMFCFTGLKPEQVER	1xAcetyl [C18]; 1xOxidation [M16]	1xAcetyl [C18]; 1xOxidation [M16]	0.0457453	0.00343247	0.484	1	1	1	P05202	P05202 [365-393]	P05202 1xAcetyl [C382]	P05202 1xAcetyl [C382]	Aspartate aminotransferase, mitochondrial OS=Mus musculus OX=10090 GN=Got2 PE=1 SV=1	P05202	0	3432.57	29	0.673	2.936	0.229	0.167	0.113	0.491	2.533	1.933	0.366	0.898	0.513	0.424	1.212	0.472	0.242	0.2	-0.57	1.55	-2.13	-2.58	-3.15	-1.03	1.34	0.95	-1.45	-0.15	-0.96	-1.24	0.28	-1.08	-2.05	-2.32
VIISAPSADAPMFVMGVNHEKYDNSLKIVSNASCTTNCLAPLAK	1xAcetyl [C/K]; 1xCarbamidomethyl [C38]; 1xOxidation [M]	1xAcetyl [K21; K27; C34; C38]; 1xCarbamidomethyl [C34; C38]; 1xOxidation [M12; M15]	5.6093e-05	7.94327e-05	1.772	1	4	3	P16858	P16858 [117-160]	P16858 1xAcetyl [K137; C150]	P16858 1xAcetyl [C/K]	Glyceraldehyde-3-phosphate dehydrogenase OS=Mus musculus OX=10090 GN=Gapdh PE=1 SV=2	A0A1D5RLD8; A0A0A0MQF6; P16858; S4R257	2	4735.32	44	0.478	0.568	0.842	0.028	0.013	0.016	0.695	0.698	1.267	0.117	0.48	1.034	0.464	0.165	0.079	0.171	-1.06	-0.82	-0.25	-5.17	-6.23	-5.99	-0.52	-0.52	0.34	-3.1	-1.06	0.05	-1.11	-2.6	-3.66	-2.55
XCINLSFAYVEGESLLMALK	1xAcetyl [C2]	1xAcetyl [C2]	0.153139	0.00993466	0.285	1	3	3	F6TXD3	F6TXD3 [1-20]	F6TXD3 1xAcetyl [C2]	F6TXD3 1xAcetyl [C2]	Cysteine desulfurase (Fragment) OS=Mus musculus OX=10090 GN=Gm28036 PE=4 SV=1	F6TXD3; F6U693; F7CZD1	0	2299.18	20	0.164	5.982	0.027	4.581	0.751	27.402	0.698	1.694	0.01	0.346	0.398	0.059	6.76	9.251	3.68	0.544	-2.61	2.58	-5.19	2.2	-0.41	4.78	-0.52	0.76	-6.64	-1.53	-1.33	-4.09	2.76	3.21	1.88	-0.88
QLECLLTHCIKVPMLVLDPPLPANCTLK	1xAcetyl [C25]; 2xCarbamidomethyl [C4; C9]; 1xOxidation [M14]	1xAcetyl [C25]; 2xCarbamidomethyl [C4; C9]; 1xOxidation [M14]	0.0434943	0.0031447	0.492	1	4	3	D3Z1C3	D3Z1C3 [109-136]	D3Z1C3 1xAcetyl [C133]	D3Z1C3 1xAcetyl [C133]	N-acetylglucosamine-1-phosphotransferase subunits alpha/beta (Fragment) OS=Mus musculus OX=10090 GN=Gnptab PE=1 SV=1	D3Z1C3; Q69ZN6; D3YXC6; Q69ZN6-2	1	3274.71	28	1.007	3.4	0.296	28.025	28.209	95.282	4.238	1.592	0.865	1.109	0.378	0.694	0.545	100	40.508	74.371	0.01	1.77	-1.76	4.81	4.82	6.57	2.08	0.67	-0.21	0.15	-1.4	-0.53	-0.88	6.64	5.34	6.22
METYCNSGSTDTSSVINAVTHALTAATPYTR	1xAcetyl [C5]; 1xOxidation [M1]	1xAcetyl [C5]; 1xOxidation [M1]	0.029486	0.00199997	0.552	1	1	1	Q80XN0	Q80XN0 [284-314]	Q80XN0 1xAcetyl [C288]	Q80XN0 1xAcetyl [C288]	D-beta-hydroxybutyrate dehydrogenase, mitochondrial OS=Mus musculus OX=10090 GN=Bdh1 PE=1 SV=2	Q80XN0	0	3320.5	31	1.775	1.771	1.002	0.193	0.343	0.342	1.425	0.28	0.987	0.166	0.349	1.227	0.284	1.657	0.578	2.032	0.83	0.82	0	-2.37	-1.54	-1.55	0.51	-1.84	-0.02	-2.59	-1.52	0.29	-1.81	0.73	-0.79	1.02
VLCVIANVISLFCALAGFFVIAK	1xAcetyl [C]	1xAcetyl [C3; C13]	0.0949274	0.00671002	0.363	1	2	4	Q99N03	Q99N03 [119-141]	Q99N03 1xAcetyl [C121; C131]	Q99N03 1xAcetyl [C]	Membrane-spanning 4-domains subfamily A member 10 OS=Mus musculus OX=10090 GN=Ms4a10 PE=2 SV=1	Q99N03; Q99N03-2	0	2453.37	23	1.132	1.815	0.624	2.688	3.042	4.879	2.029	0.615	0.634	0.012	0.343	0.567	0.605	100	100	100	0.18	0.86	-0.68	1.43	1.61	2.29	1.02	-0.7	-0.66	-6.33	-1.54	-0.82	-0.73	6.64	6.64	6.64
VANYQRDGPMCMHDNQGGAPNYYPNSFSAPEQQR	1xAcetyl [C11]; 1xOxidation [M]	1xAcetyl [C11]; 1xOxidation [M10; M12]	0.0200001	0.00147326	0.61	1	1	6	P24270	P24270 [383-416]	P24270 1xAcetyl [C393]	P24270 1xAcetyl [C393]	Catalase OS=Mus musculus OX=10090 GN=Cat PE=1 SV=4	P24270	1	3900.65	34	0.232	0.731	0.317	0.246	0.057	0.18	0.524	0.762	0.679	0.197	0.338	0.948	0.356	0.656	0.222	0.622	-2.11	-0.45	-1.66	-2.02	-4.13	-2.47	-0.93	-0.39	-0.56	-2.35	-1.57	-0.08	-1.49	-0.61	-2.17	-0.68
IVEVNGVCMEGKQHGDVVSAIKGGGDEAK	1xAcetyl [C/K]; 1xOxidation [M9]	1xAcetyl [C8; K12; K22]; 1xOxidation [M9]	0.000339959	0.000191673	1.305	1	1	2	P70441	P70441 [194-222]	P70441 1xAcetyl [C201; K205]	P70441 1xAcetyl [K/C]	Na(+)/H(+) exchange regulatory cofactor NHE-RF1 OS=Mus musculus OX=10090 GN=Slc9a3r1 PE=1 SV=3	P70441	2	2984.45	29	2.735	4.05	0.675	0.045	0.124	0.184	0.823	0.086	0.294	0.163	0.287	1.447	0.198	0.229	0.066	0.332	1.45	2.02	-0.57	-4.46	-3.01	-2.44	-0.28	-3.53	-1.77	-2.62	-1.8	0.53	-2.33	-2.13	-3.93	-1.59
ACARPLISVYSEKGESSGK	1xAcetyl [C2]	1xAcetyl [C2]	4.36137e-07	7.94327e-05	2.904	1	1	7	Q9D8E6	Q9D8E6 [2-20]	Q9D8E6 1xAcetyl [C3]	Q9D8E6 1xAcetyl [C3]	60S ribosomal protein L4 OS=Mus musculus OX=10090 GN=Rpl4 PE=1 SV=3	Q9D8E6	1	2024.01	19	0.818	0.727	1.126	0.685	0.561	0.498	0.01	0.01	0.037	0.01	0.268	9.952	0.027	0.604	0.162	6.015	-0.29	-0.46	0.17	-0.54	-0.83	-1	-6.64	-6.64	-4.75	-6.64	-1.9	3.31	-5.22	-0.73	-2.63	2.59
CCLDENLEPTCFER	1xCarbamidomethyl [C]; 2xAcetyl [C]	1xCarbamidomethyl [C1; C2; C11]; 2xAcetyl [C1; C2; C11]	0.153139	0.00993466	0.285	1	2	36	D3YUF0	D3YUF0 [20-33]	D3YUF0 2xAcetyl [C20; C21; C30]	D3YUF0 2xAcetyl [C]	Flavin-containing monooxygenase (Fragment) OS=Mus musculus OX=10090 GN=Fmo4 PE=1 SV=1	D3YUF0; Q8VHG0	0	1812.72	14	1.947	3.573	0.545	1.095	2.132	3.914	5.779	0.773	0.949	0.993	0.26	0.587	0.444	6.372	1.659	3.738	0.96	1.84	-0.88	0.13	1.09	1.97	2.53	-0.37	-0.08	-0.01	-1.94	-0.77	-1.17	2.67	0.73	1.9
DLLCVLALLAGCLLPVCRTR	1xAcetyl [C]	1xAcetyl [C12; C17]	0.0921384	0.00657593	0.368	1	2	11	Q04592	Q04592 [16-35]	Q04592 1xAcetyl [C27; C32]	Q04592 1xAcetyl [C]	Proprotein convertase subtilisin/kexin type 5 OS=Mus musculus OX=10090 GN=Pcsk5 PE=1 SV=3	Q04592; Q04592-2	1	2184.21	20	0.991	1.445	0.686	1.597	1.582	2.308	2.142	0.553	1.231	0.415	0.256	0.831	0.308	8.248	2.11	6.852	-0.01	0.53	-0.54	0.67	0.66	1.21	1.1	-0.85	0.3	-1.27	-1.97	-0.27	-1.7	3.04	1.08	2.78
EDKACSGIVGALER	2xAcetyl [K3; C5]	2xAcetyl [K3; C5]	0.0808409	0.00539666	0.39	1	3	2	Q91ZV8	Q91ZV8 [508-521]	Q91ZV8 2xAcetyl [K510; C512]	Q91ZV8 2xAcetyl [K510; C512]	Adhesion G protein-coupled receptor A2 OS=Mus musculus OX=10090 GN=Adgra2 PE=1 SV=2	Q91ZV8; J3QPB6; J3QMG7	1	1531.74	14	1.553	1.697	0.915	0.264	0.411	0.449	0.547	0.089	0.723	2.416	0.253	2.245	0.113	0.06	0.015	0.134	0.63	0.76	-0.13	-1.92	-1.28	-1.16	-0.87	-3.49	-0.47	1.27	-1.98	1.17	-3.15	-4.06	-6.05	-2.9
HLCHSAEEFR	1xAcetyl [C3]	1xAcetyl [C3]	0.0889048	0.0063125	0.374	1	4	2	A0JP43	A0JP43 [140-149]	A0JP43 1xAcetyl [C142]	A0JP43 1xAcetyl [C142]	EF-hand calcium-binding domain-containing protein 5 OS=Mus musculus OX=10090 GN=Efcab5 PE=1 SV=2	A0JP43-2; A0JP43; A0JP43-3; A0A0A0MQI1	0	1270.56	10	1.253	1.244	1.007	1.032	1.293	1.284	5.224	1.033	1.725	0.026	0.248	0.411	0.603	100	50.466	83.653	0.33	0.32	0.01	0.05	0.37	0.36	2.39	0.05	0.79	-5.24	-2.01	-1.28	-0.73	6.64	5.66	6.39
LLVLLILAASCR	1xAcetyl [C11]	1xAcetyl [C11]	0.0124352	0.000922779	0.679	0	5	1						D6RCY5; Q9JIP3-2; Q9JIP3; D6REG3; D3Z4T0	0	1326.82	12	0.582	2.811	0.207	0.316	0.184	0.887	1.579	0.584	0.209	0.068	0.215	0.372	0.578	7.289	1.569	2.713	-0.78	1.49	-2.27	-1.66	-2.44	-0.17	0.66	-0.78	-2.26	-3.87	-2.22	-1.43	-0.79	2.87	0.65	1.44
ADCTITMADSDLLALMTGKMNPQSAFFQGK	1xAcetyl [C3]; 1xOxidation [M7]	1xAcetyl [C3]; 1xOxidation [M7]	8.98641e-06	7.94327e-05	2.202	2	2	2	P32020; P32020-2	P32020 [493-522]; P32020-2 [89-118]	P32020 1xAcetyl [C495]; P32020-2 1xAcetyl [C91]	P32020 1xAcetyl [C495]; P32020-2 1xAcetyl [C91]	Non-specific lipid-transfer protein OS=Mus musculus OX=10090 GN=Scp2 PE=1 SV=3 Isoform SCP2 of Non-specific lipid-transfer protein OS=Mus musculus OX=10090 GN=Scp2	P32020; P32020-2	1	3263.51	30	2.829	2.347	1.205	0.01	0.025	0.021	17.368	1.207	7.785	0.052	0.197	1.052	0.187	2.962	0.583	3.116	1.5	1.23	0.27	-6.64	-5.3	-5.57	4.12	0.27	2.96	-4.25	-2.35	0.07	-2.42	1.57	-0.78	1.64
FGIICMEDLIHEIYTVGKR	1xOxidation [M6]; 1xAcetyl [C5]	1xOxidation [M6]; 1xAcetyl [C5]	2.7829e-05	7.94327e-05	1.938	1	2	2	P14148	P14148 [204-222]	P14148 1xAcetyl [C208]	P14148 1xAcetyl [C208]	60S ribosomal protein L7 OS=Mus musculus OX=10090 GN=Rpl7 PE=1 SV=2	P14148; F6XI62	1	2295.15	19	3.576	0.285	12.552	0.01	0.02	0.01	6.509	0.281	8.935	0.265	0.154	0.391	0.395	0.139	0.022	0.055	1.84	-1.81	3.65	-6.64	-5.62	-6.64	2.7	-1.83	3.16	-1.91	-2.69	-1.35	-1.34	-2.84	-5.54	-4.2
ADCTITMADSDLLALMTGK	1xOxidation [M7]; 1xAcetyl [C3]	1xOxidation [M7]; 1xAcetyl [C3]	0.000275453	0.00015311	1.364	2	2	2	P32020; P32020-2	P32020 [493-511]; P32020-2 [89-107]	P32020 1xAcetyl [C495]; P32020-2 1xAcetyl [C91]	P32020 1xAcetyl [C495]; P32020-2 1xAcetyl [C91]	Non-specific lipid-transfer protein OS=Mus musculus OX=10090 GN=Scp2 PE=1 SV=3 Isoform SCP2 of Non-specific lipid-transfer protein OS=Mus musculus OX=10090 GN=Scp2	P32020; P32020-2	0	2027.93	19	0.122	0.057	2.133	58.774	7.179	3.366	0.14	0.172	2.214	4.383	0.15	0.907	0.165	1.875	0.281	1.701	-3.03	-4.13	1.09	5.88	2.84	1.75	-2.84	-2.54	1.15	2.13	-2.74	-0.14	-2.6	0.91	-1.83	0.77
SSLQELCSGLPLRPLPENR	1xAcetyl [C7]	1xAcetyl [C7]	0.0231972	0.00166824	0.588	1	2	5	Q3UEL5	Q3UEL5 [2-20]	Q3UEL5 1xAcetyl [C8]	Q3UEL5 1xAcetyl [C8]	Imidazolonepropionate hydrolase OS=Mus musculus OX=10090 GN=Uroc1 PE=1 SV=1	Q3UEL5; Q8VC12	0	2151.12	19	0.582	0.235	2.479	1.029	0.599	0.242	0.092	0.022	0.742	0.197	0.138	1.901	0.073	0.478	0.066	0.909	-0.78	-2.09	1.31	0.04	-0.74	-2.05	-3.45	-5.53	-0.43	-2.34	-2.86	0.93	-3.79	-1.06	-3.92	-0.14
GGDVSVCEWYR	1xAcetyl [C7]	1xAcetyl [C7]	0.0625548	0.00437295	0.433	1	2	2	P56391	P56391 [48-58]	P56391 1xAcetyl [C54]	P56391 1xAcetyl [C54]	Cytochrome c oxidase subunit 6B1 OS=Mus musculus OX=10090 GN=Cox6b1 PE=1 SV=2	A0A140LIU3; P56391	0	1312.56	11	9.494	2.289	4.148	0.078	0.741	0.179	52.372	0.63	13.113	0.027	0.114	0.573	0.199	100	17.463	87.579	3.25	1.19	2.05	-3.68	-0.43	-2.48	5.71	-0.67	3.71	-5.22	-3.13	-0.8	-2.33	6.64	4.13	6.45
VSAIIFSLAAEWVISTGHDKCVSWMCTR	3xAcetyl [K20; C21; C26]; 1xOxidation [M25]	3xAcetyl [K20; C21; C26]; 1xOxidation [M25]	0.141958	0.00919815	0.297	1	3	3	Q9DAD3	Q9DAD3 [117-144]	Q9DAD3 3xAcetyl [K136; C137; C142]	Q9DAD3 3xAcetyl [K136; C137; C142]	WD repeat and FYVE domain-containing protein 1 OS=Mus musculus OX=10090 GN=Wdfy1 PE=1 SV=1	Q9DAD3; D3Z057; E9Q4P1	1	3252.55	28	0.694	1.246	0.556	0.197	0.137	0.246	1.61	0.211	0.91	0.374	0.091	0.705	0.129	0.848	0.077	0.598	-0.53	0.32	-0.85	-2.34	-2.87	-2.03	0.69	-2.25	-0.14	-1.42	-3.46	-0.51	-2.96	-0.24	-3.7	-0.74
VITAFNDGLNHLDSLKGTFASLSELHCDKLHVDPENFR	2xAcetyl [C27; K29]	2xAcetyl [K16; C27; K29]	0.0434943	0.0031447	0.492	2	2	1	P02088; A8DUK4	P02088 [68-105]; A8DUK4 [68-105]	P02088 2xAcetyl [C94; K96]; A8DUK4 2xAcetyl [C94; K96]	P02088 2xAcetyl [C94; K96]; A8DUK4 2xAcetyl [C94; K96]	Hemoglobin subunit beta-1 OS=Mus musculus OX=10090 GN=Hbb-b1 PE=1 SV=2 Beta-globin OS=Mus musculus OX=10090 GN=Hbb-bs PE=1 SV=1	P02088; A8DUK4	2	4337.13	38	0.1	2.423	0.041	1.712	0.17	4.148	5.242	4.812	3.748	11.283	0.091	1.732	0.053	0.795	0.073	1.378	-3.33	1.28	-4.61	0.78	-2.55	2.05	2.39	2.27	1.91	3.5	-3.45	0.79	-4.24	-0.33	-3.78	0.46
LLSHCLLVTLASHHPADFTPAVHASLDKFLASVSTVLTSK	2xAcetyl [C5; K28]	2xAcetyl [C5; K28]	0.00148192	0.000245748	0.986	2	2	6	Q91VB8; P01942	Q91VB8 [101-140]; P01942 [101-140]	Q91VB8 2xAcetyl [C105; K128]; P01942 2xAcetyl [C105; K128]	Q91VB8 2xAcetyl [C105; K128]; P01942 2xAcetyl [C105; K128]	Alpha globin 1 OS=Mus musculus OX=10090 GN=Hba-a1 PE=1 SV=1 Hemoglobin subunit alpha OS=Mus musculus OX=10090 GN=Hba PE=1 SV=2	Q91VB8; P01942	1	4311.28	40	20.802	20.032	1.038	1.989	41.377	39.845	4.829	0.017	1.47	58.131	0.075	6.1	0.012	0.165	0.012	1.008	4.38	4.32	0.05	0.99	5.37	5.32	2.27	-5.84	0.56	5.86	-3.73	2.61	-6.34	-2.6	-6.33	0.01
LRVDPVNFKLLSHCLLVTLASHHPADFTPAVHASLDK	1xAcetyl [C/K]	1xAcetyl [K9; C14]	6.33027e-05	7.94327e-05	1.743	2	2	5	Q91VB8; P01942	Q91VB8 [92-128]; P01942 [92-128]	Q91VB8 1xAcetyl [K100; C105]; P01942 1xAcetyl [K100; C105]	Q91VB8 1xAcetyl [C/K]; P01942 1xAcetyl [C/K]	Alpha globin 1 OS=Mus musculus OX=10090 GN=Hba-a1 PE=1 SV=1 Hemoglobin subunit alpha OS=Mus musculus OX=10090 GN=Hba PE=1 SV=2	Q91VB8; P01942	2	4104.19	37	1.449	75.919	0.019	0.022	0.032	1.665	100	4.738	2.062	0.074	0.043	0.971	0.044	47.48	2.022	46.107	0.53	6.25	-5.71	-5.51	-4.98	0.74	6.64	2.24	1.04	-3.75	-4.55	-0.04	-4.51	5.57	1.02	5.53
KMVQVQVGSLVILDCKPR	3xAcetyl [K1; C15; K16]; 1xOxidation [M2]	3xAcetyl [K1; C15; K16]; 1xOxidation [M2]	0.153139	0.00993466	0.285	0	1	1						Q07409	1	2155.16	18	0.132	0.701	0.188	0.835	0.11	0.586	0.679	0.159	1.421	0.337	0.031	1.467	0.021	1.682	0.052	2.468	-2.92	-0.51	-2.41	-0.26	-3.18	-0.77	-0.56	-2.65	0.51	-1.57	-5.02	0.55	-5.57	0.75	-4.27	1.3
STESCAAVGHPAAGSSPAAAR	1xAcetyl [C5]	1xAcetyl [C5]	0.0899693	0.00657593	0.372	1	2	5	Q8CGS6	Q8CGS6 [1121-1141]	Q8CGS6 1xAcetyl [C1125]	Q8CGS6 1xAcetyl [C1125]	DNA polymerase theta OS=Mus musculus OX=10090 GN=Polq PE=1 SV=2	Q8CGS6; Q8CGS6-2	0	1939.89	21	1.329	0.305	4.361	1.062	1.411	0.324	1.695	0.011	6.825	0.92	0.01	1.227	0.01	1.958	0.016	2.402	0.41	-1.71	2.12	0.09	0.5	-1.63	0.76	-6.57	2.77	-0.12	-6.64	0.29	-6.64	0.97	-5.95	1.26
[truncated: 191 more columns]
